# Supplementary material for: DOT1L inhibition reveals a distinct subset of enhancers dependent on H3K79 methylation
Source: Nat Commun. 2019 Jun 26;10:2803. doi: 10.1038/s41467-019-10844-3 (PMC6594956; doi:10.1038/s41467-019-10844-3)
Supplement: Supplementary file 5 — Supplementary Data 1 [file 41467_2019_10844_MOESM5_ESM.xlsx]

## Sheet: Supplementary Table 4
chr	start	end	enhancer_type	location	nearest_gene	bp_to_TSS	K79me_gene	superenhancer_overlap	SE_start	SE_end
chr1	712800	713600	KEE	intragenic	RP11-206L10.2	12563	yes	no_superenhancer	NA	NA
chr1	892800	893800	KEE	intragenic	NOC2L	13216	yes	no_superenhancer	NA	NA
chr1	1165800	1166800	KEE	intragenic	SDF4	13512	yes	no_superenhancer	NA	NA
chr1	1168000	1169200	KEE	intragenic	B3GALT6	371	yes	no_superenhancer	NA	NA
chr1	1258600	1259000	KEE	intragenic	CPSF3L	11635	yes	no_superenhancer	NA	NA
chr1	1335600	1336400	KEE	intragenic	RP4-758J18.2	698	yes	no_superenhancer	NA	NA
chr1	1343800	1344200	KEE	intergenic	RP4-758J18.13	-276	yes	no_superenhancer	NA	NA
chr1	1343800	1344200	KEE	intergenic	RP4-758J18.13	-276	yes	no_superenhancer	NA	NA
chr1	1448800	1449200	KEE	intragenic	ATAD3A	1269	yes	no_superenhancer	NA	NA
chr1	1508600	1509400	KEE	intragenic	SSU72	31547	yes	no_superenhancer	NA	NA
chr1	1589000	1589800	KEE	intragenic	CDK11B	18397	yes	no_superenhancer	NA	NA
chr1	1622400	1623200	KEE	intragenic	SLC35E2B	29461	yes	no_superenhancer	NA	NA
chr1	1654200	1655200	KEE	intragenic	RP1-283E3.8	20025	yes	no_superenhancer	NA	NA
chr1	1718400	1721400	KEE	intragenic	GNB1	1671	yes	no_superenhancer	NA	NA
chr1	1732600	1733400	KEE	intragenic	GNB1	15871	yes	no_superenhancer	NA	NA
chr1	1760200	1761200	KEE	intragenic	GNB1	43471	yes	no_superenhancer	NA	NA
chr1	1764200	1767200	KEE	intragenic	GNB1	47471	yes	no_superenhancer	NA	NA
chr1	1774400	1775200	KEE	intragenic	GNB1	57671	yes	no_superenhancer	NA	NA
chr1	2318600	2322400	KEE	intragenic	AL513477.1	1789	no	no_superenhancer	NA	NA
chr1	6088800	6090000	KEE	intragenic	KCNAB2	37274	yes	no_superenhancer	NA	NA
chr1	6099800	6100400	KEE	intragenic	KCNAB2	48274	yes	no_superenhancer	NA	NA
chr1	6612600	6613800	KEE	intragenic	NOL9	31193	yes	no_superenhancer	NA	NA
chr1	6641800	6642400	KEE	intragenic	ZBTB48	1739	yes	no_superenhancer	NA	NA
chr1	6659200	6660600	KEE	intragenic	KLHL21	8416	yes	no_superenhancer	NA	NA
chr1	6846400	6847200	KEE	intragenic	CAMTA1	1016	yes	no_superenhancer	NA	NA
chr1	7832400	7832800	KEE	intragenic	VAMP3	1071	yes	no_superenhancer	NA	NA
chr1	8487000	8487800	KEE	intragenic	RP5-1115A15.1	2295	no	no_superenhancer	NA	NA
chr1	8707400	8713800	KEE	intragenic	RERE	294943	yes	no_superenhancer	NA	NA
chr1	8723800	8724400	KEE	intragenic	RERE	311343	yes	no_superenhancer	NA	NA
chr1	8727600	8728800	KEE	intragenic	RERE	315143	yes	no_superenhancer	NA	NA
chr1	8760200	8761200	KEE	intragenic	RERE	347743	yes	no_superenhancer	NA	NA
chr1	8933000	8935400	KEE	intragenic	ENO1	11939	yes	no_superenhancer	NA	NA
chr1	9650800	9654000	KEE	intragenic	TMEM201	1868	yes	no_superenhancer	NA	NA
chr1	9715400	9716400	KEE	intragenic	PIK3CD	3610	yes	no_superenhancer	NA	NA
chr1	9747400	9750800	KEE	intragenic	RP11-558F24.4	14916	yes	no_superenhancer	NA	NA
chr1	9847200	9848600	KEE	intragenic	CLSTN1	58116	yes	no_superenhancer	NA	NA
chr1	11073600	11074400	KEE	intragenic	TARDBP	1186	yes	no_superenhancer	NA	NA
chr1	11874200	11876000	KEE	intragenic	CLCN6	7993	yes	no_superenhancer	NA	NA
chr1	11984400	11985200	KEE	intragenic	KIAA2013	4752	yes	no_superenhancer	NA	NA
chr1	12045200	12047200	KEE	intragenic	MFN2	4962	yes	no_superenhancer	NA	NA
chr1	15737600	15739400	KEE	intragenic	EFHD2	1209	yes	no_superenhancer	NA	NA
chr1	15945600	15946600	KEE	intragenic	DDI2	1605	yes	no_superenhancer	NA	NA
chr1	16156000	16159800	KEE	intergenic	RP11-169K16.9	-760	yes	no_superenhancer	NA	NA
chr1	16169800	16173200	KEE	intragenic	RP11-169K16.9	9240	yes	no_superenhancer	NA	NA
chr1	16212000	16212600	KEE	intragenic	SPEN	37641	yes	no_superenhancer	NA	NA
chr1	16695200	16696000	KEE	intragenic	RP11-430L17.1	355	yes	no_superenhancer	NA	NA
chr1	16768000	16768600	KEE	intragenic	NECAP2	833	yes	no_superenhancer	NA	NA
chr1	17757600	17759800	KEE	intragenic	RCC2	24344	yes	no_superenhancer	NA	NA
chr1	17763000	17763600	KEE	intragenic	RCC2	29744	yes	no_superenhancer	NA	NA
chr1	19579600	19580400	KEE	intragenic	MRTO4	1567	yes	no_superenhancer	NA	NA
chr1	19637200	19638000	KEE	intragenic	AKR7A2	6741	yes	no_superenhancer	NA	NA
chr1	19716800	19720200	KEE	intragenic	CAPZB	51533	yes	no_superenhancer	NA	NA
chr1	19780800	19781800	KEE	intragenic	CAPZB	115533	yes	no_superenhancer	NA	NA
chr1	19789800	19790600	KEE	intragenic	CAPZB	124533	yes	no_superenhancer	NA	NA
chr1	19810200	19810400	KEE	intragenic	CAPZB	144933	yes	no_superenhancer	NA	NA
chr1	21339800	21340800	KEE	intragenic	EIF4G3	206837	yes	no_superenhancer	NA	NA
chr1	22088400	22091200	KEE	intragenic	USP48	83609	yes	no_superenhancer	NA	NA
chr1	22094800	22095800	KEE	intragenic	RP11-132G19.3	38	yes	no_superenhancer	NA	NA
chr1	22380600	22381000	KEE	intragenic	CDC42	1480	yes	no_superenhancer	NA	NA
chr1	23359400	23360200	KEE	intragenic	RP1-184J9.2	12760	yes	no_superenhancer	NA	NA
chr1	23850000	23855200	KEE	intragenic	E2F2	17078	yes	superenhancer	23850823	23904976
chr1	23883000	23883800	KEE	intergenic	ID3	-609	yes	no_superenhancer	NA	NA
chr1	24072000	24072200	KEE	intragenic	TCEB3	2355	yes	no_superenhancer	NA	NA
chr1	24105800	24106400	KEE	intragenic	PITHD1	905	yes	no_superenhancer	NA	NA
chr1	24971000	24971600	KEE	intragenic	SRRM1	12793	yes	no_superenhancer	NA	NA
chr1	25073400	25075800	KEE	intragenic	CLIC4	1552	yes	no_superenhancer	NA	NA
chr1	25096000	25097000	KEE	intragenic	CLIC4	24152	yes	no_superenhancer	NA	NA
chr1	25556800	25557400	KEE	intragenic	SYF2	7630	yes	no_superenhancer	NA	NA
chr1	25571800	25573000	KEE	intragenic	C1orf63	3072	yes	no_superenhancer	NA	NA
chr1	25874800	25878600	KEE	intragenic	LDLRAP1	4729	yes	no_superenhancer	NA	NA
chr1	26230000	26230800	KEE	intragenic	STMN1	19328	yes	no_superenhancer	NA	NA
chr1	26604400	26606400	KEE	intragenic	SH3BGRL3	733	yes	superenhancer	26605625	26648296
chr1	26800600	26801800	KEE	intragenic	HMGN2	1659	yes	no_superenhancer	NA	NA
chr1	26872800	26873400	KEE	intragenic	RPS6KA1	16548	yes	superenhancer	26856248	26882987
chr1	27027000	27027800	KEE	intragenic	ARID1A	4476	yes	no_superenhancer	NA	NA
chr1	27033400	27033600	KEE	intragenic	ARID1A	10876	yes	no_superenhancer	NA	NA
chr1	27046800	27047600	KEE	intragenic	ARID1A	24276	yes	no_superenhancer	NA	NA
chr1	27050400	27052000	KEE	intragenic	ARID1A	27876	yes	no_superenhancer	NA	NA
chr1	27443400	27447000	KEE	intragenic	SLC9A1	18094	yes	no_superenhancer	NA	NA
chr1	27479200	27479600	KEE	intragenic	SLC9A1	53894	yes	no_superenhancer	NA	NA
chr1	27649800	27650400	KEE	intragenic	TMEM222	1149	yes	no_superenhancer	NA	NA
chr1	27752800	27756400	KEE	intragenic	WASF2	22070	yes	no_superenhancer	NA	NA
chr1	27760800	27763200	KEE	intragenic	WASF2	30070	yes	no_superenhancer	NA	NA
chr1	28230400	28232000	KEE	intragenic	RPA2	12365	yes	no_superenhancer	NA	NA
chr1	28656200	28657000	KEE	intragenic	MED18	687	yes	no_superenhancer	NA	NA
chr1	28741200	28745200	KEE	intragenic	PHACTR4	45086	yes	no_superenhancer	NA	NA
chr1	28831400	28831800	KEE	intergenic	RCC1	-655	yes	no_superenhancer	NA	NA
chr1	28835800	28837400	KEE	intragenic	SNHG3	3308	yes	no_superenhancer	NA	NA
chr1	28846800	28848600	KEE	intragenic	RCC1	14345	yes	no_superenhancer	NA	NA
chr1	29069400	29070000	KEE	intragenic	YTHDF2	6267	yes	no_superenhancer	NA	NA
chr1	29253800	29255800	KEE	intragenic	EPB41	40197	yes	no_superenhancer	NA	NA
chr1	31212200	31214800	KEE	intragenic	LAPTM5	6884	yes	superenhancer	31190649	31230797
chr1	31216600	31226400	KEE	intragenic	LAPTM5	11284	yes	superenhancer	31190649	31230797
chr1	31230600	31231400	KEE	intragenic	LAPTM5	25284	yes	superenhancer	31190649	31230797
chr1	31488000	31488600	KEE	intragenic	PUM1	83647	yes	no_superenhancer	NA	NA
chr1	31501200	31502000	KEE	intragenic	PUM1	96847	yes	no_superenhancer	NA	NA
chr1	32394000	32394600	KEE	intragenic	PTP4A2	21978	yes	no_superenhancer	NA	NA
chr1	32401800	32402000	KEE	intragenic	PTP4A2	29778	yes	no_superenhancer	NA	NA
chr1	32574800	32575600	KEE	intragenic	KPNA6	1161	yes	no_superenhancer	NA	NA
chr1	32688600	32689400	KEE	intragenic	EIF3I	1071	yes	no_superenhancer	NA	NA
chr1	32714600	32720400	KEE	intragenic	LCK	3560	yes	superenhancer	32705836	32740170
chr1	32759400	32760200	KEE	intragenic	HDAC1	1713	yes	no_superenhancer	NA	NA
chr1	32781200	32788400	KEE	intragenic	HDAC1	23513	yes	no_superenhancer	NA	NA
chr1	32799600	32800400	KEE	intragenic	MARCKSL1	167	yes	no_superenhancer	NA	NA
chr1	33114600	33115000	KEE	intragenic	ZBTB8OS	48827	yes	no_superenhancer	NA	NA
chr1	33117800	33120400	KEE	intragenic	RBBP4	1057	yes	no_superenhancer	NA	NA
chr1	33123400	33124000	KEE	intragenic	RBBP4	6657	yes	no_superenhancer	NA	NA
chr1	33280400	33281400	KEE	intragenic	YARS	39560	yes	no_superenhancer	NA	NA
chr1	33425800	33426600	KEE	intragenic	RNF19B	23754	yes	no_superenhancer	NA	NA
chr1	33497200	33501400	KEE	intragenic	RP1-117O3.2	44524	yes	no_superenhancer	NA	NA
chr1	33811200	33812000	KEE	intragenic	PHC2	21976	yes	no_superenhancer	NA	NA
chr1	36105800	36106600	KEE	intragenic	PSMB2	38615	yes	no_superenhancer	NA	NA
chr1	36627600	36628400	KEE	intragenic	MAP7D1	6420	yes	no_superenhancer	NA	NA
chr1	36691600	36692400	KEE	intragenic	THRAP3	1583	yes	no_superenhancer	NA	NA
chr1	36696800	36699000	KEE	intragenic	THRAP3	6783	yes	no_superenhancer	NA	NA
chr1	36721600	36723600	KEE	intragenic	THRAP3	31583	yes	no_superenhancer	NA	NA
chr1	36752800	36754000	KEE	intragenic	THRAP3	62783	yes	no_superenhancer	NA	NA
chr1	36849800	36850000	KEE	intragenic	STK40	44575	yes	superenhancer	36786194	36866880
chr1	38018800	38019400	KEE	intragenic	SNIP1	18750	yes	no_superenhancer	NA	NA
chr1	38059800	38060800	KEE	intragenic	GNL2	27383	yes	no_superenhancer	NA	NA
chr1	38158800	38159600	KEE	intragenic	CDCA8	710	yes	no_superenhancer	NA	NA
chr1	38272200	38273000	KEE	intragenic	C1orf122	349	yes	no_superenhancer	NA	NA
chr1	38387600	38390000	KEE	intragenic	INPP5B	61231	yes	no_superenhancer	NA	NA
chr1	38477800	38479800	KEE	intragenic	UTP11L	2870	yes	no_superenhancer	NA	NA
chr1	39663000	39664200	KEE	intragenic	MACF1	116012	yes	no_superenhancer	NA	NA
chr1	39682600	39683400	KEE	intragenic	MACF1	135612	yes	no_superenhancer	NA	NA
chr1	39877200	39877800	KEE	intragenic	KIAA0754	1049	yes	no_superenhancer	NA	NA
chr1	40340800	40342600	KEE	intragenic	TRIT1	34077	yes	no_superenhancer	NA	NA
chr1	40508000	40509600	KEE	intragenic	CAP1	2095	yes	no_superenhancer	NA	NA
chr1	40525400	40531600	KEE	intragenic	CAP1	19495	yes	no_superenhancer	NA	NA
chr1	40628800	40629600	KEE	intragenic	RLF	1755	yes	no_superenhancer	NA	NA
chr1	40853200	40853800	KEE	intragenic	SMAP2	42678	yes	no_superenhancer	NA	NA
chr1	41159000	41159400	KEE	intragenic	NFYC	1680	yes	no_superenhancer	NA	NA
chr1	42785200	42785400	KEE	intragenic	FOXJ3	142990	yes	no_superenhancer	NA	NA
chr1	43395400	43400400	KEE	intragenic	SLC2A1	4348	yes	superenhancer	43389065	43424873
chr1	43402000	43403000	KEE	intragenic	SLC2A1	10948	yes	superenhancer	43389065	43424873
chr1	43417800	43419800	KEE	intragenic	SLC2A1	26748	yes	superenhancer	43389065	43424873
chr1	44117200	44117600	KEE	intragenic	KDM4A	1371	yes	no_superenhancer	NA	NA
chr1	44441800	44442400	KEE	intragenic	ATP6V0B	1641	yes	no_superenhancer	NA	NA
chr1	44884800	44885600	KEE	intragenic	RNF220	13934	yes	superenhancer	44870719	44890635
chr1	44889800	44891000	KEE	intragenic	RNF220	18934	yes	superenhancer	44870719	44890635
chr1	44894000	44894800	KEE	intragenic	RNF220	23134	yes	no_superenhancer	NA	NA
chr1	44897000	44897800	KEE	intragenic	RNF220	26134	yes	no_superenhancer	NA	NA
chr1	45206400	45207200	KEE	intragenic	KIF2C	910	yes	no_superenhancer	NA	NA
chr1	45792800	45793400	KEE	intragenic	HPDL	255	yes	no_superenhancer	NA	NA
chr1	46073400	46074000	KEE	intragenic	NASP	23882	yes	no_superenhancer	NA	NA
chr1	46714600	46715200	KEE	intragenic	RAD54L	1240	yes	no_superenhancer	NA	NA
chr1	46770800	46771200	KEE	intragenic	UQCRH	1497	yes	no_superenhancer	NA	NA
chr1	47777200	47778200	KEE	intragenic	STIL	61389	yes	no_superenhancer	NA	NA
chr1	47801000	47801400	KEE	intragenic	CMPK1	1531	yes	no_superenhancer	NA	NA
chr1	51729600	51735400	KEE	intragenic	RP11-296A18.6	4812	yes	no_superenhancer	NA	NA
chr1	51966600	51967400	KEE	intragenic	EPS15	146665	yes	no_superenhancer	NA	NA
chr1	51982200	51983200	KEE	intragenic	EPS15	162265	yes	no_superenhancer	NA	NA
chr1	52083400	52084200	KEE	intragenic	OSBPL9	40549	yes	no_superenhancer	NA	NA
chr1	52342800	52343600	KEE	intragenic	NRD1	87937	yes	no_superenhancer	NA	NA
chr1	52496800	52497600	KEE	intragenic	TXNDC12	10997	yes	no_superenhancer	NA	NA
chr1	53702800	53703400	KEE	intragenic	MAGOH	10236	yes	no_superenhancer	NA	NA
chr1	53778000	53779200	KEE	intragenic	LRP8	66783	yes	no_superenhancer	NA	NA
chr1	53781600	53783400	KEE	intragenic	LRP8	70383	yes	no_superenhancer	NA	NA
chr1	53785800	53788600	KEE	intragenic	LRP8	74583	yes	no_superenhancer	NA	NA
chr1	54302200	54303000	KEE	intragenic	NDC1	71067	yes	no_superenhancer	NA	NA
chr1	54409800	54410400	KEE	intragenic	HSPB11	27553	yes	no_superenhancer	NA	NA
chr1	65626200	65627000	KEE	intragenic	AK4	12968	yes	no_superenhancer	NA	NA
chr1	65662200	65662800	KEE	intragenic	AK4	48968	yes	no_superenhancer	NA	NA
chr1	67389200	67389800	KEE	intragenic	WDR78	110632	yes	no_superenhancer	NA	NA
chr1	67391400	67392200	KEE	intragenic	MIER1	822	yes	no_superenhancer	NA	NA
chr1	68959200	68959600	KEE	intragenic	DEPDC1	19365	yes	no_superenhancer	NA	NA
chr1	71545000	71545200	KEE	intragenic	ZRANB2	16026	yes	no_superenhancer	NA	NA
chr1	76256200	76257000	KEE	intragenic	RABGGTB	4321	yes	no_superenhancer	NA	NA
chr1	78415400	78417000	KEE	intragenic	FUBP1	5660	yes	no_superenhancer	NA	NA
chr1	78442200	78443200	KEE	intragenic	FUBP1	32460	yes	no_superenhancer	NA	NA
chr1	85723800	85724400	KEE	intragenic	C1orf52	8161	yes	no_superenhancer	NA	NA
chr1	87801400	87802000	KEE	intragenic	LMO4	7249	yes	no_superenhancer	NA	NA
chr1	89355600	89356000	KEE	intragenic	GTF2B	36985	yes	no_superenhancer	NA	NA
chr1	93547800	93548400	KEE	intragenic	MTF2	3008	yes	no_superenhancer	NA	NA
chr1	94343200	94344000	KEE	intragenic	DNTTIP2	9827	yes	no_superenhancer	NA	NA
chr1	97189600	97190400	KEE	intragenic	PTBP2	2379	yes	no_superenhancer	NA	NA
chr1	101362400	101363200	KEE	intragenic	SLC30A7	768	yes	no_superenhancer	NA	NA
chr1	109967000	109968000	KEE	intragenic	PSMA5	25347	yes	no_superenhancer	NA	NA
chr1	110027200	110028000	KEE	intragenic	ATXN7L2	1099	yes	no_superenhancer	NA	NA
chr1	110164400	110166400	KEE	intragenic	AMPD2	5674	yes	no_superenhancer	NA	NA
chr1	110883400	110884600	KEE	intragenic	RBM15	2272	yes	no_superenhancer	NA	NA
chr1	110889400	110890000	KEE	intergenic	RBM15	8272	yes	no_superenhancer	NA	NA
chr1	111422800	111424200	KEE	intragenic	CD53	7025	yes	no_superenhancer	NA	NA
chr1	113163800	113164600	KEE	intragenic	CAPZA1	2005	yes	no_superenhancer	NA	NA
chr1	113165800	113166000	KEE	intragenic	CAPZA1	4005	yes	no_superenhancer	NA	NA
chr1	113500800	113501800	KEE	intragenic	SLC16A1-AS1	1763	yes	no_superenhancer	NA	NA
chr1	114299600	114300200	KEE	intragenic	PHTF1	60147	yes	no_superenhancer	NA	NA
chr1	114474800	114475600	KEE	intragenic	HIPK1	2986	yes	no_superenhancer	NA	NA
chr1	117084600	117089400	KEE	intragenic	CD58	27443	yes	no_superenhancer	NA	NA
chr1	117098600	117100600	KEE	intragenic	CD58	41443	yes	no_superenhancer	NA	NA
chr1	120751400	120754200	KEE	intergenic	RP6-42F4.1	58080	no	no_superenhancer	NA	NA
chr1	150120000	150120200	KEE	intergenic	PLEKHO1	-1173	yes	superenhancer	150116922	150136011
chr1	150124800	150138800	KEE	intragenic	PLEKHO1	3427	yes	superenhancer	150116922	150136011
chr1	151139200	151140000	KEE	intragenic	SCNM1	10060	yes	no_superenhancer	NA	NA
chr1	151256200	151256600	KEE	intragenic	ZNF687	2106	yes	no_superenhancer	NA	NA
chr1	151298600	151299000	KEE	intragenic	PI4KB	34327	yes	no_superenhancer	NA	NA
chr1	151429000	151429800	KEE	intragenic	POGZ	53800	yes	no_superenhancer	NA	NA
chr1	153516000	153519400	KEE	intragenic	S100A4	3311	yes	no_superenhancer	NA	NA
chr1	153631800	153632600	KEE	intragenic	SNAPIN	670	yes	no_superenhancer	NA	NA
chr1	153916600	153917600	KEE	intragenic	DENND4B	14623	yes	superenhancer	153917296	153963940
chr1	153941200	153942800	KEE	intragenic	CREB3L4	1190	yes	superenhancer	153917296	153963940
chr1	153964000	153965200	KEE	intragenic	RPS27	765	yes	no_superenhancer	NA	NA
chr1	154152200	154153600	KEE	intragenic	TPM3	24416	yes	no_superenhancer	NA	NA
chr1	154245600	154246400	KEE	intragenic	HAX1	613	yes	no_superenhancer	NA	NA
chr1	154579400	154579800	KEE	intragenic	ADAR	24862	yes	no_superenhancer	NA	NA
chr1	154935200	154935800	KEE	intragenic	PYGO2	5698	yes	superenhancer	154908689	154956189
chr1	154945400	154945800	KEE	intragenic	SHC1	10626	yes	superenhancer	154908689	154956189
chr1	154948800	154949200	KEE	intragenic	CKS1B	1671	yes	superenhancer	154908689	154956189
chr1	155111600	155111800	KEE	intergenic	SLC50A1	3780	yes	no_superenhancer	NA	NA
chr1	155111600	155111800	KEE	intergenic	SLC50A1	3780	yes	no_superenhancer	NA	NA
chr1	155144400	155144800	KEE	intragenic	RP11-201K10.3	2515	yes	no_superenhancer	NA	NA
chr1	155193200	155196200	KEE	intragenic	GBAP1	9584	yes	no_superenhancer	NA	NA
chr1	155230600	155231400	KEE	intragenic	SCAMP3	4830	yes	no_superenhancer	NA	NA
chr1	155241400	155242000	KEE	intragenic	CLK2	8741	yes	no_superenhancer	NA	NA
chr1	155280000	155280800	KEE	intragenic	FDPS	1461	yes	no_superenhancer	NA	NA
chr1	155499600	155500400	KEE	intragenic	ASH1L	194541	yes	no_superenhancer	NA	NA
chr1	155530400	155531200	KEE	intragenic	ASH1L	225341	yes	no_superenhancer	NA	NA
chr1	155659800	155660400	KEE	intragenic	MSTO2P	78789	yes	no_superenhancer	NA	NA
chr1	155827000	155827800	KEE	intragenic	GON4L	107492	yes	no_superenhancer	NA	NA
chr1	155901600	155903600	KEE	intragenic	KIAA0907	18766	yes	no_superenhancer	NA	NA
chr1	155928800	155945000	KEE	intragenic	ARHGEF2	12170	yes	superenhancer	155903669	155960490
chr1	155989600	155990200	KEE	intragenic	SSR2	10761	yes	no_superenhancer	NA	NA
chr1	156306000	156307000	KEE	intragenic	CCT3	27241	yes	no_superenhancer	NA	NA
chr1	156450800	156451800	KEE	intragenic	MEF2D	17281	yes	superenhancer	156450479	156475714
chr1	156458000	156459200	KEE	intragenic	MEF2D	24481	yes	superenhancer	156450479	156475714
chr1	156460400	156467600	KEE	intragenic	MEF2D	26881	yes	superenhancer	156450479	156475714
chr1	156569600	156570800	KEE	intragenic	GPATCH4	5321	yes	no_superenhancer	NA	NA
chr1	156694600	156695800	KEE	intragenic	ISG20L2	2917	yes	no_superenhancer	NA	NA
chr1	156715000	156715400	KEE	intragenic	HDGF	3101	yes	no_superenhancer	NA	NA
chr1	156716600	156717200	KEE	intragenic	HDGF	4701	yes	no_superenhancer	NA	NA
chr1	156738800	156739400	KEE	intragenic	PRCC	18398	yes	no_superenhancer	NA	NA
chr1	159887200	159889800	KEE	intragenic	TAGLN2	1903	yes	no_superenhancer	NA	NA
chr1	159891000	159893400	KEE	intragenic	TAGLN2	3103	yes	no_superenhancer	NA	NA
chr1	160067000	160068000	KEE	intragenic	IGSF8	5870	yes	no_superenhancer	NA	NA
chr1	160313800	160314600	KEE	intragenic	NCSTN	738	yes	no_superenhancer	NA	NA
chr1	161013200	161014000	KEE	intragenic	USF1	4159	yes	no_superenhancer	NA	NA
chr1	161737200	161737400	KEE	intragenic	ATF6	1116	yes	no_superenhancer	NA	NA
chr1	162468800	162469400	KEE	intragenic	UHMK1	1759	yes	no_superenhancer	NA	NA
chr1	165819800	165821400	KEE	intragenic	UCK2	23032	yes	no_superenhancer	NA	NA
chr1	165823200	165823800	KEE	intragenic	UCK2	26432	yes	no_superenhancer	NA	NA
chr1	167192200	167192800	KEE	intragenic	POU2F1	2134	yes	no_superenhancer	NA	NA
chr1	167300800	167301400	KEE	intragenic	POU2F1	110734	yes	no_superenhancer	NA	NA
chr1	167604200	167607000	KEE	intragenic	RCSD1	4870	yes	superenhancer	167585758	167621108
chr1	167611200	167612000	KEE	intragenic	RCSD1	11870	yes	superenhancer	167585758	167621108
chr1	167619200	167621200	KEE	intragenic	RCSD1	19870	yes	superenhancer	167585758	167621108
chr1	167624000	167624600	KEE	intragenic	RCSD1	24670	yes	no_superenhancer	NA	NA
chr1	167720600	167721600	KEE	intragenic	MPZL1	30171	yes	no_superenhancer	NA	NA
chr1	167722800	167727000	KEE	intragenic	MPZL1	32371	yes	no_superenhancer	NA	NA
chr1	171456400	171456800	KEE	intragenic	PRRC2C	1749	yes	no_superenhancer	NA	NA
chr1	173447800	173448400	KEE	intragenic	PRDX6	1395	yes	no_superenhancer	NA	NA
chr1	173965600	173966600	KEE	intragenic	RC3H1	65248	yes	no_superenhancer	NA	NA
chr1	173974400	173975400	KEE	intragenic	RC3H1	74048	yes	no_superenhancer	NA	NA
chr1	182809800	182810600	KEE	intragenic	DHX9	1296	yes	no_superenhancer	NA	NA
chr1	183442200	183443400	KEE	intragenic	SMG7	849	yes	no_superenhancer	NA	NA
chr1	183447600	183448400	KEE	intragenic	SMG7	6249	yes	no_superenhancer	NA	NA
chr1	183778600	183779600	KEE	intragenic	RGL1	173380	yes	no_superenhancer	NA	NA
chr1	198128800	198129400	KEE	intragenic	NEK7	2707	yes	no_superenhancer	NA	NA
chr1	198565800	198566600	KEE	intergenic	RP11-553K8.2	-254	no	no_superenhancer	NA	NA
chr1	198980000	198980800	KEE	intragenic	RP11-16L9.3	4831	yes	no_superenhancer	NA	NA
chr1	202305800	202306600	KEE	intragenic	UBE2T	5015	yes	no_superenhancer	NA	NA
chr1	202308600	202309800	KEE	intragenic	UBE2T	7815	yes	no_superenhancer	NA	NA
chr1	202977600	202978600	KEE	intragenic	TMEM183A	1086	yes	no_superenhancer	NA	NA
chr1	203276600	203278000	KEE	intragenic	BTG2	1981	yes	no_superenhancer	NA	NA
chr1	204375200	204375800	KEE	intragenic	RP11-739N20.2	28222	yes	no_superenhancer	NA	NA
chr1	204444800	204447200	KEE	intragenic	PIK3C2B	53044	yes	no_superenhancer	NA	NA
chr1	204448600	204452400	KEE	intragenic	PIK3C2B	56844	yes	superenhancer	204448966	204491403
chr1	204481400	204491400	KEE	intragenic	MDM4	5889	yes	superenhancer	204448966	204491403
chr1	206784600	206785400	KEE	intragenic	EIF2D	39980	yes	no_superenhancer	NA	NA
chr1	220268200	220269000	KEE	intragenic	IARS2	756	yes	no_superenhancer	NA	NA
chr1	221913600	221914400	KEE	intragenic	DUSP10	38834	yes	no_superenhancer	NA	NA
chr1	224516200	224517000	KEE	intragenic	NVL	101164	yes	no_superenhancer	NA	NA
chr1	224619200	224619800	KEE	intragenic	WDR26	46355	yes	no_superenhancer	NA	NA
chr1	225612600	225613600	KEE	intragenic	LBR	23396	yes	no_superenhancer	NA	NA
chr1	226185000	226186200	KEE	intragenic	SDE2	14597	yes	no_superenhancer	NA	NA
chr1	226252600	226253600	KEE	intragenic	H3F3A	3048	yes	no_superenhancer	NA	NA
chr1	226590400	226592400	KEE	intragenic	PARP1	42008	yes	no_superenhancer	NA	NA
chr1	227128800	227129600	KEE	intragenic	ADCK3	43563	yes	no_superenhancer	NA	NA
chr1	228295800	228296200	KEE	intragenic	MRPL55	1420	yes	no_superenhancer	NA	NA
chr1	228329800	228330600	KEE	intragenic	GUK1	2137	yes	no_superenhancer	NA	NA
chr1	228676400	228678400	KEE	intragenic	RNF187	1638	yes	no_superenhancer	NA	NA
chr1	230206600	230207800	KEE	intragenic	GALNT2	13064	yes	no_superenhancer	NA	NA
chr1	230219600	230222800	KEE	intragenic	GALNT2	26064	yes	no_superenhancer	NA	NA
chr1	230237000	230237600	KEE	intragenic	GALNT2	43464	yes	superenhancer	230236875	230293412
chr1	230238800	230242000	KEE	intragenic	GALNT2	45264	yes	superenhancer	230236875	230293412
chr1	230244600	230247600	KEE	intragenic	GALNT2	51064	yes	superenhancer	230236875	230293412
chr1	230253400	230258000	KEE	intragenic	GALNT2	59864	yes	superenhancer	230236875	230293412
chr1	230260000	230290400	KEE	intragenic	GALNT2	66464	yes	superenhancer	230236875	230293412
chr1	230305600	230311800	KEE	intragenic	GALNT2	112064	yes	no_superenhancer	NA	NA
chr1	230313000	230314200	KEE	intragenic	GALNT2	119464	yes	no_superenhancer	NA	NA
chr1	230320600	230328000	KEE	intragenic	GALNT2	127064	yes	no_superenhancer	NA	NA
chr1	230342600	230347200	KEE	intragenic	GALNT2	149064	yes	no_superenhancer	NA	NA
chr1	230779600	230780200	KEE	intragenic	COG2	1365	yes	no_superenhancer	NA	NA
chr1	231112600	231113000	KEE	intragenic	TTC13	70611	yes	no_superenhancer	NA	NA
chr1	231378600	231379000	KEE	intragenic	GNPAT	1647	yes	no_superenhancer	NA	NA
chr1	231471600	231472600	KEE	intragenic	EXOC8	3120	yes	no_superenhancer	NA	NA
chr1	234612000	234612800	KEE	intragenic	TARBP1	84941	yes	no_superenhancer	NA	NA
chr1	235289400	235290200	KEE	intragenic	TOMM20	16749	yes	no_superenhancer	NA	NA
chr1	241799000	241800000	KEE	intragenic	CHML	6845	yes	no_superenhancer	NA	NA
chr1	244818800	244819400	KEE	intragenic	DESI2	2563	yes	no_superenhancer	NA	NA
chr1	244826600	244829400	KEE	intragenic	DESI2	10363	yes	no_superenhancer	NA	NA
chr1	245007000	245008800	KEE	intragenic	COX20	8376	yes	superenhancer	244991972	245028495
chr1	245016600	245017600	KEE	intragenic	HNRNPU-AS1	12660	yes	superenhancer	244991972	245028495
chr1	245019600	245019800	KEE	intragenic	HNRNPU	5132	yes	superenhancer	244991972	245028495
chr1	245021000	245023000	KEE	intragenic	HNRNPU	6532	yes	superenhancer	244991972	245028495
chr1	246731200	246731800	KEE	intragenic	CNST	1454	yes	no_superenhancer	NA	NA
chr1	246733400	246734800	KEE	intragenic	CNST	3654	yes	no_superenhancer	NA	NA
chr1	246741200	246743600	KEE	intragenic	CNST	11454	yes	no_superenhancer	NA	NA
chr1	247093000	247093600	KEE	intragenic	AHCTF1	90600	yes	no_superenhancer	NA	NA
chr1	247372400	247373200	KEE	intragenic	MIR3916	19247	yes	no_superenhancer	NA	NA
chr1	247582200	247584800	KEE	intragenic	NLRP3	2742	yes	no_superenhancer	NA	NA
chr1	249117200	249117800	KEE	intragenic	SH3BP5L	12552	yes	no_superenhancer	NA	NA
chr1	249133600	249134400	KEE	intragenic	ZNF672	1191	yes	no_superenhancer	NA	NA
chr2	670400	676200	KEE	intragenic	TMEM18	3065	yes	no_superenhancer	NA	NA
chr2	678400	679000	KEE	intragenic	AC092159.2	1214	yes	no_superenhancer	NA	NA
chr2	1733400	1736800	KEE	intragenic	PXDN	97741	yes	no_superenhancer	NA	NA
chr2	3625600	3626200	KEE	intragenic	RPS7	2805	yes	no_superenhancer	NA	NA
chr2	9564600	9565200	KEE	intragenic	CPSF3	903	yes	no_superenhancer	NA	NA
chr2	9683800	9684800	KEE	intragenic	ADAM17	55185	yes	no_superenhancer	NA	NA
chr2	9687600	9689000	KEE	intragenic	ADAM17	58985	yes	no_superenhancer	NA	NA
chr2	9747600	9749200	KEE	intragenic	YWHAQ	23499	yes	no_superenhancer	NA	NA
chr2	9757600	9758200	KEE	intragenic	YWHAQ	33499	yes	no_superenhancer	NA	NA
chr2	9761800	9762600	KEE	intragenic	YWHAQ	37699	yes	no_superenhancer	NA	NA
chr2	9767400	9769200	KEE	intragenic	YWHAQ	43299	yes	no_superenhancer	NA	NA
chr2	10264800	10267200	KEE	intragenic	RRM2	2345	yes	no_superenhancer	NA	NA
chr2	10585000	10585800	KEE	intragenic	ODC1	4906	yes	no_superenhancer	NA	NA
chr2	11889800	11891000	KEE	intragenic	LPIN1	72079	yes	no_superenhancer	NA	NA
chr2	11892800	11895600	KEE	intragenic	LPIN1	75079	yes	no_superenhancer	NA	NA
chr2	12866800	12868800	KEE	intragenic	TRIB2	9785	yes	no_superenhancer	NA	NA
chr2	20248400	20249000	KEE	intragenic	LAPTM4A	15989	yes	no_superenhancer	NA	NA
chr2	24297800	24298200	KEE	intragenic	SF3B14	7346	yes	no_superenhancer	NA	NA
chr2	24576800	24577600	KEE	intragenic	ITSN2	151067	yes	no_superenhancer	NA	NA
chr2	26292200	26293200	KEE	intragenic	RAB10	35224	yes	no_superenhancer	NA	NA
chr2	26567200	26568000	KEE	intragenic	GPR113	36159	yes	no_superenhancer	NA	NA
chr2	27293200	27293800	KEE	intragenic	OST4	460	yes	no_superenhancer	NA	NA
chr2	27544600	27545400	KEE	intragenic	MPV17	12240	yes	no_superenhancer	NA	NA
chr2	27591600	27592400	KEE	intragenic	EIF2B4	4381	yes	no_superenhancer	NA	NA
chr2	27887200	27888400	KEE	intragenic	SLC4A1AP	862	yes	no_superenhancer	NA	NA
chr2	28619200	28619800	KEE	intragenic	RP11-373D23.2	118	yes	no_superenhancer	NA	NA
chr2	28621000	28622000	KEE	intragenic	FOSL2	5685	yes	no_superenhancer	NA	NA
chr2	28627600	28630200	KEE	intragenic	FOSL2	12285	yes	no_superenhancer	NA	NA
chr2	28631600	28634400	KEE	intragenic	FOSL2	16285	yes	no_superenhancer	NA	NA
chr2	32263800	32264200	KEE	intragenic	DPY30	170922	yes	no_superenhancer	NA	NA
chr2	32290000	32290600	KEE	intragenic	SPAST	1320	yes	no_superenhancer	NA	NA
chr2	32583600	32584200	KEE	intragenic	BIRC6	1504	yes	no_superenhancer	NA	NA
chr2	32649600	32650200	KEE	intragenic	BIRC6	67504	yes	no_superenhancer	NA	NA
chr2	36823800	36824200	KEE	intragenic	FEZ2	45230	yes	no_superenhancer	NA	NA
chr2	37425600	37426600	KEE	intragenic	CEBPZ-AS1	1969	yes	no_superenhancer	NA	NA
chr2	37873000	37875600	KEE	intragenic	AC006369.2	45721	yes	no_superenhancer	NA	NA
chr2	37877400	37882000	KEE	intragenic	CDC42EP3	8368	yes	no_superenhancer	NA	NA
chr2	37884600	37885400	KEE	intragenic	CDC42EP3	15568	yes	no_superenhancer	NA	NA
chr2	37892400	37895600	KEE	intragenic	CDC42EP3	23368	yes	no_superenhancer	NA	NA
chr2	42276800	42277600	KEE	intragenic	PKDCC	1640	yes	no_superenhancer	NA	NA
chr2	45881800	45883400	KEE	intragenic	PRKCE	3316	yes	no_superenhancer	NA	NA
chr2	45905000	45905600	KEE	intragenic	PRKCE	26516	yes	no_superenhancer	NA	NA
chr2	45911600	45912000	KEE	intragenic	PRKCE	33116	yes	no_superenhancer	NA	NA
chr2	45916600	45919800	KEE	intragenic	PRKCE	38116	yes	no_superenhancer	NA	NA
chr2	45922000	45928400	KEE	intragenic	PRKCE	43516	yes	no_superenhancer	NA	NA
chr2	45949200	45965400	KEE	intragenic	PRKCE	70716	yes	no_superenhancer	NA	NA
chr2	45978000	45978800	KEE	intragenic	PRKCE	99516	yes	no_superenhancer	NA	NA
chr2	45997800	45998800	KEE	intragenic	PRKCE	119316	yes	no_superenhancer	NA	NA
chr2	46002000	46002600	KEE	intragenic	PRKCE	123516	yes	no_superenhancer	NA	NA
chr2	46003800	46005600	KEE	intragenic	PRKCE	125316	yes	no_superenhancer	NA	NA
chr2	46052200	46052800	KEE	intragenic	PRKCE	173716	yes	no_superenhancer	NA	NA
chr2	46062800	46070200	KEE	intragenic	PRKCE	184316	yes	no_superenhancer	NA	NA
chr2	46071400	46072600	KEE	intragenic	PRKCE	192916	yes	no_superenhancer	NA	NA
chr2	46115200	46118800	KEE	intragenic	PRKCE	236716	yes	no_superenhancer	NA	NA
chr2	46146200	46147200	KEE	intragenic	PRKCE	267716	yes	no_superenhancer	NA	NA
chr2	46845200	46845600	KEE	intragenic	CRIPT	1645	yes	no_superenhancer	NA	NA
chr2	47143800	47144600	KEE	intragenic	MCFD2	14791	yes	no_superenhancer	NA	NA
chr2	47171200	47174600	KEE	intragenic	TTC7A	27904	yes	no_superenhancer	NA	NA
chr2	47203600	47214200	KEE	intragenic	TTC7A	60304	yes	superenhancer	47194138	47213036
chr2	47400200	47401200	KEE	intragenic	RP11-761B3.1	107120	yes	no_superenhancer	NA	NA
chr2	47631400	47632400	KEE	intragenic	MSH2	1292	yes	no_superenhancer	NA	NA
chr2	47748800	47749600	KEE	intragenic	KCNK12	5080	yes	no_superenhancer	NA	NA
chr2	47924800	47925600	KEE	intragenic	MSH6	2131	yes	no_superenhancer	NA	NA
chr2	47928600	47931000	KEE	intragenic	MSH6	5931	yes	no_superenhancer	NA	NA
chr2	47932600	47933400	KEE	intragenic	AC006509.4	793	yes	no_superenhancer	NA	NA
chr2	47935000	47937200	KEE	intragenic	MSH6	12331	yes	no_superenhancer	NA	NA
chr2	47940400	47941000	KEE	intragenic	MSH6	17731	yes	no_superenhancer	NA	NA
chr2	47942600	47954200	KEE	intragenic	MSH6	19931	yes	superenhancer	47943485	47995227
chr2	47958600	47973000	KEE	intragenic	AC006509.7	59	yes	no_superenhancer	NA	NA
chr2	47977400	47983400	KEE	intragenic	MSH6	54731	yes	superenhancer	47943485	47995227
chr2	47998000	47998200	KEE	intragenic	MSH6	75331	yes	no_superenhancer	NA	NA
chr2	48011600	48012400	KEE	intragenic	MSH6	88931	yes	no_superenhancer	NA	NA
chr2	48013600	48014200	KEE	intragenic	MSH6	90931	yes	no_superenhancer	NA	NA
chr2	48022400	48023000	KEE	intragenic	FBXO11	5945	yes	no_superenhancer	NA	NA
chr2	48025200	48026000	KEE	intragenic	RPL36AP15	235	yes	no_superenhancer	NA	NA
chr2	48124800	48125800	KEE	intragenic	FBXO11	108345	yes	no_superenhancer	NA	NA
chr2	54015400	54015800	KEE	intragenic	ASB3	117970	yes	no_superenhancer	NA	NA
chr2	54195600	54196000	KEE	intragenic	PSME4	104396	yes	no_superenhancer	NA	NA
chr2	54796200	54800400	KEE	intragenic	SPTBN1	112778	yes	no_superenhancer	NA	NA
chr2	54807400	54807800	KEE	intragenic	SPTBN1	123978	yes	no_superenhancer	NA	NA
chr2	54811600	54812200	KEE	intragenic	SPTBN1	128178	yes	no_superenhancer	NA	NA
chr2	55237200	55238000	KEE	intragenic	RTN4	37875	yes	no_superenhancer	NA	NA
chr2	55461400	55462200	KEE	intragenic	RPS27A	2361	yes	no_superenhancer	NA	NA
chr2	55842400	55842600	KEE	intragenic	SMEK2	67972	yes	no_superenhancer	NA	NA
chr2	60710800	60711800	KEE	intragenic	BCL11A	32498	yes	no_superenhancer	NA	NA
chr2	60733600	60734000	KEE	intragenic	BCL11A	55298	yes	no_superenhancer	NA	NA
chr2	60741200	60742800	KEE	intragenic	BCL11A	62898	yes	no_superenhancer	NA	NA
chr2	60744400	60746600	KEE	intragenic	BCL11A	66098	yes	superenhancer	60742805	60783105
chr2	60756000	60756600	KEE	intragenic	BCL11A	77698	yes	superenhancer	60742805	60783105
chr2	60767200	60773400	KEE	intragenic	BCL11A	88898	yes	superenhancer	60742805	60783105
chr2	61673800	61674400	KEE	intragenic	USP34	259202	yes	no_superenhancer	NA	NA
chr2	61699400	61700000	KEE	intragenic	RP11-355B11.2	1077	yes	no_superenhancer	NA	NA
chr2	61718000	61728000	KEE	intragenic	XPO1	13016	yes	no_superenhancer	NA	NA
chr2	62429400	62430200	KEE	intragenic	B3GNT2	6152	yes	no_superenhancer	NA	NA
chr2	65291200	65292800	KEE	intragenic	CEP68	7700	yes	no_superenhancer	NA	NA
chr2	66688600	66689200	KEE	intragenic	MEIS1	28016	yes	no_superenhancer	NA	NA
chr2	66693200	66693800	KEE	intragenic	MEIS1	32616	yes	no_superenhancer	NA	NA
chr2	66703800	66704600	KEE	intragenic	MEIS1	43216	yes	no_superenhancer	NA	NA
chr2	66706800	66707600	KEE	intragenic	MEIS1	46216	yes	no_superenhancer	NA	NA
chr2	66798600	66799400	KEE	intragenic	MEIS1	138016	yes	no_superenhancer	NA	NA
chr2	68965200	68969800	KEE	intragenic	ARHGAP25	58467	yes	no_superenhancer	NA	NA
chr2	69608200	69609000	KEE	intragenic	GFPT1	61295	yes	no_superenhancer	NA	NA
chr2	69775600	69776200	KEE	intragenic	AAK1	87068	yes	no_superenhancer	NA	NA
chr2	70472000	70473600	KEE	intragenic	TIA1	35424	yes	no_superenhancer	NA	NA
chr2	70516200	70517400	KEE	intragenic	SNRPG	7706	yes	no_superenhancer	NA	NA
chr2	70527800	70528600	KEE	intragenic	AC022201.5	17	no	no_superenhancer	NA	NA
chr2	71296600	71300400	KEE	intragenic	NAGK	5126	yes	no_superenhancer	NA	NA
chr2	73463200	73463400	KEE	intragenic	CCT7	2652	yes	no_superenhancer	NA	NA
chr2	74214000	74214800	KEE	intragenic	RP11-711M9.1	347	yes	no_superenhancer	NA	NA
chr2	74258600	74260600	KEE	intragenic	TET3	28760	yes	no_superenhancer	NA	NA
chr2	74264000	74265200	KEE	intragenic	TET3	34160	yes	no_superenhancer	NA	NA
chr2	74432000	74434600	KEE	intragenic	MTHFD2	6311	yes	no_superenhancer	NA	NA
chr2	74708200	74708800	KEE	intragenic	CCDC142	9087	yes	no_superenhancer	NA	NA
chr2	74758200	74759400	KEE	intragenic	HTRA2	1696	yes	no_superenhancer	NA	NA
chr2	75064000	75064800	KEE	intragenic	HK2	2892	yes	no_superenhancer	NA	NA
chr2	75076400	75077000	KEE	intragenic	HK2	15292	yes	no_superenhancer	NA	NA
chr2	75092800	75093400	KEE	intragenic	HK2	31692	yes	no_superenhancer	NA	NA
chr2	75094600	75095800	KEE	intragenic	HK2	33492	yes	no_superenhancer	NA	NA
chr2	75099000	75102400	KEE	intragenic	HK2	37892	yes	no_superenhancer	NA	NA
chr2	85134400	85135200	KEE	intergenic	TRABD2A	85626	yes	no_superenhancer	NA	NA
chr2	85195600	85196000	KEE	intergenic	KCMF1	-2216	yes	no_superenhancer	NA	NA
chr2	85243400	85244600	KEE	intragenic	KCMF1	45184	yes	no_superenhancer	NA	NA
chr2	85842600	85845000	KEE	intragenic	USP39	12621	yes	no_superenhancer	NA	NA
chr2	86412400	86414200	KEE	intragenic	IMMT	41345	yes	no_superenhancer	NA	NA
chr2	87300000	87300600	KEE	intragenic	AC125232.1	42200	yes	no_superenhancer	NA	NA
chr2	96809200	96809600	KEE	intragenic	DUSP2	295	yes	no_superenhancer	NA	NA
chr2	96929600	96930800	KEE	intragenic	TMEM127	15346	yes	no_superenhancer	NA	NA
chr2	96969800	96970800	KEE	intragenic	SNRNP200	29726	yes	no_superenhancer	NA	NA
chr2	96980600	96984800	KEE	intragenic	AC021188.4	7599	yes	no_superenhancer	NA	NA
chr2	97003000	97003600	KEE	intragenic	NCAPH	1475	yes	no_superenhancer	NA	NA
chr2	97204400	97205400	KEE	intragenic	ARID5A	1920	yes	no_superenhancer	NA	NA
chr2	97404200	97406600	KEE	intragenic	LMAN2L	32534	yes	no_superenhancer	NA	NA
chr2	98279000	98279600	KEE	intragenic	ACTR1B	6569	yes	no_superenhancer	NA	NA
chr2	101620400	101621000	KEE	intragenic	RPL31	2223	yes	no_superenhancer	NA	NA
chr2	101698200	101699000	KEE	intragenic	TBC1D8	74121	yes	no_superenhancer	NA	NA
chr2	101708000	101708800	KEE	intragenic	TBC1D8	83921	yes	no_superenhancer	NA	NA
chr2	101725600	101726400	KEE	intragenic	TBC1D8	101521	yes	no_superenhancer	NA	NA
chr2	101728400	101735400	KEE	intragenic	TBC1D8	104321	yes	no_superenhancer	NA	NA
chr2	101764600	101765600	KEE	intragenic	TBC1D8	140521	yes	no_superenhancer	NA	NA
chr2	101922000	101922800	KEE	intragenic	RNF149	34319	yes	no_superenhancer	NA	NA
chr2	102333000	102333800	KEE	intragenic	MAP4K4	19688	yes	no_superenhancer	NA	NA
chr2	102422000	102423800	KEE	intragenic	MAP4K4	108688	yes	no_superenhancer	NA	NA
chr2	105954600	105955600	KEE	intragenic	C2orf49	784	yes	no_superenhancer	NA	NA
chr2	106370200	106371200	KEE	intragenic	NCK2	8846	yes	no_superenhancer	NA	NA
chr2	106391800	106395000	KEE	intragenic	NCK2	30446	yes	no_superenhancer	NA	NA
chr2	106397400	106397800	KEE	intragenic	NCK2	36046	yes	no_superenhancer	NA	NA
chr2	106402400	106403600	KEE	intragenic	NCK2	41046	yes	no_superenhancer	NA	NA
chr2	106405400	106407800	KEE	intragenic	NCK2	44046	yes	no_superenhancer	NA	NA
chr2	106415200	106415800	KEE	intragenic	NCK2	53846	yes	no_superenhancer	NA	NA
chr2	106417000	106418400	KEE	intragenic	NCK2	55646	yes	no_superenhancer	NA	NA
chr2	106450800	106451800	KEE	intragenic	NCK2	89446	yes	no_superenhancer	NA	NA
chr2	106800000	106801400	KEE	intragenic	AC018878.3	4002	yes	no_superenhancer	NA	NA
chr2	111432000	111432600	KEE	intragenic	BUB1	36725	yes	no_superenhancer	NA	NA
chr2	111905800	111906600	KEE	intragenic	BCL2L11	28845	yes	no_superenhancer	NA	NA
chr2	113011000	113011600	KEE	intragenic	ZC3H8	41898	yes	no_superenhancer	NA	NA
chr2	113405600	113406600	KEE	intragenic	SLC20A1	2166	yes	no_superenhancer	NA	NA
chr2	118573400	118574000	KEE	intragenic	DDX18	1174	yes	no_superenhancer	NA	NA
chr2	118770200	118770800	KEE	intragenic	AC009303.1	17227	yes	no_superenhancer	NA	NA
chr2	120125800	120126400	KEE	intragenic	DBI	1303	yes	no_superenhancer	NA	NA
chr2	122289000	122289800	KEE	intragenic	RP11-204L24.2	1002	yes	no_superenhancer	NA	NA
chr2	122374000	122376000	KEE	intragenic	CLASP1	278648	yes	no_superenhancer	NA	NA
chr2	122409000	122410000	KEE	intragenic	NIFK-AS1	1774	yes	no_superenhancer	NA	NA
chr2	122492400	122493000	KEE	intragenic	NIFK	7879	yes	no_superenhancer	NA	NA
chr2	122514000	122514600	KEE	intragenic	TSN	19321	yes	no_superenhancer	NA	NA
chr2	128050400	128051200	KEE	intragenic	ERCC3	35534	yes	no_superenhancer	NA	NA
chr2	128273000	128273800	KEE	intragenic	IWS1	79217	yes	no_superenhancer	NA	NA
chr2	128282400	128283200	KEE	intragenic	IWS1	88617	yes	no_superenhancer	NA	NA
chr2	128613400	128614200	KEE	intragenic	POLR2D	9560	yes	no_superenhancer	NA	NA
chr2	128642000	128642200	KEE	intragenic	AMMECR1L	22796	yes	no_superenhancer	NA	NA
chr2	130941800	130942400	KEE	intragenic	MZT2B	2490	yes	no_superenhancer	NA	NA
chr2	132244800	132246000	KEE	intragenic	MZT2A	22327	yes	no_superenhancer	NA	NA
chr2	132247200	132248000	KEE	intragenic	MZT2A	24727	yes	no_superenhancer	NA	NA
chr2	134879600	134881000	KEE	intragenic	MGAT5	2046	yes	no_superenhancer	NA	NA
chr2	134883400	134884800	KEE	intragenic	MIR3679	104	yes	no_superenhancer	NA	NA
chr2	134894200	134895400	KEE	intragenic	MGAT5	16646	yes	no_superenhancer	NA	NA
chr2	134989400	134992800	KEE	intragenic	MGAT5	111846	yes	no_superenhancer	NA	NA
chr2	135007600	135009200	KEE	intragenic	MGAT5	130046	yes	no_superenhancer	NA	NA
chr2	135010600	135011600	KEE	intragenic	MGAT5	133046	yes	no_superenhancer	NA	NA
chr2	135016000	135019800	KEE	intragenic	MGAT5	138446	yes	no_superenhancer	NA	NA
chr2	135032000	135035400	KEE	intragenic	MGAT5	154446	yes	superenhancer	135032457	135053988
chr2	135039000	135055200	KEE	intragenic	MGAT5	161446	yes	superenhancer	135032457	135053988
chr2	136737000	136740200	KEE	intragenic	DARS	72753	yes	no_superenhancer	NA	NA
chr2	136871800	136873600	KEE	intragenic	CXCR4	1681	yes	no_superenhancer	NA	NA
chr2	152774200	152774800	KEE	intragenic	CACNB4	84910	yes	no_superenhancer	NA	NA
chr2	152895000	152896200	KEE	intragenic	CACNB4	205710	yes	superenhancer	152895132	152956304
chr2	152902000	152908800	KEE	intragenic	CACNB4	212710	yes	superenhancer	152895132	152956304
chr2	152913400	152914400	KEE	intragenic	CACNB4	224110	yes	superenhancer	152895132	152956304
chr2	152939600	152940600	KEE	intragenic	CACNB4	250310	yes	superenhancer	152895132	152956304
chr2	152943600	152944600	KEE	intragenic	CACNB4	254310	yes	superenhancer	152895132	152956304
chr2	152946000	152947400	KEE	intragenic	CACNB4	256710	yes	superenhancer	152895132	152956304
chr2	152950000	152952600	KEE	intragenic	CACNB4	260710	yes	superenhancer	152895132	152956304
chr2	153262800	153264800	KEE	intragenic	FMNL2	71049	yes	no_superenhancer	NA	NA
chr2	153283000	153290000	KEE	intragenic	FMNL2	91249	yes	no_superenhancer	NA	NA
chr2	153321000	153326200	KEE	intragenic	FMNL2	129249	yes	no_superenhancer	NA	NA
chr2	153342800	153345000	KEE	intragenic	FMNL2	151049	yes	no_superenhancer	NA	NA
chr2	158291800	158292600	KEE	intragenic	CYTIP	20669	yes	no_superenhancer	NA	NA
chr2	160570800	160571400	KEE	intragenic	39142	1800	yes	no_superenhancer	NA	NA
chr2	169322400	169323000	KEE	intragenic	CERS6	10028	yes	no_superenhancer	NA	NA
chr2	172002400	172003200	KEE	intragenic	snoU13	360	yes	no_superenhancer	NA	NA
chr2	174224600	174226200	KEE	intragenic	CDCA7	5052	yes	no_superenhancer	NA	NA
chr2	175457400	175458000	KEE	intragenic	AC018890.6	45531	yes	no_superenhancer	NA	NA
chr2	175462400	175464600	KEE	intragenic	AC018890.6	50531	yes	no_superenhancer	NA	NA
chr2	178079000	178080400	KEE	intragenic	HNRNPA3	1709	yes	no_superenhancer	NA	NA
chr2	180870400	180871000	KEE	intragenic	CWC22	60797	yes	no_superenhancer	NA	NA
chr2	190646800	190647400	KEE	intragenic	ORMDL1	11751	yes	no_superenhancer	NA	NA
chr2	191747800	191748600	KEE	intragenic	GLS	2247	yes	no_superenhancer	NA	NA
chr2	191877400	191878200	KEE	intragenic	STAT1	48316	yes	no_superenhancer	NA	NA
chr2	197023800	197027800	KEE	intragenic	STK17B	25510	yes	no_superenhancer	NA	NA
chr2	197030600	197031400	KEE	intragenic	STK17B	32310	yes	no_superenhancer	NA	NA
chr2	200818600	200819600	KEE	intragenic	C2orf69	42621	yes	no_superenhancer	NA	NA
chr2	200821400	200822200	KEE	intragenic	C2orf47	1360	yes	no_superenhancer	NA	NA
chr2	201754800	201755600	KEE	intragenic	NIF3L1	750	yes	no_superenhancer	NA	NA
chr2	201935200	201935600	KEE	intragenic	FAM126B	96759	yes	no_superenhancer	NA	NA
chr2	207026400	207027200	KEE	intragenic	SNORA41	248	yes	no_superenhancer	NA	NA
chr2	208396800	208397400	KEE	intragenic	CREB1	2339	yes	no_superenhancer	NA	NA
chr2	209132400	209133000	KEE	intragenic	PIKFYVE	1409	yes	no_superenhancer	NA	NA
chr2	210868400	210869000	KEE	intragenic	RPE	1111	yes	no_superenhancer	NA	NA
chr2	216976800	216979400	KEE	intragenic	XRCC5	4613	yes	no_superenhancer	NA	NA
chr2	216981200	216982000	KEE	intragenic	XRCC5	9013	yes	no_superenhancer	NA	NA
chr2	217364400	217366600	KEE	intragenic	RPL37A	1488	yes	no_superenhancer	NA	NA
chr2	217501600	217502000	KEE	intragenic	IGFBP2	4049	yes	no_superenhancer	NA	NA
chr2	219083800	219085600	KEE	intragenic	ARPC2	1983	yes	no_superenhancer	NA	NA
chr2	219267600	219272400	KEE	intragenic	CTDSP1	4621	yes	superenhancer	219260743	219271939
chr2	219435200	219436200	KEE	intragenic	RQCD1	1897	yes	no_superenhancer	NA	NA
chr2	220095400	220096200	KEE	intragenic	ANKZF1	921	yes	no_superenhancer	NA	NA
chr2	223777000	223777800	KEE	intragenic	ACSL3	51348	yes	no_superenhancer	NA	NA
chr2	224823200	224823600	KEE	intragenic	MRPL44	1079	yes	no_superenhancer	NA	NA
chr2	225808400	225809800	KEE	intragenic	DOCK10	178593	yes	no_superenhancer	NA	NA
chr2	227655200	227656000	KEE	intragenic	IRS1	59167	yes	no_superenhancer	NA	NA
chr2	230785000	230785600	KEE	intragenic	TRIP12	156446	yes	no_superenhancer	NA	NA
chr2	231604000	231604400	KEE	intragenic	CAB39	26440	yes	no_superenhancer	NA	NA
chr2	231922600	231923200	KEE	intragenic	PSMD1	1022	yes	no_superenhancer	NA	NA
chr2	232538400	232545600	KEE	intergenic	MGC4771	-25917	no	no_superenhancer	NA	NA
chr2	232551000	232552600	KEE	intergenic	MGC4771	-18917	no	no_superenhancer	NA	NA
chr2	232644400	232645400	KEE	intragenic	PDE6D	47265	yes	no_superenhancer	NA	NA
chr2	232651400	232652400	KEE	intragenic	COPS7B	5019	yes	no_superenhancer	NA	NA
chr2	233927200	233928200	KEE	intragenic	INPP5D	2523	yes	no_superenhancer	NA	NA
chr2	234266400	234270400	KEE	intragenic	AC019221.4	3180	yes	no_superenhancer	NA	NA
chr2	234272200	234273400	KEE	intragenic	AC019221.4	8980	yes	no_superenhancer	NA	NA
chr2	234287800	234288800	KEE	intragenic	AC019221.4	24580	yes	no_superenhancer	NA	NA
chr2	234292200	234293600	KEE	intragenic	AC019221.4	28980	yes	no_superenhancer	NA	NA
chr2	234324800	234325600	KEE	intragenic	DGKD	61647	yes	no_superenhancer	NA	NA
chr2	234326800	234328800	KEE	intragenic	DGKD	63647	yes	no_superenhancer	NA	NA
chr2	234761400	234762200	KEE	intragenic	HJURP	19338	yes	no_superenhancer	NA	NA
chr2	238604800	238605200	KEE	intragenic	LRRFIP1	68581	yes	superenhancer	238571384	238612798
chr2	238608200	238609200	KEE	intragenic	LRRFIP1	71981	yes	superenhancer	238571384	238612798
chr2	238611800	238613000	KEE	intragenic	LRRFIP1	75581	yes	superenhancer	238571384	238612798
chr2	239110600	239111200	KEE	intragenic	ILKAP	31558	yes	no_superenhancer	NA	NA
chr2	240963200	240963800	KEE	intragenic	NDUFA10	131333	yes	no_superenhancer	NA	NA
chr2	241522800	241525200	KEE	intragenic	CAPN10-AS1	683	yes	no_superenhancer	NA	NA
chr2	242040400	242041000	KEE	intragenic	MTERFD2	28816	yes	no_superenhancer	NA	NA
chr2	242245000	242246000	KEE	intragenic	HDLBP	78321	yes	no_superenhancer	NA	NA
chr2	242248200	242251600	KEE	intragenic	HDLBP	81521	yes	no_superenhancer	NA	NA
chr2	242296600	242297000	KEE	intragenic	FARP2	942	yes	no_superenhancer	NA	NA
chr2	242568800	242570400	KEE	intragenic	THAP4	44980	yes	no_superenhancer	NA	NA
chr2	242577600	242579000	KEE	intragenic	ATG4B	972	yes	no_superenhancer	NA	NA
chr2	242642800	242643800	KEE	intragenic	ING5	1350	yes	no_superenhancer	NA	NA
chr3	5235600	5237200	KEE	intragenic	EDEM1	6269	yes	no_superenhancer	NA	NA
chr3	5239400	5241400	KEE	intragenic	EDEM1	10069	yes	no_superenhancer	NA	NA
chr3	9436600	9437800	KEE	intragenic	SETD5-AS1	45227	yes	no_superenhancer	NA	NA
chr3	9464000	9464600	KEE	intragenic	SETD5	24701	yes	no_superenhancer	NA	NA
chr3	9774800	9775800	KEE	intragenic	BRPF1	1387	yes	no_superenhancer	NA	NA
chr3	9884400	9885000	KEE	intragenic	TTLL3	34630	yes	no_superenhancer	NA	NA
chr3	10219600	10242000	KEE	intragenic	IRAK2	13051	yes	superenhancer	10206339	10240960
chr3	11622800	11623800	KEE	intragenic	VGLL4	25256	yes	no_superenhancer	NA	NA
chr3	13454400	13457400	KEE	intragenic	NUP210	96663	yes	no_superenhancer	NA	NA
chr3	14221600	14221800	KEE	intragenic	LSM3	1742	yes	no_superenhancer	NA	NA
chr3	15824800	15825400	KEE	intragenic	ANKRD28	116057	yes	no_superenhancer	NA	NA
chr3	15840000	15841000	KEE	intragenic	ANKRD28	131257	yes	no_superenhancer	NA	NA
chr3	18249600	18255000	KEE	intragenic	TBC1D5	1050946	yes	superenhancer	18249684	18266438
chr3	18257000	18258200	KEE	intragenic	TBC1D5	1058346	yes	superenhancer	18249684	18266438
chr3	18260200	18261600	KEE	intragenic	TBC1D5	1061546	yes	superenhancer	18249684	18266438
chr3	23871000	23872000	KEE	intragenic	UBE2E1	23606	yes	no_superenhancer	NA	NA
chr3	23959600	23961000	KEE	intragenic	NKIRAS1	26449	yes	no_superenhancer	NA	NA
chr3	25823000	25823800	KEE	intragenic	NGLY1	62565	yes	no_superenhancer	NA	NA
chr3	27521400	27524000	KEE	intragenic	SLC4A7	107186	yes	no_superenhancer	NA	NA
chr3	30653200	30655600	KEE	intragenic	TGFBR2	5206	yes	superenhancer	30647656	30708644
chr3	30657600	30658200	KEE	intragenic	TGFBR2	9606	yes	superenhancer	30647656	30708644
chr3	30659400	30661600	KEE	intragenic	TGFBR2	11406	yes	superenhancer	30647656	30708644
chr3	30669800	30673600	KEE	intragenic	TGFBR2	21806	yes	superenhancer	30647656	30708644
chr3	30677000	30677600	KEE	intragenic	TGFBR2	29006	yes	superenhancer	30647656	30708644
chr3	30680400	30692400	KEE	intragenic	TGFBR2	32406	yes	superenhancer	30647656	30708644
chr3	30694600	30701800	KEE	intragenic	TGFBR2	46606	yes	superenhancer	30647656	30708644
chr3	30705200	30709000	KEE	intragenic	TGFBR2	57206	yes	superenhancer	30647656	30708644
chr3	32604600	32605200	KEE	intragenic	DYNC1LI1	37137	yes	no_superenhancer	NA	NA
chr3	32727800	32728600	KEE	intragenic	CNOT10	1163	yes	no_superenhancer	NA	NA
chr3	33841400	33842200	KEE	intragenic	PDCD6IP	1556	yes	no_superenhancer	NA	NA
chr3	35689200	35690000	KEE	intragenic	ARPP21	8763	yes	superenhancer	35680077	35730298
chr3	35693400	35703200	KEE	intragenic	ARPP21-AS1	1711	yes	no_superenhancer	NA	NA
chr3	35706400	35709600	KEE	intragenic	ARPP21	25963	yes	superenhancer	35680077	35730298
chr3	35711000	35712200	KEE	intragenic	ARPP21	30563	yes	superenhancer	35680077	35730298
chr3	35715600	35717200	KEE	intragenic	ARPP21	35163	yes	superenhancer	35680077	35730298
chr3	35732200	35732800	KEE	intragenic	ARPP21	51763	yes	no_superenhancer	NA	NA
chr3	35786800	35787600	KEE	intragenic	ARPP21	106363	yes	no_superenhancer	NA	NA
chr3	37200800	37202800	KEE	intragenic	LRRFIP2	106683	yes	no_superenhancer	NA	NA
chr3	37205200	37206600	KEE	intragenic	LRRFIP2	111083	yes	no_superenhancer	NA	NA
chr3	37212000	37212600	KEE	intragenic	LRRFIP2	117883	yes	no_superenhancer	NA	NA
chr3	38181600	38182400	KEE	intragenic	MYD88	1631	yes	no_superenhancer	NA	NA
chr3	40566800	40567400	KEE	intragenic	ZNF621	431	yes	no_superenhancer	NA	NA
chr3	42056600	42057400	KEE	intragenic	TRAK1	1306	yes	no_superenhancer	NA	NA
chr3	42067200	42068600	KEE	intragenic	TRAK1	11906	yes	no_superenhancer	NA	NA
chr3	42108000	42108800	KEE	intragenic	TRAK1	52706	yes	no_superenhancer	NA	NA
chr3	42214600	42218600	KEE	intragenic	TRAK1	159306	yes	no_superenhancer	NA	NA
chr3	42633000	42634000	KEE	intragenic	SEC22C	43539	yes	no_superenhancer	NA	NA
chr3	44550600	44551200	KEE	intragenic	ZNF852	10138	yes	no_superenhancer	NA	NA
chr3	46965200	46977000	KEE	intragenic	CCDC12	1984	yes	no_superenhancer	NA	NA
chr3	46988400	46991400	KEE	intragenic	CCDC12	25184	yes	no_superenhancer	NA	NA
chr3	46994200	46996600	KEE	intragenic	CCDC12	30984	yes	no_superenhancer	NA	NA
chr3	47012600	47013600	KEE	intragenic	CCDC12	49384	yes	no_superenhancer	NA	NA
chr3	47022400	47024000	KEE	intragenic	CCDC12	59184	yes	no_superenhancer	NA	NA
chr3	47203000	47203800	KEE	intragenic	SETD2	145081	yes	no_superenhancer	NA	NA
chr3	48128400	48128600	KEE	intragenic	MAP4	236218	yes	no_superenhancer	NA	NA
chr3	48466600	48469600	KEE	intragenic	PLXNB1	21339	yes	no_superenhancer	NA	NA
chr3	48482800	48483400	KEE	intragenic	RP11-24C3.2	1038	yes	no_superenhancer	NA	NA
chr3	48721400	48722200	KEE	intragenic	NCKIPSD	20036	yes	no_superenhancer	NA	NA
chr3	48752400	48753000	KEE	intragenic	IP6K2	26964	yes	no_superenhancer	NA	NA
chr3	49056400	49057400	KEE	intragenic	DALRD3	3479	yes	superenhancer	49044025	49067051
chr3	49061600	49064800	KEE	intragenic	IMPDH2	3042	yes	superenhancer	49044025	49067051
chr3	49393200	49394000	KEE	intergenic	GPX1	-609	yes	superenhancer	49377150	49396509
chr3	49410200	49411000	KEE	intragenic	RHOA	13622	yes	no_superenhancer	NA	NA
chr3	49414000	49416400	KEE	intragenic	RHOA	17422	yes	no_superenhancer	NA	NA
chr3	49425200	49425400	KEE	intragenic	RHOA	28622	yes	no_superenhancer	NA	NA
chr3	49450400	49455000	KEE	intragenic	TCTA	761	yes	no_superenhancer	NA	NA
chr3	49709400	49710600	KEE	intergenic	BSN	117478	no	no_superenhancer	NA	NA
chr3	49709400	49710600	KEE	intergenic	BSN	117478	no	no_superenhancer	NA	NA
chr3	49725800	49728600	KEE	intragenic	MST1	4420	no	no_superenhancer	NA	NA
chr3	49894000	49894600	KEE	intragenic	TRAIP	27966	yes	no_superenhancer	NA	NA
chr3	50128600	50128800	KEE	intragenic	RBM6	151160	yes	no_superenhancer	NA	NA
chr3	50278600	50284800	KEE	intragenic	GNAI2	14876	yes	no_superenhancer	NA	NA
chr3	50364400	50366600	KEE	intragenic	TUSC2	6942	yes	superenhancer	50358301	50396844
chr3	50371200	50374200	KEE	intragenic	RASSF1	3981	yes	superenhancer	50358301	50396844
chr3	50395200	50396000	KEE	intragenic	XXcos-LUCA11.5	6877	yes	no_superenhancer	NA	NA
chr3	51429400	51430800	KEE	intragenic	RBM15B	669	yes	no_superenhancer	NA	NA
chr3	51974600	51975000	KEE	intragenic	RRP9	7154	yes	no_superenhancer	NA	NA
chr3	52257600	52261600	KEE	intragenic	TLR9	2504	yes	superenhancer	52252461	52288160
chr3	52571400	52572000	KEE	intragenic	SMIM4	3371	yes	no_superenhancer	NA	NA
chr3	53163200	53164000	KEE	intragenic	RFT1	40701	yes	no_superenhancer	NA	NA
chr3	53199200	53207400	KEE	intragenic	PRKCD	9175	yes	no_superenhancer	NA	NA
chr3	53209200	53209400	KEE	intragenic	PRKCD	19175	yes	no_superenhancer	NA	NA
chr3	53283200	53283600	KEE	intragenic	TKT	24477	yes	no_superenhancer	NA	NA
chr3	53924600	53925400	KEE	intragenic	SELK	6163	yes	no_superenhancer	NA	NA
chr3	57658000	57658600	KEE	intragenic	DENND6A	46816	yes	no_superenhancer	NA	NA
chr3	57661200	57662000	KEE	intragenic	DENND6A	50016	yes	no_superenhancer	NA	NA
chr3	58333400	58342800	KEE	intragenic	PXK	14793	yes	no_superenhancer	NA	NA
chr3	63908600	63908800	KEE	intragenic	ATXN7	58367	yes	no_superenhancer	NA	NA
chr3	64007600	64008600	KEE	intragenic	PSMD6	11375	yes	no_superenhancer	NA	NA
chr3	64199200	64199800	KEE	intragenic	PRICKLE2	119657	yes	no_superenhancer	NA	NA
chr3	66522200	66525200	KEE	intragenic	LRIG1	92979	yes	no_superenhancer	NA	NA
chr3	66530600	66531600	KEE	intragenic	LRIG1	101379	yes	no_superenhancer	NA	NA
chr3	66533400	66537000	KEE	intragenic	LRIG1	104179	yes	no_superenhancer	NA	NA
chr3	69135800	69136400	KEE	intragenic	ARL6IP5	1705	yes	no_superenhancer	NA	NA
chr3	69141800	69145000	KEE	intragenic	ARL6IP5	7705	yes	no_superenhancer	NA	NA
chr3	69370000	69370200	KEE	intragenic	FRMD4B	150859	yes	no_superenhancer	NA	NA
chr3	69374400	69378400	KEE	intragenic	FRMD4B	155259	yes	no_superenhancer	NA	NA
chr3	69380000	69381000	KEE	intragenic	FRMD4B	160859	yes	no_superenhancer	NA	NA
chr3	69382200	69382600	KEE	intragenic	FRMD4B	163059	yes	no_superenhancer	NA	NA
chr3	69400600	69401600	KEE	intragenic	FRMD4B	181459	yes	no_superenhancer	NA	NA
chr3	69414200	69414800	KEE	intragenic	FRMD4B	195059	yes	no_superenhancer	NA	NA
chr3	87844800	87845600	KEE	intergenic	RP11-451B8.1	64248	yes	no_superenhancer	NA	NA
chr3	87847000	87848400	KEE	intergenic	RP11-451B8.1	66448	yes	no_superenhancer	NA	NA
chr3	88197400	88198200	KEE	intragenic	CGGBP1	96306	yes	no_superenhancer	NA	NA
chr3	99564800	99566200	KEE	intragenic	CMSS1	28122	yes	no_superenhancer	NA	NA
chr3	100117800	100118400	KEE	intragenic	TOMM70A	35525	yes	no_superenhancer	NA	NA
chr3	101402600	101403600	KEE	intragenic	RPL24	2665	yes	no_superenhancer	NA	NA
chr3	107245000	107245800	KEE	intragenic	BBX	3217	yes	no_superenhancer	NA	NA
chr3	108305400	108306200	KEE	intragenic	KIAA1524	36684	yes	no_superenhancer	NA	NA
chr3	111263000	111265400	KEE	intragenic	CD96	251434	yes	no_superenhancer	NA	NA
chr3	111268400	111269600	KEE	intragenic	CD96	256834	yes	no_superenhancer	NA	NA
chr3	111699400	111700000	KEE	intragenic	ABHD10	1543	yes	no_superenhancer	NA	NA
chr3	113462600	113463400	KEE	intragenic	NAA50	27293	yes	no_superenhancer	NA	NA
chr3	119218000	119218800	KEE	intragenic	TIMMDC1	621	yes	no_superenhancer	NA	NA
chr3	121378200	121378800	KEE	intragenic	HCLS1	27954	yes	no_superenhancer	NA	NA
chr3	122283800	122284600	KEE	intragenic	DTX3L	715	yes	no_superenhancer	NA	NA
chr3	122293600	122296600	KEE	intragenic	PARP15	151	yes	no_superenhancer	NA	NA
chr3	122400600	122401400	KEE	intragenic	PARP14	1135	yes	no_superenhancer	NA	NA
chr3	126190600	126192800	KEE	intragenic	ZXDC	34156	yes	no_superenhancer	NA	NA
chr3	127307600	127308200	KEE	intragenic	TPRA1	15688	yes	no_superenhancer	NA	NA
chr3	127318600	127319800	KEE	intragenic	MCM2	1534	yes	no_superenhancer	NA	NA
chr3	127327000	127327800	KEE	intragenic	MCM2	9934	yes	no_superenhancer	NA	NA
chr3	128896200	128897800	KEE	intragenic	CNBP	7873	yes	no_superenhancer	NA	NA
chr3	128899400	128900200	KEE	intragenic	CNBP	11073	yes	no_superenhancer	NA	NA
chr3	130633800	130635600	KEE	intragenic	RP11-39E3.3	15542	yes	no_superenhancer	NA	NA
chr3	135970400	135971000	KEE	intragenic	PCCB	1252	yes	no_superenhancer	NA	NA
chr3	136467600	136468200	KEE	intragenic	STAG1	412523	yes	no_superenhancer	NA	NA
chr3	138296000	138299400	KEE	intragenic	CEP70	82814	yes	no_superenhancer	NA	NA
chr3	139063800	139064200	KEE	intragenic	MRPS22	339152	yes	no_superenhancer	NA	NA
chr3	150265600	150266200	KEE	intragenic	EIF2A	1135	yes	no_superenhancer	NA	NA
chr3	150323800	150324800	KEE	intragenic	SELT	3138	yes	no_superenhancer	NA	NA
chr3	150807400	150809400	KEE	intragenic	MED12L	3916	yes	no_superenhancer	NA	NA
chr3	151913600	151914200	KEE	intergenic	RP11-246A10.1	77638	no	no_superenhancer	NA	NA
chr3	151923400	151924200	KEE	intergenic	MBNL1	-37417	yes	no_superenhancer	NA	NA
chr3	151942800	151943800	KEE	intergenic	MBNL1	-17817	yes	superenhancer	151940887	152032524
chr3	151949000	151949800	KEE	intergenic	MBNL1	-11817	yes	superenhancer	151940887	152032524
chr3	151953600	151955400	KEE	intergenic	MBNL1	-6217	yes	superenhancer	151940887	152032524
chr3	151960600	151961400	KEE	intergenic	MBNL1	-217	yes	superenhancer	151940887	152032524
chr3	151974400	151975200	KEE	intragenic	MBNL1	12783	yes	superenhancer	151940887	152032524
chr3	151977400	151979800	KEE	intragenic	MBNL1	15783	yes	superenhancer	151940887	152032524
chr3	151994000	151994600	KEE	intragenic	MBNL1	32383	yes	superenhancer	151940887	152032524
chr3	152010400	152011400	KEE	intragenic	MBNL1	48783	yes	superenhancer	151940887	152032524
chr3	152023800	152027200	KEE	intragenic	MBNL1	62183	yes	superenhancer	151940887	152032524
chr3	152032000	152032800	KEE	intragenic	MBNL1	70383	yes	superenhancer	151940887	152032524
chr3	152038600	152041000	KEE	intragenic	MBNL1	76983	yes	no_superenhancer	NA	NA
chr3	152048600	152049400	KEE	intragenic	MBNL1	86983	yes	no_superenhancer	NA	NA
chr3	152052200	152053200	KEE	intragenic	MBNL1	90583	yes	no_superenhancer	NA	NA
chr3	152089600	152090800	KEE	intragenic	MBNL1	127983	yes	no_superenhancer	NA	NA
chr3	155591200	155591800	KEE	intragenic	GMPS	2875	yes	no_superenhancer	NA	NA
chr3	156874800	156875600	KEE	intragenic	CCNL1	10503	yes	no_superenhancer	NA	NA
chr3	158520800	158521400	KEE	intragenic	MFSD1	70813	yes	no_superenhancer	NA	NA
chr3	169492600	169493200	KEE	intragenic	MYNN	1981	yes	no_superenhancer	NA	NA
chr3	169870000	169870600	KEE	intragenic	PHC3	65480	yes	no_superenhancer	NA	NA
chr3	169872400	169873600	KEE	intragenic	PHC3	67880	yes	no_superenhancer	NA	NA
chr3	176861400	176865200	KEE	intragenic	TBL1XR1	124257	yes	no_superenhancer	NA	NA
chr3	176911400	176912200	KEE	intragenic	TBL1XR1	174257	yes	no_superenhancer	NA	NA
chr3	180631600	180632800	KEE	intragenic	FXR1	45671	yes	no_superenhancer	NA	NA
chr3	180706200	180706800	KEE	intragenic	DNAJC19	4703	yes	no_superenhancer	NA	NA
chr3	183895000	183895600	KEE	intragenic	AP2M1	2523	yes	no_superenhancer	NA	NA
chr3	183965000	183966200	KEE	intragenic	ALG3	4911	yes	no_superenhancer	NA	NA
chr3	184034000	184034800	KEE	intragenic	EIF2B5	181174	yes	no_superenhancer	NA	NA
chr3	184082000	184083000	KEE	intragenic	POLR2H	2494	yes	no_superenhancer	NA	NA
chr3	185648600	185649200	KEE	intragenic	TRA2B	14906	yes	no_superenhancer	NA	NA
chr3	186503200	186504000	KEE	intragenic	EIF4A2	2206	yes	no_superenhancer	NA	NA
chr3	186522600	186523000	KEE	intragenic	RFC4	14931	yes	no_superenhancer	NA	NA
chr3	186738600	186740000	KEE	intragenic	ST6GAL1	90326	yes	superenhancer	186682772	186762574
chr3	186741600	186744800	KEE	intragenic	ST6GAL1	93326	yes	superenhancer	186682772	186762574
chr3	186746800	186751000	KEE	intragenic	ST6GAL1	98526	yes	superenhancer	186682772	186762574
chr3	186757200	186763200	KEE	intragenic	ST6GAL1	108926	yes	superenhancer	186682772	186762574
chr3	187452000	187454400	KEE	intragenic	BCL6	12835	yes	no_superenhancer	NA	NA
chr3	187460000	187460800	KEE	intragenic	BCL6	20835	yes	no_superenhancer	NA	NA
chr3	194205200	194205400	KEE	intragenic	ATP13A3	81799	yes	no_superenhancer	NA	NA
chr3	194391800	194392400	KEE	intragenic	LSG1	30283	yes	no_superenhancer	NA	NA
chr3	194989600	194990200	KEE	intragenic	XXYLT1	200592	yes	no_superenhancer	NA	NA
chr3	196012800	196014000	KEE	intragenic	RP11-447L10.1	37699	yes	no_superenhancer	NA	NA
chr3	196294400	196295000	KEE	intragenic	WDR53	13344	yes	no_superenhancer	NA	NA
chr3	196369000	196371400	KEE	intragenic	NRROS	2443	yes	no_superenhancer	NA	NA
chr3	196375600	196376400	KEE	intragenic	NRROS	9043	yes	no_superenhancer	NA	NA
chr3	196379800	196382200	KEE	intragenic	NRROS	13243	yes	no_superenhancer	NA	NA
chr3	196468800	196469400	KEE	intragenic	PAK2	2072	yes	no_superenhancer	NA	NA
chr3	196665600	196666600	KEE	intragenic	NCBP2	3327	yes	no_superenhancer	NA	NA
chr3	196670400	196671000	KEE	intragenic	NCBP2-AS2	906	yes	no_superenhancer	NA	NA
chr3	196748800	196755200	KEE	intragenic	MFI2	33308	yes	no_superenhancer	NA	NA
chr3	196901400	196903800	KEE	intragenic	DLG1	131969	yes	no_superenhancer	NA	NA
chr3	197478400	197479400	KEE	intragenic	FYTTD1	14350	yes	no_superenhancer	NA	NA
chr4	666400	667200	KEE	intragenic	ATP5I	175	yes	no_superenhancer	NA	NA
chr4	700600	701400	KEE	intragenic	PCGF3	1063	yes	no_superenhancer	NA	NA
chr4	908200	910400	KEE	intragenic	GAK	65136	yes	no_superenhancer	NA	NA
chr4	915000	918000	KEE	intragenic	GAK	71936	yes	no_superenhancer	NA	NA
chr4	924000	925200	KEE	intragenic	GAK	80936	yes	no_superenhancer	NA	NA
chr4	1240400	1241200	KEE	intragenic	CTBP1	35164	yes	no_superenhancer	NA	NA
chr4	1284600	1285600	KEE	intragenic	MAEA	961	yes	no_superenhancer	NA	NA
chr4	1302800	1303600	KEE	intragenic	MAEA	19161	yes	no_superenhancer	NA	NA
chr4	1711200	1712600	KEE	intragenic	SLBP	16673	yes	no_superenhancer	NA	NA
chr4	1717200	1719400	KEE	intragenic	TMEM129	1721	yes	superenhancer	1713514	1725160
chr4	1720800	1721800	KEE	intragenic	TMEM129	3121	yes	superenhancer	1713514	1725160
chr4	1724600	1725800	KEE	intragenic	TACC3	1373	yes	superenhancer	1713514	1725160
chr4	1911800	1912400	KEE	intragenic	WHSC1	38649	yes	no_superenhancer	NA	NA
chr4	2241600	2242400	KEE	intragenic	HAUS3	12409	yes	no_superenhancer	NA	NA
chr4	2472400	2473000	KEE	intragenic	RNF4	8453	yes	no_superenhancer	NA	NA
chr4	2606800	2607800	KEE	intragenic	RNF4	142853	yes	no_superenhancer	NA	NA
chr4	6719600	6720000	KEE	intergenic	BLOC1S4	1758	yes	no_superenhancer	NA	NA
chr4	6916400	6919400	KEE	intragenic	TBC1D14	5431	yes	superenhancer	6876941	6973124
chr4	6921800	6926200	KEE	intragenic	TBC1D14	10831	yes	superenhancer	6876941	6973124
chr4	6929400	6933400	KEE	intragenic	TBC1D14	18431	yes	superenhancer	6876941	6973124
chr4	6936800	6940200	KEE	intragenic	TBC1D14	25831	yes	superenhancer	6876941	6973124
chr4	6942600	6944200	KEE	intragenic	TBC1D14	31631	yes	superenhancer	6876941	6973124
chr4	6945800	6948800	KEE	intragenic	TBC1D14	34831	yes	superenhancer	6876941	6973124
chr4	6953000	6954800	KEE	intragenic	TBC1D14	42031	yes	superenhancer	6876941	6973124
chr4	6961800	6974400	KEE	intragenic	TBC1D14	50831	yes	superenhancer	6876941	6973124
chr4	6976600	6977600	KEE	intragenic	TBC1D14	65631	yes	no_superenhancer	NA	NA
chr4	7012600	7016400	KEE	intragenic	TBC1D14	101631	yes	no_superenhancer	NA	NA
chr4	7068000	7069000	KEE	intragenic	GRPEL1	7367	yes	no_superenhancer	NA	NA
chr4	10093200	10098600	KEE	intragenic	WDR1	17237	yes	no_superenhancer	NA	NA
chr4	10116200	10117000	KEE	intragenic	WDR1	40237	yes	no_superenhancer	NA	NA
chr4	16022000	16022800	KEE	intragenic	PROM1	57301	yes	no_superenhancer	NA	NA
chr4	16028000	16029600	KEE	intragenic	PROM1	63301	yes	no_superenhancer	NA	NA
chr4	16037800	16038600	KEE	intragenic	PROM1	73101	yes	superenhancer	16032283	16085905
chr4	16040800	16041600	KEE	intragenic	PROM1	76101	yes	superenhancer	16032283	16085905
chr4	16043000	16045000	KEE	intragenic	PROM1	78301	yes	superenhancer	16032283	16085905
chr4	16050200	16056600	KEE	intragenic	PROM1	85501	yes	superenhancer	16032283	16085905
chr4	16059000	16065800	KEE	intragenic	PROM1	94301	yes	superenhancer	16032283	16085905
chr4	16068600	16071000	KEE	intragenic	PROM1	103901	yes	superenhancer	16032283	16085905
chr4	16078000	16080800	KEE	intragenic	PROM1	113301	yes	superenhancer	16032283	16085905
chr4	16207200	16208600	KEE	intragenic	TAPT1	45072	yes	superenhancer	16198066	16236333
chr4	16221600	16222200	KEE	intragenic	TAPT1	59472	yes	superenhancer	16198066	16236333
chr4	24583600	24583800	KEE	intragenic	DHX15	64536	yes	no_superenhancer	NA	NA
chr4	26869000	26870000	KEE	intragenic	STIM2	9700	yes	no_superenhancer	NA	NA
chr4	26885200	26888200	KEE	intragenic	STIM2	25900	yes	no_superenhancer	NA	NA
chr4	37830000	37830600	KEE	intragenic	PGM2	1745	yes	no_superenhancer	NA	NA
chr4	37902600	37903000	KEE	intragenic	TBC1D1	9892	yes	no_superenhancer	NA	NA
chr4	37980600	37981200	KEE	intragenic	TBC1D1	87892	yes	no_superenhancer	NA	NA
chr4	37991000	37994000	KEE	intragenic	TBC1D1	98292	yes	no_superenhancer	NA	NA
chr4	38064600	38064800	KEE	intragenic	TBC1D1	171892	yes	no_superenhancer	NA	NA
chr4	39458400	39459200	KEE	intragenic	RPL9	2656	yes	no_superenhancer	NA	NA
chr4	39947800	39948800	KEE	intragenic	PDS5A	123317	yes	no_superenhancer	NA	NA
chr4	39963800	39964600	KEE	intragenic	PDS5A	139317	yes	no_superenhancer	NA	NA
chr4	40206400	40208200	KEE	intragenic	RHOH	13727	yes	no_superenhancer	NA	NA
chr4	41938000	41939000	KEE	intragenic	TMEM33	863	yes	no_superenhancer	NA	NA
chr4	42637800	42643400	KEE	intragenic	ATP8A1	227410	yes	no_superenhancer	NA	NA
chr4	42656200	42656800	KEE	intragenic	ATP8A1	245810	yes	no_superenhancer	NA	NA
chr4	48212200	48213200	KEE	intragenic	TEC	74400	yes	no_superenhancer	NA	NA
chr4	57336200	57337000	KEE	intragenic	SRP72	3119	yes	no_superenhancer	NA	NA
chr4	57777000	57777800	KEE	intragenic	REST	2925	yes	no_superenhancer	NA	NA
chr4	71870000	71870600	KEE	intragenic	MOB1B	101957	yes	no_superenhancer	NA	NA
chr4	74121600	74122000	KEE	intragenic	ANKRD17	182507	yes	no_superenhancer	NA	NA
chr4	76596200	76596800	KEE	intragenic	G3BP2	28234	yes	no_superenhancer	NA	NA
chr4	76651000	76651600	KEE	intragenic	USO1	1223	yes	no_superenhancer	NA	NA
chr4	76910600	76911000	KEE	intragenic	RP11-630D6.5	8657	yes	no_superenhancer	NA	NA
chr4	79705000	79705800	KEE	intragenic	BMP2K	7504	yes	no_superenhancer	NA	NA
chr4	83288600	83289400	KEE	intragenic	HNRNPD	14949	yes	no_superenhancer	NA	NA
chr4	83291400	83292400	KEE	intragenic	HNRNPD	17749	yes	no_superenhancer	NA	NA
chr4	83352800	83353600	KEE	intragenic	ENOPH1	1085	yes	no_superenhancer	NA	NA
chr4	83818600	83819400	KEE	intragenic	THAP9-AS1	4438	yes	no_superenhancer	NA	NA
chr4	83910800	83911400	KEE	intragenic	LIN54	79674	yes	no_superenhancer	NA	NA
chr4	87860600	87862200	KEE	intragenic	AFF1	4446	yes	no_superenhancer	NA	NA
chr4	87864000	87869000	KEE	intragenic	AFF1	7846	yes	no_superenhancer	NA	NA
chr4	87870600	87871000	KEE	intragenic	TECRP1	182	yes	no_superenhancer	NA	NA
chr4	87879600	87882200	KEE	intragenic	AFF1	23446	yes	no_superenhancer	NA	NA
chr4	87883400	87884600	KEE	intragenic	AFF1	27246	yes	no_superenhancer	NA	NA
chr4	87887800	87890800	KEE	intragenic	AFF1	31646	yes	no_superenhancer	NA	NA
chr4	87893400	87896600	KEE	intragenic	AFF1	37246	yes	no_superenhancer	NA	NA
chr4	87898600	87899200	KEE	intragenic	AFF1	42446	yes	no_superenhancer	NA	NA
chr4	87931000	87931800	KEE	intragenic	AFF1	74846	yes	no_superenhancer	NA	NA
chr4	87935200	87936000	KEE	intragenic	AFF1	79046	yes	no_superenhancer	NA	NA
chr4	88001400	88002000	KEE	intragenic	AFF1	145246	yes	no_superenhancer	NA	NA
chr4	88041200	88043400	KEE	intragenic	AFF1	185046	yes	no_superenhancer	NA	NA
chr4	88130200	88131000	KEE	intragenic	KLHL8	48945	yes	no_superenhancer	NA	NA
chr4	88139600	88140400	KEE	intragenic	KLHL8	58345	yes	no_superenhancer	NA	NA
chr4	89196200	89198000	KEE	intragenic	RNU6-112P	1643	no	no_superenhancer	NA	NA
chr4	89201000	89202000	KEE	intragenic	PPM1K	22228	yes	no_superenhancer	NA	NA
chr4	90750200	90750600	KEE	intragenic	SNCA	104950	yes	no_superenhancer	NA	NA
chr4	100008400	100008800	KEE	intragenic	ADH5	16268	yes	no_superenhancer	NA	NA
chr4	100865600	100866400	KEE	intragenic	DNAJB14	48195	yes	no_superenhancer	NA	NA
chr4	103263600	103264400	KEE	intragenic	SLC39A8	91402	yes	no_superenhancer	NA	NA
chr4	103788400	103789200	KEE	intragenic	UBE2D3	72860	yes	no_superenhancer	NA	NA
chr4	103996000	103996800	KEE	intragenic	SLC9B2	54975	yes	no_superenhancer	NA	NA
chr4	104118200	104118800	KEE	intragenic	CENPE	91237	yes	no_superenhancer	NA	NA
chr4	106393000	106394000	KEE	intragenic	PPA2	102766	yes	no_superenhancer	NA	NA
chr4	108917600	108920000	KEE	intragenic	HADH	6730	yes	no_superenhancer	NA	NA
chr4	109032800	109040000	KEE	intragenic	LEF1	64099	yes	no_superenhancer	NA	NA
chr4	109048000	109049400	KEE	intragenic	LEF1	79299	yes	no_superenhancer	NA	NA
chr4	109060400	109061200	KEE	intragenic	LEF1	91699	yes	no_superenhancer	NA	NA
chr4	109069400	109069800	KEE	intragenic	LEF1	100699	yes	no_superenhancer	NA	NA
chr4	109071600	109072000	KEE	intragenic	LEF1	102899	yes	no_superenhancer	NA	NA
chr4	109076800	109077400	KEE	intragenic	LEF1	108099	yes	no_superenhancer	NA	NA
chr4	109078800	109079800	KEE	intragenic	LEF1	110099	yes	no_superenhancer	NA	NA
chr4	109081400	109082200	KEE	intragenic	LEF1	112699	yes	no_superenhancer	NA	NA
chr4	109478800	109480400	KEE	intragenic	RPL34-AS1	19454	yes	no_superenhancer	NA	NA
chr4	109544000	109544800	KEE	intragenic	RPL34	2278	yes	no_superenhancer	NA	NA
chr4	111009200	111009800	KEE	intragenic	ELOVL6	42198	yes	no_superenhancer	NA	NA
chr4	111104200	111104800	KEE	intragenic	ELOVL6	137198	yes	no_superenhancer	NA	NA
chr4	111106200	111107400	KEE	intragenic	ELOVL6	139198	yes	no_superenhancer	NA	NA
chr4	111114200	111115200	KEE	intragenic	ELOVL6	147198	yes	no_superenhancer	NA	NA
chr4	114484200	114485800	KEE	intragenic	CAMK2D	112012	yes	no_superenhancer	NA	NA
chr4	114528400	114529400	KEE	intragenic	CAMK2D	156212	yes	no_superenhancer	NA	NA
chr4	114538200	114539400	KEE	intragenic	CAMK2D	166012	yes	no_superenhancer	NA	NA
chr4	114606600	114606800	KEE	intragenic	CAMK2D	234412	yes	no_superenhancer	NA	NA
chr4	114644200	114645000	KEE	intragenic	CAMK2D	272012	yes	no_superenhancer	NA	NA
chr4	119219600	119220200	KEE	intragenic	PRSS12	18407	yes	superenhancer	119199233	119275594
chr4	119236400	119237200	KEE	intragenic	PRSS12	35207	yes	superenhancer	119199233	119275594
chr4	119244400	119253400	KEE	intragenic	PRSS12	43207	yes	superenhancer	119199233	119275594
chr4	119255600	119256400	KEE	intragenic	PRSS12	54407	yes	superenhancer	119199233	119275594
chr4	120984600	120986000	KEE	intragenic	MAD2L1	7837	yes	no_superenhancer	NA	NA
chr4	128803000	128804000	KEE	intragenic	PLK4	984	yes	no_superenhancer	NA	NA
chr4	139939000	139939800	KEE	intragenic	CCRN4L	2057	yes	no_superenhancer	NA	NA
chr4	140475000	140475800	KEE	intragenic	SETD7	57905	yes	no_superenhancer	NA	NA
chr4	144279800	144280600	KEE	intragenic	GAB1	21885	yes	no_superenhancer	NA	NA
chr4	144299600	144300200	KEE	intragenic	GAB1	41685	yes	no_superenhancer	NA	NA
chr4	144304600	144306200	KEE	intragenic	GAB1	46685	yes	no_superenhancer	NA	NA
chr4	144314800	144315400	KEE	intragenic	GAB1	56885	yes	no_superenhancer	NA	NA
chr4	144326800	144329000	KEE	intragenic	GAB1	68885	yes	no_superenhancer	NA	NA
chr4	146018000	146018400	KEE	intragenic	ANAPC10	129736	yes	no_superenhancer	NA	NA
chr4	153379400	153383600	KEE	intragenic	FBXW7	136990	yes	no_superenhancer	NA	NA
chr4	153458800	153459400	KEE	intragenic	MIR4453	1384	yes	no_superenhancer	NA	NA
chr4	155470000	155470800	KEE	intragenic	PLRG1	13842	yes	no_superenhancer	NA	NA
chr4	174172600	174174600	KEE	intragenic	GALNT7	82696	yes	no_superenhancer	NA	NA
chr4	177242800	177243400	KEE	intragenic	SPCS3	1685	yes	no_superenhancer	NA	NA
chr4	184367800	184368400	KEE	intragenic	CDKN2AIP	2056	yes	no_superenhancer	NA	NA
chr4	185264600	185268200	KEE	intragenic	RP11-290F5.2	2691	yes	no_superenhancer	NA	NA
chr4	185396600	185397800	KEE	intragenic	RP11-326I11.3	644	yes	no_superenhancer	NA	NA
chr4	186134400	186136000	KEE	intragenic	SNX25	9009	yes	no_superenhancer	NA	NA
chr5	214000	214400	KEE	intragenic	CTD-2083E4.4	387	yes	no_superenhancer	NA	NA
chr5	216800	217800	KEE	intragenic	CTD-2083E4.4	2787	yes	no_superenhancer	NA	NA
chr5	285600	287400	KEE	intragenic	PDCD6	13864	yes	no_superenhancer	NA	NA
chr5	388000	405400	KEE	intragenic	CTD-2228K2.2	1554	no	no_superenhancer	NA	NA
chr5	423600	426400	KEE	intragenic	AHRR	119309	yes	superenhancer	367371	486583
chr5	471200	472200	KEE	intragenic	CTD-2228K2.5	4961	yes	no_superenhancer	NA	NA
chr5	893600	894400	KEE	intragenic	TRIP13	842	yes	no_superenhancer	NA	NA
chr5	1104200	1108200	KEE	intragenic	SLC12A7	53701	yes	no_superenhancer	NA	NA
chr5	1493200	1494000	KEE	intragenic	LPCAT1	36605	yes	no_superenhancer	NA	NA
chr5	1798200	1799200	KEE	intragenic	MRPL36	700	yes	no_superenhancer	NA	NA
chr5	5423400	5424600	KEE	intragenic	KIAA0947	2623	yes	no_superenhancer	NA	NA
chr5	6377200	6377800	KEE	intragenic	MED10	5206	yes	no_superenhancer	NA	NA
chr5	6715800	6716400	KEE	intragenic	PAPD7	1082	yes	no_superenhancer	NA	NA
chr5	6721600	6723000	KEE	intragenic	PAPD7	6882	yes	no_superenhancer	NA	NA
chr5	6727200	6728200	KEE	intragenic	PAPD7	12482	yes	no_superenhancer	NA	NA
chr5	6732800	6733200	KEE	intragenic	PAPD7	18082	yes	no_superenhancer	NA	NA
chr5	10759600	10759800	KEE	intragenic	DAP	80258	yes	no_superenhancer	NA	NA
chr5	14145600	14146600	KEE	intragenic	TRIO	1789	yes	no_superenhancer	NA	NA
chr5	14156200	14157600	KEE	intragenic	TRIO	12389	yes	no_superenhancer	NA	NA
chr5	32274200	32278800	KEE	intragenic	MTMR12	47100	yes	no_superenhancer	NA	NA
chr5	32280800	32281800	KEE	intragenic	MTMR12	53700	yes	no_superenhancer	NA	NA
chr5	32309600	32310800	KEE	intragenic	RNU6-378P	1032	yes	no_superenhancer	NA	NA
chr5	35860800	35861600	KEE	intragenic	IL7R	8003	yes	no_superenhancer	NA	NA
chr5	35868600	35871000	KEE	intragenic	IL7R	15803	yes	no_superenhancer	NA	NA
chr5	36051400	36059400	KEE	intragenic	UGT3A2	16281	yes	no_superenhancer	NA	NA
chr5	36154800	36155200	KEE	intragenic	SKP2	2709	yes	no_superenhancer	NA	NA
chr5	37369000	37369600	KEE	intragenic	NUP155	80761	yes	no_superenhancer	NA	NA
chr5	39032800	39033200	KEE	intragenic	RICTOR	94779	yes	no_superenhancer	NA	NA
chr5	40833600	40834600	KEE	intragenic	RPL37	8236	yes	no_superenhancer	NA	NA
chr5	43011000	43013000	KEE	intergenic	CTD-2201E18.3	-1516	yes	no_superenhancer	NA	NA
chr5	43047000	43051000	KEE	intragenic	CTD-2201E18.3	32484	yes	no_superenhancer	NA	NA
chr5	43074800	43076000	KEE	intragenic	ZNF131	9522	yes	no_superenhancer	NA	NA
chr5	43123400	43124200	KEE	intragenic	ZNF131	58122	yes	no_superenhancer	NA	NA
chr5	43308600	43309400	KEE	intragenic	HMGCS1	19103	yes	no_superenhancer	NA	NA
chr5	52857200	52858200	KEE	intragenic	NDUFS4	737	yes	no_superenhancer	NA	NA
chr5	53814800	53815600	KEE	intragenic	SNX18	1211	yes	no_superenhancer	NA	NA
chr5	61626600	61627600	KEE	intragenic	KIF2A	24611	yes	no_superenhancer	NA	NA
chr5	61697600	61698400	KEE	intragenic	DIMT1	14519	yes	no_superenhancer	NA	NA
chr5	64066000	64066200	KEE	intragenic	CWC27	1243	yes	no_superenhancer	NA	NA
chr5	64857200	64857600	KEE	intragenic	CENPK	43607	yes	no_superenhancer	NA	NA
chr5	64859800	64860600	KEE	intragenic	PPWD1	737	yes	no_superenhancer	NA	NA
chr5	67523000	67523200	KEE	intragenic	PIK3R1	11452	yes	no_superenhancer	NA	NA
chr5	67526600	67527400	KEE	intragenic	PIK3R1	15052	yes	no_superenhancer	NA	NA
chr5	67537200	67539800	KEE	intragenic	PIK3R1	25652	yes	no_superenhancer	NA	NA
chr5	67546400	67547400	KEE	intragenic	PIK3R1	34852	yes	no_superenhancer	NA	NA
chr5	68465200	68465800	KEE	intragenic	CCNB1	2363	yes	no_superenhancer	NA	NA
chr5	68663400	68664200	KEE	intragenic	TAF9	16589	yes	no_superenhancer	NA	NA
chr5	71599600	71603200	KEE	intragenic	MRPS27	84364	yes	no_superenhancer	NA	NA
chr5	73982600	73983600	KEE	intragenic	HEXB	46752	yes	no_superenhancer	NA	NA
chr5	74061600	74062400	KEE	intragenic	GFM2	44571	yes	no_superenhancer	NA	NA
chr5	74808400	74809400	KEE	intragenic	POLK	819	yes	no_superenhancer	NA	NA
chr5	78909800	78910400	KEE	intragenic	PAPD4	1857	yes	no_superenhancer	NA	NA
chr5	79475800	79487600	KEE	intragenic	SERINC5	68750	yes	superenhancer	79476473	79492256
chr5	79489200	79492600	KEE	intragenic	SERINC5	82150	yes	superenhancer	79476473	79492256
chr5	79508400	79508600	KEE	intragenic	SERINC5	101350	yes	no_superenhancer	NA	NA
chr5	79516200	79516800	KEE	intragenic	SERINC5	109150	yes	no_superenhancer	NA	NA
chr5	79534600	79537800	KEE	intragenic	snoU13	2494	yes	no_superenhancer	NA	NA
chr5	79548200	79549000	KEE	intragenic	SERINC5	141150	yes	no_superenhancer	NA	NA
chr5	80927200	80930600	KEE	intragenic	SSBP2	218360	yes	no_superenhancer	NA	NA
chr5	81043600	81043800	KEE	intragenic	SSBP2	334760	yes	no_superenhancer	NA	NA
chr5	82371600	82372000	KEE	intragenic	TMEM167A	22935	yes	no_superenhancer	NA	NA
chr5	86706800	86707400	KEE	intragenic	CCNH	19489	yes	no_superenhancer	NA	NA
chr5	88026200	88032000	KEE	intragenic	MEF2C	12225	yes	no_superenhancer	NA	NA
chr5	88034200	88039000	KEE	intragenic	MEF2C	20225	yes	no_superenhancer	NA	NA
chr5	88041000	88042000	KEE	intragenic	MEF2C	27025	yes	no_superenhancer	NA	NA
chr5	88053200	88058600	KEE	intragenic	MEF2C	39225	yes	no_superenhancer	NA	NA
chr5	88071000	88078600	KEE	intragenic	MEF2C	57025	yes	no_superenhancer	NA	NA
chr5	88082200	88084400	KEE	intragenic	MEF2C	68225	yes	no_superenhancer	NA	NA
chr5	88085600	88086600	KEE	intragenic	MEF2C	71625	yes	no_superenhancer	NA	NA
chr5	88103200	88103800	KEE	intragenic	MEF2C	89225	yes	superenhancer	88100293	88186244
chr5	88105600	88108200	KEE	intragenic	MEF2C	91625	yes	superenhancer	88100293	88186244
chr5	88109400	88110000	KEE	intragenic	MEF2C	95425	yes	superenhancer	88100293	88186244
chr5	88127000	88135600	KEE	intragenic	MEF2C	113025	yes	superenhancer	88100293	88186244
chr5	88136800	88145200	KEE	intragenic	MEF2C	122825	yes	superenhancer	88100293	88186244
chr5	88146600	88147200	KEE	intragenic	MEF2C	132625	yes	superenhancer	88100293	88186244
chr5	88156000	88156600	KEE	intragenic	MEF2C	142025	yes	superenhancer	88100293	88186244
chr5	95153600	95156600	KEE	intragenic	GLRX	66577	yes	no_superenhancer	NA	NA
chr5	96273400	96274400	KEE	intragenic	LNPEP	2302	yes	no_superenhancer	NA	NA
chr5	96296200	96296400	KEE	intragenic	LNPEP	25102	yes	no_superenhancer	NA	NA
chr5	112197800	112198600	KEE	intragenic	CTC-487M23.8	915	yes	no_superenhancer	NA	NA
chr5	115175800	115176600	KEE	intragenic	ATG12	11907	yes	no_superenhancer	NA	NA
chr5	126118400	126119000	KEE	intragenic	LMNB1	6085	yes	no_superenhancer	NA	NA
chr5	130968000	130969400	KEE	intragenic	CTC-432M15.3	206416	yes	no_superenhancer	NA	NA
chr5	131751600	131751800	KEE	intragenic	C5orf56	5272	yes	superenhancer	131722070	131775002
chr5	131754600	131761200	KEE	intragenic	AC116366.5	6092	yes	no_superenhancer	NA	NA
chr5	131762600	131766000	KEE	intragenic	C5orf56	16272	yes	superenhancer	131722070	131775002
chr5	131822200	131823600	KEE	intragenic	IRF1	4899	yes	no_superenhancer	NA	NA
chr5	132203400	132204200	KEE	intragenic	UQCRQ	1148	yes	no_superenhancer	NA	NA
chr5	133320800	133323400	KEE	intragenic	VDAC1	13194	yes	no_superenhancer	NA	NA
chr5	133324800	133331000	KEE	intragenic	VDAC1	17194	yes	no_superenhancer	NA	NA
chr5	133338200	133339000	KEE	intragenic	VDAC1	30594	yes	no_superenhancer	NA	NA
chr5	133459400	133463800	KEE	intragenic	TCF7	8998	yes	superenhancer	133426180	133476391
chr5	134241800	134242600	KEE	intragenic	PCBD2	1204	yes	no_superenhancer	NA	NA
chr5	134708200	134709200	KEE	intragenic	H2AFY	38610	yes	no_superenhancer	NA	NA
chr5	134730400	134730800	KEE	intragenic	H2AFY	60810	yes	no_superenhancer	NA	NA
chr5	134732600	134733200	KEE	intragenic	H2AFY	63010	yes	no_superenhancer	NA	NA
chr5	137086600	137087400	KEE	intragenic	HNRNPA0	325	yes	no_superenhancer	NA	NA
chr5	137513000	137513600	KEE	intragenic	BRD8	37545	yes	no_superenhancer	NA	NA
chr5	137909200	137910000	KEE	intragenic	HSPA9	18629	yes	no_superenhancer	NA	NA
chr5	138720200	138723600	KEE	intragenic	SLC23A1	17315	no	superenhancer	138705570	138754146
chr5	138725800	138727400	KEE	intergenic	MZB1	2631	yes	superenhancer	138705570	138754146
chr5	138725800	138727400	KEE	intergenic	MZB1	2631	yes	superenhancer	138705570	138754146
chr5	138730400	138732600	KEE	intragenic	PROB1	2765	yes	superenhancer	138705570	138754146
chr5	138942400	138948800	KEE	intragenic	UBE2D2	36384	yes	no_superenhancer	NA	NA
chr5	139033000	139047800	KEE	intragenic	CXXC5	6116	yes	superenhancer	139015369	139091680
chr5	139050200	139051800	KEE	intragenic	CXXC5	23316	yes	superenhancer	139015369	139091680
chr5	139057600	139059400	KEE	intragenic	CXXC5	30716	yes	superenhancer	139015369	139091680
chr5	139719400	139724400	KEE	intragenic	HBEGF	6972	yes	no_superenhancer	NA	NA
chr5	139782800	139783600	KEE	intragenic	ANKHD1-EIF4EBP3	1307	yes	no_superenhancer	NA	NA
chr5	139945200	139945800	KEE	intragenic	SLC35A4	1159	yes	no_superenhancer	NA	NA
chr5	140045600	140046200	KEE	intragenic	WDR55	1339	yes	no_superenhancer	NA	NA
chr5	140069800	140070400	KEE	intragenic	HARS	17042	yes	no_superenhancer	NA	NA
chr5	140869000	140870600	KEE	intragenic	PCDHGA4	134232	yes	no_superenhancer	NA	NA
chr5	140978200	140979000	KEE	intragenic	DIAPH1	83617	yes	no_superenhancer	NA	NA
chr5	140982200	140984000	KEE	intragenic	DIAPH1	87617	yes	no_superenhancer	NA	NA
chr5	140987200	140988800	KEE	intragenic	DIAPH1	92617	yes	no_superenhancer	NA	NA
chr5	140990000	140990400	KEE	intragenic	DIAPH1	95417	yes	no_superenhancer	NA	NA
chr5	140991600	140992400	KEE	intragenic	DIAPH1	97017	yes	no_superenhancer	NA	NA
chr5	141692600	141696400	KEE	intragenic	SPRY4	2608	yes	no_superenhancer	NA	NA
chr5	141698200	141702200	KEE	intragenic	SPRY4	8208	yes	no_superenhancer	NA	NA
chr5	142693200	142693800	KEE	intragenic	NR3C1	35704	yes	no_superenhancer	NA	NA
chr5	148726400	148726600	KEE	intragenic	GRPEL2	1407	yes	no_superenhancer	NA	NA
chr5	148927800	148928400	KEE	intragenic	CSNK1A1	56040	yes	no_superenhancer	NA	NA
chr5	149381800	149382600	KEE	intragenic	HMGXB3	1916	yes	no_superenhancer	NA	NA
chr5	149533200	149533800	KEE	intragenic	PDGFRB	39800	yes	no_superenhancer	NA	NA
chr5	150458800	150459200	KEE	intragenic	TNIP1	49294	yes	no_superenhancer	NA	NA
chr5	150589800	150599400	KEE	intragenic	CCDC69	29187	yes	superenhancer	150590579	150636047
chr5	154162200	154162400	KEE	intragenic	LARP1	69738	yes	no_superenhancer	NA	NA
chr5	154241000	154241600	KEE	intragenic	CNOT8	3887	yes	no_superenhancer	NA	NA
chr5	156694800	156701200	KEE	intragenic	CYFIP2	1711	yes	no_superenhancer	NA	NA
chr5	158177000	158185600	KEE	intragenic	EBF1	54072	yes	no_superenhancer	NA	NA
chr5	158197000	158199400	KEE	intragenic	EBF1	74072	yes	no_superenhancer	NA	NA
chr5	158201000	158205400	KEE	intragenic	EBF1	78072	yes	no_superenhancer	NA	NA
chr5	158238000	158240800	KEE	intragenic	EBF1	115072	yes	no_superenhancer	NA	NA
chr5	158242600	158243800	KEE	intragenic	EBF1	119672	yes	no_superenhancer	NA	NA
chr5	158247000	158256800	KEE	intragenic	EBF1	124072	yes	no_superenhancer	NA	NA
chr5	158260600	158261200	KEE	intragenic	EBF1	137672	yes	no_superenhancer	NA	NA
chr5	158272600	158276000	KEE	intragenic	EBF1	149672	yes	no_superenhancer	NA	NA
chr5	158310400	158311000	KEE	intragenic	EBF1	187472	yes	no_superenhancer	NA	NA
chr5	158419000	158419200	KEE	intragenic	EBF1	296072	yes	no_superenhancer	NA	NA
chr5	158437200	158440200	KEE	intragenic	EBF1	314272	yes	no_superenhancer	NA	NA
chr5	158455400	158459000	KEE	intragenic	EBF1	332472	yes	no_superenhancer	NA	NA
chr5	158466200	158467600	KEE	intragenic	EBF1	343272	yes	no_superenhancer	NA	NA
chr5	158469000	158469800	KEE	intragenic	EBF1	346072	yes	no_superenhancer	NA	NA
chr5	158476600	158480400	KEE	intragenic	EBF1	353672	yes	no_superenhancer	NA	NA
chr5	158484200	158484600	KEE	intragenic	EBF1	361272	yes	no_superenhancer	NA	NA
chr5	158490600	158491200	KEE	intragenic	EBF1	367672	yes	no_superenhancer	NA	NA
chr5	159844400	159845000	KEE	intragenic	SLU7	15752	yes	no_superenhancer	NA	NA
chr5	159898600	159899200	KEE	intragenic	MIR146A	3325	yes	no_superenhancer	NA	NA
chr5	162865600	162866400	KEE	intragenic	CCNG1	1025	yes	no_superenhancer	NA	NA
chr5	162889400	162890000	KEE	intragenic	HMMR	2191	yes	no_superenhancer	NA	NA
chr5	162892800	162893200	KEE	intragenic	HMMR	5591	yes	no_superenhancer	NA	NA
chr5	167914200	167914800	KEE	intragenic	RARS	750	yes	no_superenhancer	NA	NA
chr5	169075200	169075600	KEE	intragenic	DOCK2	10949	yes	no_superenhancer	NA	NA
chr5	169077800	169078600	KEE	intragenic	DOCK2	13549	yes	no_superenhancer	NA	NA
chr5	170828000	170829000	KEE	intragenic	NPM1	13880	yes	no_superenhancer	NA	NA
chr5	170833000	170833800	KEE	intragenic	NPM1	18880	yes	no_superenhancer	NA	NA
chr5	171537200	171540800	KEE	intragenic	STK10	68123	yes	no_superenhancer	NA	NA
chr5	171560600	171561200	KEE	intragenic	STK10	91523	yes	no_superenhancer	NA	NA
chr5	171571400	171572200	KEE	intragenic	STK10	102323	yes	superenhancer	171571420	171615958
chr5	171577400	171579600	KEE	intragenic	STK10	108323	yes	superenhancer	171571420	171615958
chr5	171582600	171584200	KEE	intragenic	STK10	113523	yes	superenhancer	171571420	171615958
chr5	171592000	171593200	KEE	intragenic	STK10	122923	yes	superenhancer	171571420	171615958
chr5	171601000	171605600	KEE	intragenic	STK10	131923	yes	superenhancer	171571420	171615958
chr5	171606800	171610000	KEE	intragenic	STK10	137723	yes	superenhancer	171571420	171615958
chr5	172192600	172195400	KEE	intragenic	RP11-779O18.3	2617	yes	no_superenhancer	NA	NA
chr5	172262800	172266200	KEE	intragenic	ERGIC1	1522	yes	no_superenhancer	NA	NA
chr5	172271400	172273400	KEE	intragenic	ERGIC1	10122	yes	no_superenhancer	NA	NA
chr5	172275200	172279800	KEE	intragenic	ERGIC1	13922	yes	no_superenhancer	NA	NA
chr5	172297000	172300800	KEE	intragenic	ERGIC1	35722	yes	no_superenhancer	NA	NA
chr5	172751200	172752200	KEE	intragenic	STC2	9484	yes	no_superenhancer	NA	NA
chr5	175787400	175787600	KEE	intragenic	KIAA1191	14336	yes	no_superenhancer	NA	NA
chr5	175958600	175960600	KEE	intragenic	RNF44	4902	yes	superenhancer	175955382	175981473
chr5	176450200	176451000	KEE	intragenic	ZNF346	503	yes	no_superenhancer	NA	NA
chr5	176726600	176730000	KEE	intragenic	MXD3	1538	yes	no_superenhancer	NA	NA
chr5	176731800	176738000	KEE	intragenic	MXD3	3338	yes	no_superenhancer	NA	NA
chr5	176856200	176860400	KEE	intragenic	GRK6	25995	yes	no_superenhancer	NA	NA
chr5	177542800	177550000	KEE	intragenic	N4BP3	2356	yes	superenhancer	177535421	177558537
chr5	178979000	178979200	KEE	intragenic	RUFY1	1441	yes	no_superenhancer	NA	NA
chr5	179104000	179104400	KEE	intergenic	CBY3	-1184	yes	no_superenhancer	NA	NA
chr5	179127400	179128000	KEE	intragenic	CANX	21771	yes	no_superenhancer	NA	NA
chr5	179161800	179162000	KEE	intragenic	MAML1	1949	yes	no_superenhancer	NA	NA
chr5	180651600	180652600	KEE	intragenic	CTC-338M12.7	954	yes	no_superenhancer	NA	NA
chr5	180675800	180676600	KEE	intragenic	CTC-338M12.4	2277	yes	no_superenhancer	NA	NA
chr5	180685800	180686800	KEE	intragenic	CTC-338M12.4	12277	yes	no_superenhancer	NA	NA
chr6	402400	406200	KEE	intragenic	IRF4	10661	yes	no_superenhancer	NA	NA
chr6	3260600	3262000	KEE	intragenic	PSMG4	28963	yes	no_superenhancer	NA	NA
chr6	4017000	4017200	KEE	intergenic	RP3-406P24.4	-1747	no	no_superenhancer	NA	NA
chr6	4802800	4803600	KEE	intragenic	CDYL	96407	yes	no_superenhancer	NA	NA
chr6	5259800	5260400	KEE	intragenic	LYRM4	156973	yes	no_superenhancer	NA	NA
chr6	7155200	7156000	KEE	intragenic	RREB1	47370	yes	no_superenhancer	NA	NA
chr6	10749000	10749800	KEE	intragenic	RP11-637O19.3	973	yes	no_superenhancer	NA	NA
chr6	11095400	11096000	KEE	intragenic	SMIM13	1134	yes	no_superenhancer	NA	NA
chr6	13272200	13273000	KEE	intragenic	RP1-257A7.4	7107	yes	no_superenhancer	NA	NA
chr6	13616600	13617200	KEE	intragenic	AL441883.1	872	yes	no_superenhancer	NA	NA
chr6	13703000	13704000	KEE	intragenic	RANBP9	81270	yes	no_superenhancer	NA	NA
chr6	15253600	15255600	KEE	intragenic	JARID2	7073	yes	no_superenhancer	NA	NA
chr6	15299000	15300200	KEE	intragenic	JARID2	52473	yes	no_superenhancer	NA	NA
chr6	15403800	15404800	KEE	intragenic	JARID2	157273	yes	no_superenhancer	NA	NA
chr6	15420800	15421800	KEE	intragenic	JARID2	174273	yes	no_superenhancer	NA	NA
chr6	16133600	16134200	KEE	intragenic	MYLIP	4244	yes	no_superenhancer	NA	NA
chr6	17699600	17704600	KEE	intragenic	NUP153	84331	yes	no_superenhancer	NA	NA
chr6	20409200	20409600	KEE	intragenic	E2F3	6802	yes	no_superenhancer	NA	NA
chr6	24664800	24665800	KEE	intragenic	TDP2	14595	yes	no_superenhancer	NA	NA
chr6	24716800	24717600	KEE	intragenic	C6orf62	11711	yes	no_superenhancer	NA	NA
chr6	24883200	24894600	KEE	intragenic	FAM65B	85599	yes	no_superenhancer	NA	NA
chr6	24906600	24907800	KEE	intragenic	FAM65B	108999	yes	no_superenhancer	NA	NA
chr6	24929600	24931400	KEE	intragenic	FAM65B	131999	yes	no_superenhancer	NA	NA
chr6	25965600	25966200	KEE	intragenic	TRIM38	2570	yes	no_superenhancer	NA	NA
chr6	26457200	26458000	KEE	intergenic	BTN2A1	-150	yes	no_superenhancer	NA	NA
chr6	27110600	27111200	KEE	intragenic	HIST1H2BK	4527	yes	superenhancer	27099159	27123590
chr6	28364400	28366400	KEE	intragenic	ZSCAN12	17668	yes	no_superenhancer	NA	NA
chr6	28886600	28887400	KEE	intragenic	TRIM27	15821	yes	no_superenhancer	NA	NA
chr6	29911000	29912200	KEE	intragenic	HLA-A	1963	yes	no_superenhancer	NA	NA
chr6	30459000	30460000	KEE	intragenic	HLA-E	1756	yes	no_superenhancer	NA	NA
chr6	30525600	30526400	KEE	intragenic	PRR3	937	yes	no_superenhancer	NA	NA
chr6	30539600	30540600	KEE	intragenic	ABCF1	447	yes	no_superenhancer	NA	NA
chr6	30587000	30587600	KEE	intragenic	MRPS18B	1514	yes	no_superenhancer	NA	NA
chr6	30639600	30640200	KEE	intragenic	DHX16	18704	yes	no_superenhancer	NA	NA
chr6	30647200	30648800	KEE	intragenic	PPP1R18	3034	yes	superenhancer	30640396	30657206
chr6	30691600	30692600	KEE	intragenic	XXbac-BPG252P9.9	718	yes	no_superenhancer	NA	NA
chr6	31463800	31464800	KEE	intragenic	MICB	1142	yes	no_superenhancer	NA	NA
chr6	31507400	31508000	KEE	intragenic	ATP6V1G2-DDX39B	9404	yes	no_superenhancer	NA	NA
chr6	31542600	31545600	KEE	intragenic	TNF	2256	yes	no_superenhancer	NA	NA
chr6	31619000	31619600	KEE	intragenic	BAG6	12195	yes	no_superenhancer	NA	NA
chr6	31669400	31670200	KEE	intragenic	ABHD16A	14674	yes	no_superenhancer	NA	NA
chr6	31698200	31702600	KEE	intragenic	DDAH2	3385	no	superenhancer	31670347	31708442
chr6	31799000	31802400	KEE	intragenic	C6orf48	15	yes	no_superenhancer	NA	NA
chr6	31938200	31939200	KEE	intragenic	DXO	613	yes	no_superenhancer	NA	NA
chr6	32094800	32097000	KEE	intragenic	ATF6B	28847	yes	no_superenhancer	NA	NA
chr6	32813600	32814800	KEE	intragenic	PSMB9	1687	yes	no_superenhancer	NA	NA
chr6	32942000	32944200	KEE	intragenic	BRD2	5563	yes	no_superenhancer	NA	NA
chr6	33238600	33238800	KEE	intragenic	VPS52	20551	yes	no_superenhancer	NA	NA
chr6	33258000	33258800	KEE	intragenic	PFDN6	921	yes	superenhancer	33238802	33291733
chr6	33268000	33269000	KEE	intragenic	TAPBP	529	yes	superenhancer	33238802	33291733
chr6	33279600	33280400	KEE	intragenic	TAPBP	12129	yes	superenhancer	33238802	33291733
chr6	33289200	33290000	KEE	intragenic	DAXX	2865	yes	superenhancer	33238802	33291733
chr6	33361400	33362400	KEE	intragenic	KIFC1	2087	yes	no_superenhancer	NA	NA
chr6	33372400	33374000	KEE	intragenic	KIFC1	13087	yes	no_superenhancer	NA	NA
chr6	33382400	33383400	KEE	intragenic	PHF1	4224	yes	no_superenhancer	NA	NA
chr6	34282600	34287200	KEE	intragenic	NUDT3	35144	yes	no_superenhancer	NA	NA
chr6	34390600	34391200	KEE	intragenic	RPS10-NUDT3	134053	yes	no_superenhancer	NA	NA
chr6	34854400	34855200	KEE	intragenic	TAF11	8845	yes	no_superenhancer	NA	NA
chr6	35267400	35268800	KEE	intragenic	DEF6	1805	yes	no_superenhancer	NA	NA
chr6	35270000	35271600	KEE	intragenic	DEF6	4405	yes	no_superenhancer	NA	NA
chr6	35332000	35332200	KEE	intragenic	PPARD	21665	yes	no_superenhancer	NA	NA
chr6	35438600	35439600	KEE	intergenic	RPL10A	2415	yes	no_superenhancer	NA	NA
chr6	35438600	35439600	KEE	intergenic	RPL10A	2415	yes	no_superenhancer	NA	NA
chr6	36510000	36510600	KEE	intragenic	STK38	48331	yes	no_superenhancer	NA	NA
chr6	36512200	36513200	KEE	intragenic	STK38	50531	yes	no_superenhancer	NA	NA
chr6	36515200	36519400	KEE	intragenic	STK38	53531	yes	no_superenhancer	NA	NA
chr6	36565800	36568400	KEE	intragenic	SRSF3	3655	yes	no_superenhancer	NA	NA
chr6	36649400	36651000	KEE	intragenic	CDKN1A	5095	yes	superenhancer	36590681	36660641
chr6	36841200	36841800	KEE	intragenic	C6orf89	1554	yes	no_superenhancer	NA	NA
chr6	41042000	41042800	KEE	intragenic	OARD1	40634	yes	no_superenhancer	NA	NA
chr6	41668200	41669600	KEE	intragenic	TFEB	16484	yes	superenhancer	41668248	41703353
chr6	41672000	41672600	KEE	intragenic	TFEB	20284	yes	superenhancer	41668248	41703353
chr6	41680200	41685200	KEE	intragenic	TFEB	28484	yes	superenhancer	41668248	41703353
chr6	41690600	41693200	KEE	intragenic	RP11-298J23.5	2466	yes	no_superenhancer	NA	NA
chr6	41699800	41701000	KEE	intragenic	RP11-298J23.5	11666	yes	no_superenhancer	NA	NA
chr6	41756000	41757000	KEE	intragenic	TOMM6	600	yes	no_superenhancer	NA	NA
chr6	41887400	41888200	KEE	intragenic	MED20	14308	yes	no_superenhancer	NA	NA
chr6	41892000	41892200	KEE	intragenic	BYSL	3074	yes	no_superenhancer	NA	NA
chr6	41900800	41906800	KEE	intragenic	CCND3	4129	yes	no_superenhancer	NA	NA
chr6	42017400	42020000	KEE	intragenic	TAF8	1749	yes	superenhancer	41975846	42018752
chr6	42709400	42711400	KEE	intergenic	TBCC	-819	yes	no_superenhancer	NA	NA
chr6	42846400	42849200	KEE	intragenic	RPL7L1	1844	yes	superenhancer	42846724	42906011
chr6	42898600	42906800	KEE	intragenic	CNPY3	1662	yes	superenhancer	42846724	42906011
chr6	42983400	42984800	KEE	intragenic	KLHDC3	1449	yes	no_superenhancer	NA	NA
chr6	43602800	43605800	KEE	intragenic	MAD2L1BP	5523	yes	no_superenhancer	NA	NA
chr6	44090200	44093800	KEE	intragenic	MRPL14	9006	yes	no_superenhancer	NA	NA
chr6	44223600	44224600	KEE	intragenic	SLC35B2	1767	yes	no_superenhancer	NA	NA
chr6	44356400	44357400	KEE	intragenic	CDC5L	1138	yes	no_superenhancer	NA	NA
chr6	45397000	45397800	KEE	intragenic	RUNX2	101106	yes	no_superenhancer	NA	NA
chr6	49432400	49433000	KEE	intragenic	CENPQ	1309	yes	no_superenhancer	NA	NA
chr6	52147000	52148000	KEE	intragenic	MCM3	18193	yes	no_superenhancer	NA	NA
chr6	53168000	53168800	KEE	intragenic	ELOVL5	35804	yes	no_superenhancer	NA	NA
chr6	56956400	56956800	KEE	intragenic	ZNF451	4758	yes	no_superenhancer	NA	NA
chr6	73335400	73335600	KEE	intragenic	KCNQ5	3880	yes	no_superenhancer	NA	NA
chr6	73449200	73450000	KEE	intragenic	KCNQ5	117680	yes	no_superenhancer	NA	NA
chr6	74151200	74152400	KEE	intragenic	MB21D1	27962	yes	no_superenhancer	NA	NA
chr6	74158800	74159800	KEE	intragenic	MB21D1	35562	yes	no_superenhancer	NA	NA
chr6	74227800	74229000	KEE	intragenic	EEF1A1	2327	yes	no_superenhancer	NA	NA
chr6	74231800	74232800	KEE	intragenic	EEF1A1	6327	yes	no_superenhancer	NA	NA
chr6	76316600	76317400	KEE	intragenic	SENP6	5375	yes	superenhancer	76311069	76342253
chr6	76319400	76320600	KEE	intragenic	SENP6	8175	yes	superenhancer	76311069	76342253
chr6	76324000	76325200	KEE	intragenic	SENP6	12775	yes	superenhancer	76311069	76342253
chr6	86161600	86164200	KEE	intragenic	NT5E	1791	yes	no_superenhancer	NA	NA
chr6	89672000	89672800	KEE	intragenic	RNGTT	352015	yes	no_superenhancer	NA	NA
chr6	89792400	89793400	KEE	intragenic	PNRC1	1930	yes	no_superenhancer	NA	NA
chr6	90059400	90059600	KEE	intragenic	UBE2J1	23056	yes	no_superenhancer	NA	NA
chr6	90527600	90528200	KEE	intragenic	MDN1	175382	yes	no_superenhancer	NA	NA
chr6	90540800	90542000	KEE	intragenic	CASP8AP2	1187	yes	no_superenhancer	NA	NA
chr6	90544000	90545200	KEE	intragenic	CASP8AP2	4387	yes	no_superenhancer	NA	NA
chr6	97344000	97344200	KEE	intragenic	NDUFAF4	6811	yes	no_superenhancer	NA	NA
chr6	97728200	97728800	KEE	intragenic	MMS22L	138163	yes	no_superenhancer	NA	NA
chr6	99373200	99376800	KEE	intragenic	FBXL4	56780	yes	no_superenhancer	NA	NA
chr6	99379800	99380200	KEE	intragenic	FBXL4	63380	yes	no_superenhancer	NA	NA
chr6	99871200	99871800	KEE	intragenic	PNISR	25273	yes	no_superenhancer	NA	NA
chr6	106770800	106771600	KEE	intragenic	ATG5	138449	yes	no_superenhancer	NA	NA
chr6	108579800	108580400	KEE	intragenic	SNX3	47374	yes	no_superenhancer	NA	NA
chr6	108886200	108888400	KEE	intragenic	FOXO3	5162	yes	no_superenhancer	NA	NA
chr6	109773400	109774600	KEE	intragenic	MICAL1	8135	yes	no_superenhancer	NA	NA
chr6	109802400	109803800	KEE	intragenic	ZBTB24	18603	yes	no_superenhancer	NA	NA
chr6	111131800	111133200	KEE	intragenic	CDK19	200619	yes	no_superenhancer	NA	NA
chr6	111200400	111201200	KEE	intragenic	AMD1	4427	yes	no_superenhancer	NA	NA
chr6	111798800	111799600	KEE	intragenic	REV3L	178566	yes	no_superenhancer	NA	NA
chr6	117997600	117998200	KEE	intragenic	NUS1	935	yes	no_superenhancer	NA	NA
chr6	119217800	119218000	KEE	intragenic	MCM9	83195	yes	no_superenhancer	NA	NA
chr6	127662400	127662600	KEE	intragenic	ECHDC1	52545	yes	no_superenhancer	NA	NA
chr6	133137200	133137800	KEE	intragenic	RPS12	1620	yes	no_superenhancer	NA	NA
chr6	135365000	135366400	KEE	intragenic	HBS1L	83484	yes	no_superenhancer	NA	NA
chr6	135510000	135512000	KEE	intragenic	MYB	7547	yes	no_superenhancer	NA	NA
chr6	137088200	137088800	KEE	intragenic	MAP3K5	210015	yes	no_superenhancer	NA	NA
chr6	137104200	137105000	KEE	intragenic	MAP3K5	226015	yes	no_superenhancer	NA	NA
chr6	137538800	137539400	KEE	intragenic	IFNGR1	20179	yes	no_superenhancer	NA	NA
chr6	141193200	141195200	KEE	intergenic	RP3-460G2.2	26105	no	no_superenhancer	NA	NA
chr6	142469400	142470000	KEE	intragenic	VTA1	1033	yes	no_superenhancer	NA	NA
chr6	143144600	143144800	KEE	intragenic	HIVEP2	71996	yes	no_superenhancer	NA	NA
chr6	143163000	143166200	KEE	intragenic	HIVEP2	90396	yes	no_superenhancer	NA	NA
chr6	143167800	143168600	KEE	intragenic	HIVEP2	95196	yes	no_superenhancer	NA	NA
chr6	143178000	143179600	KEE	intragenic	HIVEP2	105396	yes	no_superenhancer	NA	NA
chr6	143252600	143253200	KEE	intragenic	HIVEP2	179996	yes	superenhancer	143247440	143268636
chr6	143254600	143257800	KEE	intragenic	HIVEP2	181996	yes	superenhancer	143247440	143268636
chr6	143259000	143259800	KEE	intragenic	HIVEP2	186396	yes	superenhancer	143247440	143268636
chr6	144165200	144165800	KEE	intragenic	RP3-468K18.5	36971	yes	no_superenhancer	NA	NA
chr6	144415200	144416000	KEE	intergenic	SF3B5	-18	yes	no_superenhancer	NA	NA
chr6	144415200	144416000	KEE	intergenic	SF3B5	-18	yes	no_superenhancer	NA	NA
chr6	144670000	144670600	KEE	intragenic	UTRN	63163	yes	no_superenhancer	NA	NA
chr6	144672600	144673600	KEE	intragenic	UTRN	65763	yes	no_superenhancer	NA	NA
chr6	146283600	146283800	KEE	intragenic	SHPRH	98219	yes	no_superenhancer	NA	NA
chr6	149662400	149663200	KEE	intragenic	TAB2	122623	yes	no_superenhancer	NA	NA
chr6	149688000	149688200	KEE	intragenic	TAB2	148223	yes	no_superenhancer	NA	NA
chr6	149789400	149790400	KEE	intragenic	ZC3H12D	20606	yes	no_superenhancer	NA	NA
chr6	149794600	149795200	KEE	intragenic	ZC3H12D	25806	yes	no_superenhancer	NA	NA
chr6	149798600	149799200	KEE	intragenic	ZC3H12D	29806	yes	no_superenhancer	NA	NA
chr6	149800800	149801400	KEE	intragenic	ZC3H12D	32006	yes	no_superenhancer	NA	NA
chr6	151713600	151714400	KEE	intergenic	ZBTB2	28348	yes	no_superenhancer	NA	NA
chr6	151713600	151714400	KEE	intergenic	ZBTB2	28348	yes	no_superenhancer	NA	NA
chr6	153299600	153300400	KEE	intragenic	FBXO5	7936	yes	no_superenhancer	NA	NA
chr6	157095600	157097400	KEE	intragenic	RP11-230C9.4	249	no	no_superenhancer	NA	NA
chr6	157111400	157116000	KEE	intragenic	ARID1B	12337	yes	superenhancer	157097555	157173548
chr6	157120600	157122400	KEE	intragenic	ARID1B	21537	yes	superenhancer	157097555	157173548
chr6	157124200	157129400	KEE	intragenic	ARID1B	25137	yes	superenhancer	157097555	157173548
chr6	157134000	157134400	KEE	intragenic	ARID1B	34937	yes	superenhancer	157097555	157173548
chr6	157135800	157136400	KEE	intragenic	ARID1B	36737	yes	superenhancer	157097555	157173548
chr6	157137800	157140600	KEE	intragenic	ARID1B	38737	yes	superenhancer	157097555	157173548
chr6	157162400	157164800	KEE	intragenic	ARID1B	63337	yes	superenhancer	157097555	157173548
chr6	157166200	157174200	KEE	intragenic	ARID1B	67137	yes	superenhancer	157097555	157173548
chr6	157206800	157207800	KEE	intragenic	ARID1B	107737	yes	no_superenhancer	NA	NA
chr6	157237200	157238400	KEE	intragenic	ARID1B	138137	yes	no_superenhancer	NA	NA
chr6	157259000	157259800	KEE	intragenic	ARID1B	159937	yes	superenhancer	157254494	157315505
chr6	157264400	157269800	KEE	intragenic	ARID1B	165337	yes	superenhancer	157254494	157315505
chr6	157280800	157282600	KEE	intragenic	ARID1B	181737	yes	superenhancer	157254494	157315505
chr6	157284600	157285400	KEE	intragenic	ARID1B	185537	yes	superenhancer	157254494	157315505
chr6	157300000	157302000	KEE	intragenic	ARID1B	200937	yes	superenhancer	157254494	157315505
chr6	157307600	157312200	KEE	intragenic	ARID1B	208537	yes	superenhancer	157254494	157315505
chr6	157344000	157345000	KEE	intragenic	ARID1B	244937	yes	no_superenhancer	NA	NA
chr6	157354800	157355200	KEE	intragenic	ARID1B	255737	yes	no_superenhancer	NA	NA
chr6	157398400	157400400	KEE	intragenic	ARID1B	299337	yes	no_superenhancer	NA	NA
chr6	159210400	159211600	KEE	intragenic	EZR	23627	yes	no_superenhancer	NA	NA
chr6	159222800	159224600	KEE	intragenic	EZR	36027	yes	no_superenhancer	NA	NA
chr6	159228800	159230200	KEE	intragenic	EZR	42027	yes	no_superenhancer	NA	NA
chr6	159237000	159237800	KEE	intragenic	EZR	50227	yes	no_superenhancer	NA	NA
chr6	160209000	160209800	KEE	intragenic	TCP1	9470	yes	no_superenhancer	NA	NA
chr6	160212200	160213800	KEE	intragenic	MRPL18	1356	yes	no_superenhancer	NA	NA
chr6	160398800	160399200	KEE	intragenic	IGF2R	8669	yes	no_superenhancer	NA	NA
chr6	160400400	160402800	KEE	intragenic	IGF2R	10269	yes	no_superenhancer	NA	NA
chr6	166747400	166748400	KEE	intragenic	HNRNPA1P49	344	yes	no_superenhancer	NA	NA
chr6	167367400	167368400	KEE	intragenic	RP11-514O12.4	95818	yes	no_superenhancer	NA	NA
chr6	170476000	170476600	KEE	intergenic	RP11-302L19.1	-1141	no	no_superenhancer	NA	NA
chr7	871800	872600	KEE	intragenic	SUN1	16272	yes	no_superenhancer	NA	NA
chr7	1541000	1543200	KEE	intragenic	INTS1	31087	yes	no_superenhancer	NA	NA
chr7	2593800	2594200	KEE	intragenic	BRAT1	16289	yes	no_superenhancer	NA	NA
chr7	2878000	2879400	KEE	intragenic	GNA12	110254	yes	no_superenhancer	NA	NA
chr7	4773000	4774000	KEE	intragenic	FOXK1	89612	yes	no_superenhancer	NA	NA
chr7	5401600	5403000	KEE	intragenic	TNRC18	55179	yes	no_superenhancer	NA	NA
chr7	5437000	5437800	KEE	intragenic	TNRC18	90579	yes	no_superenhancer	NA	NA
chr7	5469800	5470600	KEE	intergenic	FBXL18	-366	yes	no_superenhancer	NA	NA
chr7	5635800	5636600	KEE	intragenic	FSCN1	3361	yes	no_superenhancer	NA	NA
chr7	6476400	6479200	KEE	intragenic	DAGLB	27643	yes	no_superenhancer	NA	NA
chr7	16799000	16799600	KEE	intragenic	TSPAN13	5840	yes	no_superenhancer	NA	NA
chr7	19715200	19716000	KEE	intergenic	TWISTNB	-19085	yes	no_superenhancer	NA	NA
chr7	19717600	19718400	KEE	intergenic	TWISTNB	-16685	yes	no_superenhancer	NA	NA
chr7	23482600	23484800	KEE	intragenic	IGF2BP3	132772	yes	no_superenhancer	NA	NA
chr7	23502400	23502600	KEE	intragenic	IGF2BP3	152572	yes	no_superenhancer	NA	NA
chr7	44085200	44086400	KEE	intragenic	DBNL	961	yes	no_superenhancer	NA	NA
chr7	44789800	44790000	KEE	intragenic	ZMIZ2	1620	yes	no_superenhancer	NA	NA
chr7	44923400	44924000	KEE	intragenic	PURB	7504	yes	no_superenhancer	NA	NA
chr7	50460200	50462600	KEE	intragenic	IKZF1	116480	yes	no_superenhancer	NA	NA
chr7	50728000	50734600	KEE	intragenic	GRB10	70240	yes	no_superenhancer	NA	NA
chr7	50777400	50786000	KEE	intragenic	GRB10	119640	yes	no_superenhancer	NA	NA
chr7	50791400	50793600	KEE	intragenic	GRB10	133640	yes	no_superenhancer	NA	NA
chr7	50798200	50798800	KEE	intragenic	GRB10	140440	yes	no_superenhancer	NA	NA
chr7	50811400	50812000	KEE	intragenic	GRB10	153640	yes	no_superenhancer	NA	NA
chr7	50814200	50816400	KEE	intragenic	GRB10	156440	yes	no_superenhancer	NA	NA
chr7	50820600	50823600	KEE	intragenic	GRB10	162840	yes	no_superenhancer	NA	NA
chr7	56121000	56121800	KEE	intragenic	CCT6A	1677	yes	no_superenhancer	NA	NA
chr7	56133000	56133600	KEE	intragenic	SUMF2	1305	yes	no_superenhancer	NA	NA
chr7	63773600	63774200	KEE	intragenic	ZNF736	5763	yes	no_superenhancer	NA	NA
chr7	63775800	63777000	KEE	intragenic	ZNF736	7963	yes	no_superenhancer	NA	NA
chr7	64129600	64130200	KEE	intragenic	ZNF107	3089	yes	no_superenhancer	NA	NA
chr7	64145400	64150200	KEE	intragenic	RP11-561N12.7	6068	yes	no_superenhancer	NA	NA
chr7	64368400	64369200	KEE	intragenic	ZNF273	37850	yes	no_superenhancer	NA	NA
chr7	65339200	65339800	KEE	intragenic	VKORC1L1	946	yes	no_superenhancer	NA	NA
chr7	65447400	65448000	KEE	intergenic	GUSB	21729	yes	no_superenhancer	NA	NA
chr7	65447400	65448000	KEE	intergenic	GUSB	21729	yes	no_superenhancer	NA	NA
chr7	70162800	70163400	KEE	intragenic	AUTS2	1098895	yes	no_superenhancer	NA	NA
chr7	70165800	70166600	KEE	intragenic	AUTS2	1101895	yes	no_superenhancer	NA	NA
chr7	73130800	73132600	KEE	intragenic	STX1A	17264	yes	no_superenhancer	NA	NA
chr7	73590200	73593000	KEE	intragenic	EIF4H	1625	yes	no_superenhancer	NA	NA
chr7	73627800	73646400	KEE	intragenic	LAT2	13818	yes	superenhancer	73609121	73704131
chr7	74066200	74067000	KEE	intergenic	GTF2I	-4994	yes	no_superenhancer	NA	NA
chr7	74073200	74075800	KEE	intragenic	GTF2I	1206	yes	no_superenhancer	NA	NA
chr7	74266000	74266800	KEE	intragenic	GTF2IRD2	55517	yes	no_superenhancer	NA	NA
chr7	75985800	75986600	KEE	intragenic	YWHAG	29684	yes	no_superenhancer	NA	NA
chr7	76074000	76076000	KEE	intergenic	ZP3	47165	no	no_superenhancer	NA	NA
chr7	76234800	76237000	KEE	intragenic	UPK3B	95055	yes	no_superenhancer	NA	NA
chr7	77191000	77191800	KEE	intragenic	PTPN12	24408	yes	no_superenhancer	NA	NA
chr7	77328000	77328800	KEE	intragenic	RSBN1L	2240	yes	no_superenhancer	NA	NA
chr7	77425800	77426800	KEE	intragenic	TMEM60	2755	yes	no_superenhancer	NA	NA
chr7	86846600	86847600	KEE	intragenic	TMEM243	21122	yes	no_superenhancer	NA	NA
chr7	87502600	87503400	KEE	intragenic	SLC25A40	39717	yes	no_superenhancer	NA	NA
chr7	89977000	89977600	KEE	intragenic	GTPBP10	12463	yes	no_superenhancer	NA	NA
chr7	90233400	90234400	KEE	intragenic	CDK14	137662	yes	no_superenhancer	NA	NA
chr7	90239600	90240600	KEE	intragenic	CDK14	143862	yes	no_superenhancer	NA	NA
chr7	90249600	90251400	KEE	intragenic	CDK14	153862	yes	no_superenhancer	NA	NA
chr7	90253200	90253800	KEE	intragenic	CDK14	157462	yes	no_superenhancer	NA	NA
chr7	90289800	90290600	KEE	intragenic	CDK14	194062	yes	no_superenhancer	NA	NA
chr7	90334800	90335600	KEE	intragenic	CDK14	239062	yes	superenhancer	90334830	90389048
chr7	90345800	90346400	KEE	intragenic	CDK14	250062	yes	superenhancer	90334830	90389048
chr7	90350000	90353200	KEE	intragenic	CDK14	254262	yes	superenhancer	90334830	90389048
chr7	90363600	90366000	KEE	intragenic	CDK14	267862	yes	superenhancer	90334830	90389048
chr7	90367400	90369600	KEE	intragenic	CDK14	271662	yes	superenhancer	90334830	90389048
chr7	90378400	90379200	KEE	intragenic	CDK14	282662	yes	superenhancer	90334830	90389048
chr7	90381000	90382600	KEE	intragenic	CDK14	285262	yes	superenhancer	90334830	90389048
chr7	90384400	90389600	KEE	intragenic	CDK14	288662	yes	superenhancer	90334830	90389048
chr7	90390800	90391400	KEE	intragenic	CDK14	295062	yes	no_superenhancer	NA	NA
chr7	90546200	90546800	KEE	intragenic	CDK14	450462	yes	no_superenhancer	NA	NA
chr7	92250200	92254000	KEE	intragenic	CDK6	15965	yes	superenhancer	92250397	92276188
chr7	92255800	92257000	KEE	intragenic	CDK6	21565	yes	superenhancer	92250397	92276188
chr7	92261600	92262800	KEE	intragenic	CDK6	27365	yes	superenhancer	92250397	92276188
chr7	92264000	92277200	KEE	intragenic	CDK6	29765	yes	superenhancer	92250397	92276188
chr7	92304000	92305000	KEE	intragenic	CDK6	69765	yes	no_superenhancer	NA	NA
chr7	92353800	92355200	KEE	intragenic	CDK6	119565	yes	superenhancer	92347647	92484516
chr7	92356400	92357200	KEE	intragenic	CDK6	122165	yes	superenhancer	92347647	92484516
chr7	92358800	92363800	KEE	intragenic	CDK6	124565	yes	superenhancer	92347647	92484516
chr7	92366000	92367000	KEE	intragenic	CDK6	131765	yes	superenhancer	92347647	92484516
chr7	92377400	92380000	KEE	intragenic	CDK6	143165	yes	superenhancer	92347647	92484516
chr7	92381600	92389800	KEE	intragenic	CDK6	147365	yes	superenhancer	92347647	92484516
chr7	92391200	92400000	KEE	intragenic	CDK6	156965	yes	superenhancer	92347647	92484516
chr7	92408800	92412000	KEE	intragenic	CDK6	174565	yes	superenhancer	92347647	92484516
chr7	92416000	92416600	KEE	intragenic	CDK6	181765	yes	superenhancer	92347647	92484516
chr7	92420200	92422000	KEE	intragenic	CDK6	185965	yes	superenhancer	92347647	92484516
chr7	92423600	92429600	KEE	intragenic	CDK6	189365	yes	superenhancer	92347647	92484516
chr7	92430800	92431600	KEE	intragenic	CDK6	196565	yes	superenhancer	92347647	92484516
chr7	92437400	92445000	KEE	intragenic	CDK6	203165	yes	superenhancer	92347647	92484516
chr7	92446800	92447400	KEE	intragenic	CDK6	212565	yes	superenhancer	92347647	92484516
chr7	92472400	92474600	KEE	intragenic	AC002454.1	6603	yes	no_superenhancer	NA	NA
chr7	92480400	92485000	KEE	intragenic	AC002454.1	14603	yes	no_superenhancer	NA	NA
chr7	92534000	92534400	KEE	intragenic	AC002454.1	68203	yes	no_superenhancer	NA	NA
chr7	98477600	98478400	KEE	intragenic	TRRAP	2044	yes	no_superenhancer	NA	NA
chr7	98676200	98682000	KEE	intragenic	SMURF1	51139	yes	no_superenhancer	NA	NA
chr7	98706000	98706800	KEE	intragenic	SMURF1	80939	yes	no_superenhancer	NA	NA
chr7	98717600	98718400	KEE	intragenic	SMURF1	92539	yes	no_superenhancer	NA	NA
chr7	98924400	98925200	KEE	intragenic	ARPC1A	879	yes	no_superenhancer	NA	NA
chr7	98976600	98979400	KEE	intragenic	ARPC1A	53079	yes	no_superenhancer	NA	NA
chr7	99004400	99004800	KEE	intragenic	PDAP1	14729	yes	no_superenhancer	NA	NA
chr7	99007400	99008400	KEE	intragenic	BUD31	1136	yes	no_superenhancer	NA	NA
chr7	99035000	99036200	KEE	intragenic	ATP5J2-PTCD1	17628	yes	no_superenhancer	NA	NA
chr7	99037600	99038200	KEE	intragenic	ATP5J2-PTCD1	20228	yes	no_superenhancer	NA	NA
chr7	99094800	99095800	KEE	intragenic	ZNF789	24336	yes	no_superenhancer	NA	NA
chr7	99515400	99516000	KEE	intragenic	TRIM4	40819	yes	no_superenhancer	NA	NA
chr7	99614200	99614800	KEE	intragenic	ZKSCAN1	996	yes	no_superenhancer	NA	NA
chr7	99677600	99678400	KEE	intragenic	ZNF3	15944	yes	no_superenhancer	NA	NA
chr7	99699800	99700600	KEE	intragenic	AP4M1	628	yes	no_superenhancer	NA	NA
chr7	100028400	100029800	KEE	intragenic	MEPCE	1987	yes	no_superenhancer	NA	NA
chr7	100073000	100073400	KEE	intragenic	TSC22D4	12018	yes	no_superenhancer	NA	NA
chr7	100179600	100181000	KEE	intragenic	LRCH4	9745	yes	no_superenhancer	NA	NA
chr7	100288200	100290400	KEE	intergenic	GIGYF1	11070	yes	no_superenhancer	NA	NA
chr7	100288200	100290400	KEE	intergenic	GIGYF1	11070	yes	no_superenhancer	NA	NA
chr7	100451400	100452200	KEE	intragenic	SLC12A9	26958	yes	no_superenhancer	NA	NA
chr7	100465400	100466400	KEE	intragenic	TRIP6	640	yes	no_superenhancer	NA	NA
chr7	100481000	100486600	KEE	intragenic	UFSP1	254	yes	no_superenhancer	NA	NA
chr7	101461200	101462000	KEE	intragenic	CUX1	2241	yes	no_superenhancer	NA	NA
chr7	101498600	101501800	KEE	intragenic	CUX1	39641	yes	no_superenhancer	NA	NA
chr7	101528200	101529600	KEE	intragenic	CUX1	69241	yes	no_superenhancer	NA	NA
chr7	101567000	101568200	KEE	intragenic	CUX1	108041	yes	no_superenhancer	NA	NA
chr7	102073200	102075600	KEE	intragenic	RP11-514P8.2	5935	yes	no_superenhancer	NA	NA
chr7	102983800	102984600	KEE	intragenic	DNAJC2	30879	yes	no_superenhancer	NA	NA
chr7	104625800	104626000	KEE	intragenic	LINC01004	35038	yes	no_superenhancer	NA	NA
chr7	104992000	104993200	KEE	intragenic	SRPK2	240849	yes	no_superenhancer	NA	NA
chr7	105173400	105174000	KEE	intragenic	RINT1	868	yes	no_superenhancer	NA	NA
chr7	105750000	105750800	KEE	intragenic	SYPL1	19051	yes	no_superenhancer	NA	NA
chr7	106509200	106509800	KEE	intragenic	PIK3CG	3477	yes	no_superenhancer	NA	NA
chr7	107386000	107387000	KEE	intragenic	CBLL1	1858	yes	no_superenhancer	NA	NA
chr7	112577200	112577800	KEE	intragenic	C7orf60	117998	yes	no_superenhancer	NA	NA
chr7	121010600	121011400	KEE	intragenic	FAM3C	21695	yes	no_superenhancer	NA	NA
chr7	123386200	123386400	KEE	intragenic	WASL	64211	yes	no_superenhancer	NA	NA
chr7	128380600	128381200	KEE	intragenic	CALU	1254	yes	no_superenhancer	NA	NA
chr7	128693000	128693600	KEE	intragenic	TNPO3	98052	yes	no_superenhancer	NA	NA
chr7	129253200	129253600	KEE	intragenic	NRF1	1645	yes	no_superenhancer	NA	NA
chr7	129843800	129844600	KEE	intragenic	RP11-775D22.3	30242	yes	no_superenhancer	NA	NA
chr7	130641200	130642000	KEE	intragenic	LINC-PINT	14681	yes	no_superenhancer	NA	NA
chr7	132735000	132736000	KEE	intragenic	CHCHD3	265371	yes	no_superenhancer	NA	NA
chr7	135243400	135244400	KEE	intragenic	NUP205	733	yes	no_superenhancer	NA	NA
chr7	135660000	135660600	KEE	intragenic	MTPN	48491	yes	no_superenhancer	NA	NA
chr7	137676800	137678600	KEE	intragenic	CREB3L2	117075	yes	no_superenhancer	NA	NA
chr7	138780600	138781000	KEE	intragenic	ZC3HAV1	52334	yes	no_superenhancer	NA	NA
chr7	139047400	139047800	KEE	intragenic	LUC7L2	21294	yes	no_superenhancer	NA	NA
chr7	142987000	142987600	KEE	intragenic	CASP2	1692	yes	no_superenhancer	NA	NA
chr7	143080400	143083800	KEE	intragenic	ZYX	2227	yes	no_superenhancer	NA	NA
chr7	143597800	143598600	KEE	intragenic	FAM115A	49332	yes	no_superenhancer	NA	NA
chr7	149320200	149320800	KEE	intragenic	ZNF767	75955	yes	no_superenhancer	NA	NA
chr7	150066800	150067600	KEE	intragenic	RP4-584D14.5	5934	yes	no_superenhancer	NA	NA
chr7	150757800	150758600	KEE	intragenic	SLC4A2	3503	yes	no_superenhancer	NA	NA
chr7	150779200	150779400	KEE	intragenic	TMUB1	1033	yes	no_superenhancer	NA	NA
chr7	151181400	151183400	KEE	intragenic	RHEB	18302	yes	no_superenhancer	NA	NA
chr7	155094000	155096200	KEE	intragenic	INSIG1	4514	yes	no_superenhancer	NA	NA
chr7	158494800	158495400	KEE	intragenic	NCAPG2	70797	yes	no_superenhancer	NA	NA
chr7	158604200	158605600	KEE	intragenic	ESYT2	80514	yes	no_superenhancer	NA	NA
chr7	158607800	158608600	KEE	intragenic	ESYT2	84114	yes	no_superenhancer	NA	NA
chr7	158610600	158618400	KEE	intragenic	ESYT2	86914	yes	no_superenhancer	NA	NA
chr8	8095000	8097200	KEE	intragenic	ALG1L13P	1475	yes	no_superenhancer	NA	NA
chr8	8205000	8207800	KEE	intragenic	SGK223	29742	yes	no_superenhancer	NA	NA
chr8	10696000	10696600	KEE	intragenic	SOX7	113091	yes	no_superenhancer	NA	NA
chr8	11143200	11143800	KEE	intragenic	MTMR9	1275	yes	no_superenhancer	NA	NA
chr8	12610000	12610800	KEE	intragenic	LONRF1	30597	yes	no_superenhancer	NA	NA
chr8	17782800	17783000	KEE	intragenic	PCM1	2451	yes	no_superenhancer	NA	NA
chr8	18937600	18938600	KEE	intragenic	PSD3	552789	yes	no_superenhancer	NA	NA
chr8	20055800	20056600	KEE	intragenic	ATP6V1B2	922	yes	no_superenhancer	NA	NA
chr8	22314200	22321000	KEE	intragenic	PPP3CC	15868	yes	no_superenhancer	NA	NA
chr8	23311800	23313800	KEE	intragenic	ENTPD4	68504	yes	no_superenhancer	NA	NA
chr8	25318000	25318800	KEE	intragenic	CDCA2	1487	yes	no_superenhancer	NA	NA
chr8	27186000	27194800	KEE	intragenic	PTK2B	17001	yes	no_superenhancer	NA	NA
chr8	27196800	27199800	KEE	intragenic	PTK2B	27801	yes	no_superenhancer	NA	NA
chr8	27209000	27210200	KEE	intragenic	PTK2B	40001	yes	superenhancer	27209331	27247668
chr8	27216800	27226800	KEE	intragenic	PTK2B	47801	yes	superenhancer	27209331	27247668
chr8	27232800	27235600	KEE	intragenic	PTK2B	63801	yes	superenhancer	27209331	27247668
chr8	27237000	27238000	KEE	intragenic	PTK2B	68001	yes	superenhancer	27209331	27247668
chr8	27260600	27267600	KEE	intragenic	PTK2B	91601	yes	no_superenhancer	NA	NA
chr8	27629000	27631200	KEE	intragenic	RNU6-1276P	38	no	no_superenhancer	NA	NA
chr8	27693400	27693800	KEE	intragenic	PBK	26263	yes	no_superenhancer	NA	NA
chr8	28227000	28229600	KEE	intragenic	FBXO16	21196	yes	no_superenhancer	NA	NA
chr8	29947200	29952200	KEE	intergenic	LEPROTL1	-714	yes	no_superenhancer	NA	NA
chr8	29947200	29952200	KEE	intergenic	LEPROTL1	-714	yes	no_superenhancer	NA	NA
chr8	30513800	30514200	KEE	intragenic	GTF2E2	77965	yes	no_superenhancer	NA	NA
chr8	30892400	30893200	KEE	intragenic	WRN	1083	yes	no_superenhancer	NA	NA
chr8	33328600	33329200	KEE	intragenic	FUT10	100258	yes	no_superenhancer	NA	NA
chr8	33343600	33344200	KEE	intragenic	MAK16	1332	yes	no_superenhancer	NA	NA
chr8	33422200	33422800	KEE	intragenic	RNF122	16927	yes	no_superenhancer	NA	NA
chr8	37961200	37962000	KEE	intergenic	ASH2L	-760	yes	no_superenhancer	NA	NA
chr8	37963800	37964600	KEE	intragenic	ASH2L	1040	yes	no_superenhancer	NA	NA
chr8	38032400	38033200	KEE	intragenic	LSM1	11561	yes	no_superenhancer	NA	NA
chr8	42393200	42394600	KEE	intragenic	RP11-503E24.2	528	yes	no_superenhancer	NA	NA
chr8	42753600	42754400	KEE	intragenic	HOOK3	1525	yes	no_superenhancer	NA	NA
chr8	48863800	48864600	KEE	intragenic	PRKDC	178131	yes	no_superenhancer	NA	NA
chr8	48874400	48877000	KEE	intragenic	MCM4	1655	yes	no_superenhancer	NA	NA
chr8	53628000	53628800	KEE	intragenic	RB1CC1	92984	yes	no_superenhancer	NA	NA
chr8	55012000	55012600	KEE	intragenic	LYPLA1	53062	yes	no_superenhancer	NA	NA
chr8	56684000	56684400	KEE	intragenic	TMEM68	75017	yes	no_superenhancer	NA	NA
chr8	56793600	56797400	KEE	intragenic	LYN	1228	yes	no_superenhancer	NA	NA
chr8	61431200	61432000	KEE	intragenic	RAB2A	1784	yes	no_superenhancer	NA	NA
chr8	61648600	61649400	KEE	intragenic	CHD7	57263	yes	no_superenhancer	NA	NA
chr8	66557600	66558600	KEE	intragenic	MTFR1	631	yes	no_superenhancer	NA	NA
chr8	67580400	67581200	KEE	intragenic	C8orf44-SGK3	569	yes	no_superenhancer	NA	NA
chr8	73922000	73922600	KEE	intragenic	TERF1	901	yes	no_superenhancer	NA	NA
chr8	74781800	74782600	KEE	intragenic	RP11-463D19.2	180874	yes	no_superenhancer	NA	NA
chr8	74788800	74789600	KEE	intragenic	RP11-463D19.2	187874	yes	no_superenhancer	NA	NA
chr8	74882400	74883200	KEE	intragenic	TCEB1	30996	yes	no_superenhancer	NA	NA
chr8	80966800	80967200	KEE	intragenic	TPD52	96229	yes	no_superenhancer	NA	NA
chr8	81015200	81016400	KEE	intragenic	TPD52	144629	yes	no_superenhancer	NA	NA
chr8	81034400	81035200	KEE	intragenic	RP11-92K15.1	113	yes	no_superenhancer	NA	NA
chr8	81046200	81051000	KEE	intragenic	TPD52	175629	yes	no_superenhancer	NA	NA
chr8	81059000	81060400	KEE	intragenic	TPD52	188429	yes	no_superenhancer	NA	NA
chr8	81073800	81074600	KEE	intragenic	TPD52	203229	yes	no_superenhancer	NA	NA
chr8	81081000	81081600	KEE	intragenic	TPD52	210429	yes	no_superenhancer	NA	NA
chr8	82194200	82195000	KEE	intragenic	FABP5	1602	yes	no_superenhancer	NA	NA
chr8	91654600	91655000	KEE	intragenic	TMEM64	20377	yes	no_superenhancer	NA	NA
chr8	92080600	92081200	KEE	intragenic	GS1-251I9.4	8463	yes	no_superenhancer	NA	NA
chr8	98797000	98797800	KEE	intragenic	LAPTM4B	9715	yes	no_superenhancer	NA	NA
chr8	99055800	99056800	KEE	intragenic	KB-1208A12.3	1846	yes	no_superenhancer	NA	NA
chr8	100023800	100024600	KEE	intragenic	RP11-410L14.2	14809	yes	no_superenhancer	NA	NA
chr8	101961200	101962000	KEE	intragenic	YWHAZ	32447	yes	no_superenhancer	NA	NA
chr8	102215400	102215600	KEE	intragenic	ZNF706	25294	yes	no_superenhancer	NA	NA
chr8	103873800	103874800	KEE	intragenic	AZIN1	35215	yes	no_superenhancer	NA	NA
chr8	107671800	107672400	KEE	intragenic	OXR1	389327	yes	no_superenhancer	NA	NA
chr8	110344400	110345400	KEE	intragenic	NUDCD1	91252	yes	no_superenhancer	NA	NA
chr8	110348400	110348600	KEE	intragenic	ENY2	1847	yes	no_superenhancer	NA	NA
chr8	117766600	117767000	KEE	intragenic	EIF3H	112231	yes	no_superenhancer	NA	NA
chr8	120845600	120846400	KEE	intragenic	DSCC1	184	yes	no_superenhancer	NA	NA
chr8	121820400	121821200	KEE	intragenic	SNTB1	272415	yes	no_superenhancer	NA	NA
chr8	123796200	123803000	KEE	intragenic	ZHX2	2567	yes	superenhancer	123785680	123814415
chr8	123806200	123815400	KEE	intragenic	ZHX2	12567	yes	superenhancer	123785680	123814415
chr8	123852800	123853600	KEE	intragenic	ZHX2	59167	yes	no_superenhancer	NA	NA
chr8	123870000	123870600	KEE	intragenic	ZHX2	76367	yes	no_superenhancer	NA	NA
chr8	124087400	124088000	KEE	intragenic	TBC1D31	33192	yes	no_superenhancer	NA	NA
chr8	124252000	124252800	KEE	intragenic	ZHX1-C8ORF76	13569	yes	no_superenhancer	NA	NA
chr8	126102600	126103400	KEE	intragenic	KIAA0196	66098	yes	no_superenhancer	NA	NA
chr8	126444600	126445600	KEE	intragenic	TRIB1	2037	yes	no_superenhancer	NA	NA
chr8	128752000	128753600	KEE	intragenic	MYC	4320	yes	no_superenhancer	NA	NA
chr8	130547400	130553000	KEE	intragenic	CCDC26	183463	yes	no_superenhancer	NA	NA
chr8	130556600	130569400	KEE	intragenic	CCDC26	192663	yes	no_superenhancer	NA	NA
chr8	130573800	130581400	KEE	intragenic	CCDC26	209863	yes	no_superenhancer	NA	NA
chr8	130582600	130585200	KEE	intragenic	CCDC26	218663	yes	no_superenhancer	NA	NA
chr8	131020200	131021000	KEE	intragenic	MIR5194	420	yes	no_superenhancer	NA	NA
chr8	131027400	131028000	KEE	intragenic	FAM49B	175561	yes	no_superenhancer	NA	NA
chr8	132918400	132918600	KEE	intragenic	EFR3A	2065	yes	no_superenhancer	NA	NA
chr8	134512400	134514600	KEE	intragenic	ST3GAL1	45309	yes	superenhancer	134497657	134552184
chr8	134530400	134531000	KEE	intragenic	ST3GAL1	63309	yes	superenhancer	134497657	134552184
chr8	134568600	134569400	KEE	intragenic	ST3GAL1	101509	yes	superenhancer	134568903	134598474
chr8	134571000	134571600	KEE	intragenic	ST3GAL1	103909	yes	superenhancer	134568903	134598474
chr8	141519600	141520600	KEE	intergenic	CHRAC1	-797	yes	no_superenhancer	NA	NA
chr8	141523000	141523600	KEE	intragenic	CHRAC1	1603	yes	no_superenhancer	NA	NA
chr8	141606400	141609200	KEE	intragenic	AGO2	65136	yes	no_superenhancer	NA	NA
chr8	141961800	141962800	KEE	intragenic	PTK2	293801	yes	no_superenhancer	NA	NA
chr8	141996200	141997400	KEE	intragenic	PTK2	328201	yes	no_superenhancer	NA	NA
chr8	142168400	142169600	KEE	intragenic	DENND3	41023	yes	no_superenhancer	NA	NA
chr8	143749000	143749600	KEE	intragenic	JRK	10126	yes	no_superenhancer	NA	NA
chr8	144677600	144678800	KEE	intragenic	EEF1D	15733	yes	no_superenhancer	NA	NA
chr8	145324600	145327400	KEE	intragenic	KM-PA-2	7597	yes	no_superenhancer	NA	NA
chr8	145494000	145496800	KEE	intragenic	BOP1	7945	yes	no_superenhancer	NA	NA
chr8	145513200	145514200	KEE	intragenic	BOP1	27145	yes	no_superenhancer	NA	NA
chr8	145596800	145599200	KEE	intragenic	ADCK5	10	yes	no_superenhancer	NA	NA
chr8	145667600	145668600	KEE	intragenic	TONSL	13435	yes	no_superenhancer	NA	NA
chr8	145735600	145736200	KEE	intragenic	MFSD3	1143	yes	no_superenhancer	NA	NA
chr8	145979600	145980400	KEE	intragenic	ZNF251	33302	yes	no_superenhancer	NA	NA
chr8	146015800	146016800	KEE	intragenic	RPL8	650	yes	no_superenhancer	NA	NA
chr9	276800	277800	KEE	intragenic	DOCK8	61946	yes	no_superenhancer	NA	NA
chr9	2126000	2127000	KEE	intragenic	SMARCA2	110658	yes	no_superenhancer	NA	NA
chr9	2155800	2156600	KEE	intragenic	SMARCA2	140458	yes	no_superenhancer	NA	NA
chr9	2163000	2164400	KEE	intragenic	SMARCA2	147658	yes	no_superenhancer	NA	NA
chr9	3517200	3518000	KEE	intragenic	RFX3	298903	yes	no_superenhancer	NA	NA
chr9	5625800	5626600	KEE	intergenic	KIAA1432	-2425	yes	no_superenhancer	NA	NA
chr9	5631000	5631600	KEE	intragenic	KIAA1432	1975	yes	no_superenhancer	NA	NA
chr9	6416800	6418000	KEE	intragenic	RP11-307L3.4	1655	yes	no_superenhancer	NA	NA
chr9	15508800	15509800	KEE	intragenic	PSIP1	44736	yes	no_superenhancer	NA	NA
chr9	19125200	19126000	KEE	intragenic	PLIN2	16827	yes	no_superenhancer	NA	NA
chr9	21333600	21334400	KEE	intragenic	KLHL9	3930	yes	no_superenhancer	NA	NA
chr9	21813000	21813600	KEE	intragenic	RP11-145E5.5	10365	yes	no_superenhancer	NA	NA
chr9	21975800	21976600	KEE	intragenic	RP11-145E5.5	173165	yes	no_superenhancer	NA	NA
chr9	33026600	33028400	KEE	intragenic	DNAJA1	1391	yes	no_superenhancer	NA	NA
chr9	33164000	33164800	KEE	intragenic	B4GALT1	59920	yes	no_superenhancer	NA	NA
chr9	33291200	33292200	KEE	intragenic	NFX1	691	yes	no_superenhancer	NA	NA
chr9	33293800	33296800	KEE	intragenic	NFX1	3291	yes	no_superenhancer	NA	NA
chr9	33471800	33473200	KEE	intragenic	NOL6	10361	yes	no_superenhancer	NA	NA
chr9	34635800	34636400	KEE	intragenic	SIGMAR1	1081	yes	no_superenhancer	NA	NA
chr9	35102000	35102600	KEE	intragenic	STOML2	2112	yes	no_superenhancer	NA	NA
chr9	35644600	35645200	KEE	intragenic	CD72	35070	yes	superenhancer	35634373	35666519
chr9	35659400	35663400	KEE	intragenic	CCDC107	1099	yes	superenhancer	35634373	35666519
chr9	35727200	35730800	KEE	intragenic	TLN1	30255	yes	no_superenhancer	NA	NA
chr9	36574600	36575200	KEE	intragenic	MELK	1741	yes	no_superenhancer	NA	NA
chr9	36929000	36930000	KEE	intragenic	PAX5	95728	yes	no_superenhancer	NA	NA
chr9	36994000	36998800	KEE	intragenic	PAX5	160728	yes	no_superenhancer	NA	NA
chr9	37000000	37001800	KEE	intragenic	PAX5	166728	yes	no_superenhancer	NA	NA
chr9	37011200	37013200	KEE	intragenic	PAX5	177928	yes	no_superenhancer	NA	NA
chr9	37018000	37019800	KEE	intragenic	PAX5	184728	yes	no_superenhancer	NA	NA
chr9	37040000	37041000	KEE	intergenic	RP11-297B17.2	-5832	no	no_superenhancer	NA	NA
chr9	37131000	37134000	KEE	intragenic	ZCCHC7	10464	yes	superenhancer	37119940	37163340
chr9	37136600	37137200	KEE	intragenic	ZCCHC7	16064	yes	superenhancer	37119940	37163340
chr9	37149400	37152200	KEE	intragenic	ZCCHC7	28864	yes	superenhancer	37119940	37163340
chr9	37157000	37157800	KEE	intragenic	ZCCHC7	36464	yes	superenhancer	37119940	37163340
chr9	37161800	37163600	KEE	intragenic	ZCCHC7	41264	yes	superenhancer	37119940	37163340
chr9	37175600	37176000	KEE	intragenic	ZCCHC7	55064	yes	no_superenhancer	NA	NA
chr9	37182000	37185800	KEE	intragenic	ZCCHC7	61464	yes	superenhancer	37177522	37261706
chr9	37189200	37195800	KEE	intragenic	ZCCHC7	68664	yes	superenhancer	37177522	37261706
chr9	37197200	37202000	KEE	intragenic	ZCCHC7	76664	yes	superenhancer	37177522	37261706
chr9	37205000	37211200	KEE	intragenic	RP11-220I1.4	6091	yes	no_superenhancer	NA	NA
chr9	37212600	37213800	KEE	intragenic	ZCCHC7	92064	yes	superenhancer	37177522	37261706
chr9	37224200	37225200	KEE	intragenic	ZCCHC7	103664	yes	superenhancer	37177522	37261706
chr9	37235200	37240000	KEE	intragenic	ZCCHC7	114664	yes	superenhancer	37177522	37261706
chr9	37256000	37257000	KEE	intragenic	ZCCHC7	135464	yes	superenhancer	37177522	37261706
chr9	37259600	37263000	KEE	intragenic	ZCCHC7	139064	yes	superenhancer	37177522	37261706
chr9	37266200	37267000	KEE	intragenic	ZCCHC7	145664	yes	no_superenhancer	NA	NA
chr9	37270800	37271600	KEE	intragenic	ZCCHC7	150264	yes	no_superenhancer	NA	NA
chr9	37279800	37283000	KEE	intragenic	ZCCHC7	159264	yes	superenhancer	37282240	37304047
chr9	37286000	37306000	KEE	intragenic	AL158155.1	9980	yes	no_superenhancer	NA	NA
chr9	37313400	37314200	KEE	intragenic	ZCCHC7	192864	yes	no_superenhancer	NA	NA
chr9	37321000	37325000	KEE	intragenic	Y_RNA	2744	yes	no_superenhancer	NA	NA
chr9	37327000	37327600	KEE	intragenic	ZCCHC7	206464	yes	no_superenhancer	NA	NA
chr9	37328800	37329400	KEE	intragenic	ZCCHC7	208264	yes	no_superenhancer	NA	NA
chr9	37330800	37333200	KEE	intragenic	ZCCHC7	210264	yes	no_superenhancer	NA	NA
chr9	37334400	37339800	KEE	intragenic	ZCCHC7	213864	yes	no_superenhancer	NA	NA
chr9	37421600	37424200	KEE	intragenic	GRHPR	1537	yes	no_superenhancer	NA	NA
chr9	37463000	37463600	KEE	intragenic	ZBTB5	24889	yes	no_superenhancer	NA	NA
chr9	37487200	37488000	KEE	intragenic	POLR1E	1268	yes	no_superenhancer	NA	NA
chr9	72874800	72875600	KEE	intragenic	SMC5	863	yes	no_superenhancer	NA	NA
chr9	73025800	73026600	KEE	intragenic	KLF9	26297	yes	superenhancer	73021230	73035934
chr9	74511200	74516200	KEE	intragenic	ABHD17B	33832	yes	no_superenhancer	NA	NA
chr9	74527200	74528000	KEE	intragenic	C9orf85	774	yes	no_superenhancer	NA	NA
chr9	74976800	74977600	KEE	intragenic	ZFAND5	10459	yes	no_superenhancer	NA	NA
chr9	80523600	80524600	KEE	intragenic	GNAQ	192597	yes	no_superenhancer	NA	NA
chr9	80530400	80531400	KEE	intragenic	GNAQ	199397	yes	no_superenhancer	NA	NA
chr9	80550200	80553000	KEE	intragenic	GNAQ	219197	yes	superenhancer	80550300	80596606
chr9	80556800	80557000	KEE	intragenic	GNAQ	225797	yes	superenhancer	80550300	80596606
chr9	80558200	80559800	KEE	intragenic	GNAQ	227197	yes	superenhancer	80550300	80596606
chr9	80564200	80566800	KEE	intragenic	GNAQ	233197	yes	superenhancer	80550300	80596606
chr9	80569200	80570400	KEE	intragenic	GNAQ	238197	yes	superenhancer	80550300	80596606
chr9	80571600	80573800	KEE	intragenic	GNAQ	240597	yes	superenhancer	80550300	80596606
chr9	80589000	80589600	KEE	intragenic	GNAQ	257997	yes	superenhancer	80550300	80596606
chr9	80592200	80599000	KEE	intragenic	GNAQ	261197	yes	superenhancer	80550300	80596606
chr9	80606800	80607000	KEE	intragenic	GNAQ	275797	yes	no_superenhancer	NA	NA
chr9	80618200	80619000	KEE	intragenic	GNAQ	287197	yes	superenhancer	80611166	80648343
chr9	80623800	80624600	KEE	intragenic	GNAQ	292797	yes	superenhancer	80611166	80648343
chr9	80852400	80853200	KEE	intragenic	CEP78	1422	yes	no_superenhancer	NA	NA
chr9	86320800	86321400	KEE	intragenic	UBQLN1	45922	yes	no_superenhancer	NA	NA
chr9	88895800	88896200	KEE	intragenic	ISCA1	16339	yes	no_superenhancer	NA	NA
chr9	91932000	91932800	KEE	intergenic	CKS2	5887	yes	no_superenhancer	NA	NA
chr9	91934800	91935400	KEE	intragenic	SECISBP2	1379	yes	no_superenhancer	NA	NA
chr9	93567400	93568200	KEE	intragenic	SYK	3331	yes	no_superenhancer	NA	NA
chr9	93570000	93570400	KEE	intragenic	SYK	5931	yes	no_superenhancer	NA	NA
chr9	93593200	93594000	KEE	intragenic	SYK	29131	yes	no_superenhancer	NA	NA
chr9	95054000	95054800	KEE	intragenic	SNORA84	57	yes	no_superenhancer	NA	NA
chr9	95525000	95525400	KEE	intragenic	BICD2	51355	yes	no_superenhancer	NA	NA
chr9	95730800	95731400	KEE	intragenic	FGD3	21067	yes	no_superenhancer	NA	NA
chr9	95734200	95735200	KEE	intragenic	FGD3	24467	yes	no_superenhancer	NA	NA
chr9	95822200	95828600	KEE	intragenic	SUSD3	1211	yes	no_superenhancer	NA	NA
chr9	95859600	95861800	KEE	intragenic	C9orf89	1100	yes	superenhancer	95844856	95906979
chr9	96212000	96212600	KEE	intragenic	FAM120AOS	3224	yes	no_superenhancer	NA	NA
chr9	96931400	96932200	KEE	intragenic	RP11-2B6.3	2829	yes	no_superenhancer	NA	NA
chr9	99177600	99178400	KEE	intragenic	ZNF367	29377	yes	no_superenhancer	NA	NA
chr9	99759400	99760000	KEE	intragenic	HIATL2	99052	yes	no_superenhancer	NA	NA
chr9	99773600	99774400	KEE	intragenic	HIATL2	113252	yes	no_superenhancer	NA	NA
chr9	100397400	100398000	KEE	intragenic	RP11-244N9.4	603	yes	no_superenhancer	NA	NA
chr9	100809600	100809800	KEE	intergenic	NANS	-9221	yes	no_superenhancer	NA	NA
chr9	100809600	100809800	KEE	intergenic	NANS	-9221	yes	no_superenhancer	NA	NA
chr9	102845600	102845800	KEE	intragenic	ERP44	104139	yes	no_superenhancer	NA	NA
chr9	103112400	103113200	KEE	intragenic	TEX10	48041	yes	no_superenhancer	NA	NA
chr9	111863600	111864400	KEE	intragenic	TMEM245	86168	yes	no_superenhancer	NA	NA
chr9	112892400	112893600	KEE	intragenic	AKAP2	349631	yes	no_superenhancer	NA	NA
chr9	112904400	112906800	KEE	intragenic	AKAP2	361631	yes	no_superenhancer	NA	NA
chr9	112910200	112910400	KEE	intragenic	AKAP2	367431	yes	no_superenhancer	NA	NA
chr9	112911600	112912200	KEE	intragenic	AKAP2	368831	yes	no_superenhancer	NA	NA
chr9	112917000	112920600	KEE	intragenic	AKAP2	374231	yes	no_superenhancer	NA	NA
chr9	114244200	114244600	KEE	intragenic	KIAA0368	121228	yes	no_superenhancer	NA	NA
chr9	115514600	115515600	KEE	intragenic	SNX30	1482	yes	no_superenhancer	NA	NA
chr9	115573000	115573800	KEE	intragenic	SNX30	59882	yes	no_superenhancer	NA	NA
chr9	116038600	116039400	KEE	intragenic	PRPF4	977	yes	no_superenhancer	NA	NA
chr9	117125800	117138400	KEE	intragenic	AKNA	29364	yes	superenhancer	117125907	117161319
chr9	117145600	117148600	KEE	intragenic	AKNA	49164	yes	superenhancer	117125907	117161319
chr9	117150800	117151600	KEE	intragenic	AKNA	54364	yes	superenhancer	117125907	117161319
chr9	117157600	117157800	KEE	intergenic	AKNA	61164	yes	superenhancer	117125907	117161319
chr9	117352400	117353000	KEE	intragenic	ATP6V1G1	2374	yes	no_superenhancer	NA	NA
chr9	117354800	117355800	KEE	intragenic	ATP6V1G1	4774	yes	no_superenhancer	NA	NA
chr9	123885200	123885600	KEE	intragenic	CNTRL	48059	yes	no_superenhancer	NA	NA
chr9	125028200	125028800	KEE	intragenic	MRRF	1318	yes	no_superenhancer	NA	NA
chr9	125996400	125997400	KEE	intragenic	STRBP	124621	yes	no_superenhancer	NA	NA
chr9	126028200	126029000	KEE	intragenic	STRBP	156421	yes	no_superenhancer	NA	NA
chr9	127022400	127023000	KEE	intragenic	RP11-121A14.2	871	yes	no_superenhancer	NA	NA
chr9	127176400	127177200	KEE	intragenic	PSMB7	60655	yes	no_superenhancer	NA	NA
chr9	127633000	127636000	KEE	intragenic	ARPC5L	8591	yes	no_superenhancer	NA	NA
chr9	128000600	128001400	KEE	intragenic	HSPA5	3468	yes	no_superenhancer	NA	NA
chr9	128024800	128026400	KEE	intragenic	RP11-65N13.6	276	yes	no_superenhancer	NA	NA
chr9	128407200	128411800	KEE	intragenic	MAPKAP1	207528	yes	no_superenhancer	NA	NA
chr9	128585800	128586600	KEE	intragenic	PBX3	76176	yes	no_superenhancer	NA	NA
chr9	128601000	128602600	KEE	intragenic	PBX3	91376	yes	no_superenhancer	NA	NA
chr9	130210800	130211800	KEE	intragenic	SNORA65	20	yes	no_superenhancer	NA	NA
chr9	130532800	130533200	KEE	intragenic	SH2D3C	32204	yes	superenhancer	130532651	130565953
chr9	130538000	130538800	KEE	intragenic	SH2D3C	37404	yes	superenhancer	130532651	130565953
chr9	130549400	130553000	KEE	intragenic	CDK9	1442	yes	superenhancer	130532651	130565953
chr9	130566800	130568200	KEE	intragenic	FPGS	9924	yes	no_superenhancer	NA	NA
chr9	130569400	130570600	KEE	intragenic	FPGS	12524	yes	no_superenhancer	NA	NA
chr9	130596200	130599400	KEE	intragenic	Y_RNA	3170	yes	no_superenhancer	NA	NA
chr9	131315800	131317000	KEE	intragenic	SPTAN1	934	yes	no_superenhancer	NA	NA
chr9	131446800	131449400	KEE	intragenic	SET	1097	yes	no_superenhancer	NA	NA
chr9	131453800	131454800	KEE	intragenic	SET	8097	yes	no_superenhancer	NA	NA
chr9	131642400	131643200	KEE	intragenic	CCBL1	47179	yes	no_superenhancer	NA	NA
chr9	131711000	131711600	KEE	intragenic	RP11-101E3.5	7243	yes	no_superenhancer	NA	NA
chr9	131789000	131789800	KEE	intragenic	SH3GLB2	19685	yes	no_superenhancer	NA	NA
chr9	131800200	131801800	KEE	intragenic	FAM73B	1300	yes	no_superenhancer	NA	NA
chr9	132389800	132391400	KEE	intragenic	NTMT1	18637	yes	no_superenhancer	NA	NA
chr9	132585000	132585600	KEE	intragenic	TOR1A	9777	yes	no_superenhancer	NA	NA
chr9	133455400	133456400	KEE	intragenic	FUBP3	1048	yes	no_superenhancer	NA	NA
chr9	133570400	133571000	KEE	intragenic	EXOSC2	1292	yes	no_superenhancer	NA	NA
chr9	134143400	134147400	KEE	intragenic	FAM78A	9937	yes	superenhancer	134127818	134152144
chr9	134272600	134274800	KEE	intragenic	PRRC2B	3120	yes	no_superenhancer	NA	NA
chr9	134281800	134282400	KEE	intragenic	PRRC2B	12320	yes	no_superenhancer	NA	NA
chr9	134284600	134286400	KEE	intragenic	PRRC2B	15120	yes	no_superenhancer	NA	NA
chr9	134549800	134552600	KEE	intragenic	RAPGEF1	97643	yes	no_superenhancer	NA	NA
chr9	134599600	134601400	KEE	intragenic	RN7SL328P	844	no	no_superenhancer	NA	NA
chr9	134608800	134611600	KEE	intragenic	RAPGEF1	156643	yes	no_superenhancer	NA	NA
chr9	134613800	134614400	KEE	intragenic	RAPGEF1	161643	yes	no_superenhancer	NA	NA
chr9	135228200	135229400	KEE	intragenic	SETX	91457	yes	no_superenhancer	NA	NA
chr9	135256800	135261200	KEE	intragenic	TTF1	5792	yes	no_superenhancer	NA	NA
chr9	135818600	135819000	KEE	intragenic	TSC1	51865	yes	no_superenhancer	NA	NA
chr9	136216200	136216800	KEE	intragenic	SNORD24	549	yes	no_superenhancer	NA	NA
chr9	136241200	136241600	KEE	intragenic	SURF4	12875	yes	no_superenhancer	NA	NA
chr9	136924600	136925200	KEE	intragenic	BRD3	29173	yes	no_superenhancer	NA	NA
chr9	136930400	136931000	KEE	intragenic	BRD3	34973	yes	no_superenhancer	NA	NA
chr9	138778400	138780800	KEE	intragenic	CAMSAP1	78067	yes	no_superenhancer	NA	NA
chr9	138791000	138791800	KEE	intragenic	CAMSAP1	90667	yes	no_superenhancer	NA	NA
chr9	138800800	138801800	KEE	intragenic	RP11-432J22.2	1142	yes	no_superenhancer	NA	NA
chr9	139128800	139129600	KEE	intragenic	QSOX2	30621	yes	no_superenhancer	NA	NA
chr9	139303000	139303800	KEE	intragenic	SDCCAG3	6623	yes	no_superenhancer	NA	NA
chr9	139332200	139333200	KEE	intragenic	INPP5E	9129	yes	no_superenhancer	NA	NA
chr9	139608800	139610200	KEE	intragenic	FAM69B	1778	yes	superenhancer	139581138	139672186
chr9	139620600	139621400	KEE	intragenic	SNHG7	4782	yes	superenhancer	139581138	139672186
chr9	139704200	139705000	KEE	intragenic	RP11-216L13.19	10525	yes	no_superenhancer	NA	NA
chr9	139963000	139964200	KEE	intragenic	SAPCD2	6419	yes	no_superenhancer	NA	NA
chr9	140081600	140082400	KEE	intragenic	ANAPC2	12364	yes	no_superenhancer	NA	NA
chr9	140131800	140134200	KEE	intergenic	SLC34A3	6591	no	no_superenhancer	NA	NA
chr9	140150600	140151800	KEE	intragenic	NELFB	975	yes	superenhancer	140149047	140172662
chr9	140470200	140470400	KEE	intragenic	DPH7	20844	yes	no_superenhancer	NA	NA
chr9	140471600	140471800	KEE	intragenic	DPH7	22244	yes	no_superenhancer	NA	NA
chr9	140483600	140484200	KEE	intragenic	ZMYND19	7069	yes	no_superenhancer	NA	NA
chr9	140512000	140512800	KEE	intragenic	C9orf37	2216	yes	no_superenhancer	NA	NA
chr9	140514800	140515400	KEE	intragenic	EHMT1	1356	yes	no_superenhancer	NA	NA
chr9	140586000	140587200	KEE	intragenic	EHMT1	72556	yes	no_superenhancer	NA	NA
chr10	897800	898400	KEE	intragenic	LARP4B	42316	yes	no_superenhancer	NA	NA
chr10	975200	975800	KEE	intragenic	LARP4B	119716	yes	no_superenhancer	NA	NA
chr10	1091400	1092200	KEE	intragenic	IDI1	5552	yes	no_superenhancer	NA	NA
chr10	1096400	1097400	KEE	intragenic	WDR37	922	yes	no_superenhancer	NA	NA
chr10	1107400	1110200	KEE	intragenic	WDR37	11922	yes	no_superenhancer	NA	NA
chr10	3133800	3138200	KEE	intragenic	PFKP	25275	yes	no_superenhancer	NA	NA
chr10	3821200	3821800	KEE	intragenic	KLF6	3012	yes	no_superenhancer	NA	NA
chr10	3823400	3824600	KEE	intragenic	KLF6	5212	yes	no_superenhancer	NA	NA
chr10	5819600	5820200	KEE	intragenic	GDI2	12414	yes	no_superenhancer	NA	NA
chr10	11215800	11216400	KEE	intragenic	CELF2	168541	yes	superenhancer	11204761	11252841
chr10	11219000	11220400	KEE	intragenic	CELF2	171741	yes	superenhancer	11204761	11252841
chr10	11222600	11223400	KEE	intragenic	CELF2	175341	yes	superenhancer	11204761	11252841
chr10	11225000	11225600	KEE	intragenic	CELF2	177741	yes	superenhancer	11204761	11252841
chr10	11236600	11239000	KEE	intragenic	CELF2	189341	yes	superenhancer	11204761	11252841
chr10	11250200	11252800	KEE	intragenic	CELF2	202941	yes	superenhancer	11204761	11252841
chr10	11267800	11269200	KEE	intragenic	CELF2	220541	yes	no_superenhancer	NA	NA
chr10	11271800	11273800	KEE	intragenic	CELF2	224541	yes	no_superenhancer	NA	NA
chr10	11279200	11280000	KEE	intragenic	CELF2	231941	yes	no_superenhancer	NA	NA
chr10	11284200	11287400	KEE	intragenic	CELF2	236941	yes	no_superenhancer	NA	NA
chr10	11303800	11304000	KEE	intragenic	CELF2	256541	yes	no_superenhancer	NA	NA
chr10	12083200	12083800	KEE	intragenic	UPF2	121179	yes	no_superenhancer	NA	NA
chr10	12242800	12243400	KEE	intragenic	CDC123	4836	yes	no_superenhancer	NA	NA
chr10	12393000	12393800	KEE	intragenic	CAMK1D	1519	yes	no_superenhancer	NA	NA
chr10	14584800	14585600	KEE	intragenic	FAM107B	24244	yes	no_superenhancer	NA	NA
chr10	14598400	14599400	KEE	intragenic	FAM107B	37844	yes	no_superenhancer	NA	NA
chr10	14601800	14604200	KEE	intragenic	FAM107B	41244	yes	no_superenhancer	NA	NA
chr10	14608000	14608400	KEE	intragenic	FAM107B	47444	yes	no_superenhancer	NA	NA
chr10	14629600	14632400	KEE	intragenic	FAM107B	69044	yes	no_superenhancer	NA	NA
chr10	14643600	14644200	KEE	intragenic	FAM107B	83044	yes	no_superenhancer	NA	NA
chr10	16480200	16480800	KEE	intragenic	PTER	1258	yes	no_superenhancer	NA	NA
chr10	17274800	17276000	KEE	intragenic	RP11-124N14.3	676	yes	no_superenhancer	NA	NA
chr10	17684200	17685000	KEE	intragenic	RP11-390B4.5	917	yes	no_superenhancer	NA	NA
chr10	20117600	20118400	KEE	intragenic	PLXDC2	12432	yes	no_superenhancer	NA	NA
chr10	21826600	21826800	KEE	intragenic	MLLT10	3506	yes	no_superenhancer	NA	NA
chr10	23732400	23732600	KEE	intergenic	OTUD1	4202	yes	no_superenhancer	NA	NA
chr10	26738200	26739000	KEE	intragenic	APBB1IP	11068	yes	no_superenhancer	NA	NA
chr10	26744400	26746800	KEE	intragenic	APBB1IP	17268	yes	no_superenhancer	NA	NA
chr10	26768600	26772000	KEE	intragenic	APBB1IP	41468	yes	no_superenhancer	NA	NA
chr10	26988000	26988400	KEE	intragenic	PDSS1	1412	yes	no_superenhancer	NA	NA
chr10	27088800	27090400	KEE	intragenic	ABI1	53278	yes	no_superenhancer	NA	NA
chr10	27094200	27094800	KEE	intragenic	ABI1	58678	yes	no_superenhancer	NA	NA
chr10	30724400	30725200	KEE	intragenic	MAP3K8	1534	yes	no_superenhancer	NA	NA
chr10	32342000	32342800	KEE	intragenic	KIF5B	44062	yes	no_superenhancer	NA	NA
chr10	35667600	35668000	KEE	intragenic	CCNY	131647	yes	no_superenhancer	NA	NA
chr10	38384000	38384800	KEE	intragenic	ZNF37A	736	yes	no_superenhancer	NA	NA
chr10	43046200	43046800	KEE	intragenic	ZNF37BP	37242	yes	no_superenhancer	NA	NA
chr10	43889200	43890800	KEE	intragenic	HNRNPF	8135	yes	no_superenhancer	NA	NA
chr10	51621400	51621800	KEE	intragenic	TIMM23	29320	yes	no_superenhancer	NA	NA
chr10	51828600	51829200	KEE	intragenic	FAM21A	952	yes	no_superenhancer	NA	NA
chr10	53457200	53458800	KEE	intragenic	PRKG1	706255	yes	no_superenhancer	NA	NA
chr10	60100800	60101600	KEE	intragenic	UBE2D1	6065	yes	no_superenhancer	NA	NA
chr10	61664400	61665000	KEE	intragenic	CCDC6	115879	yes	no_superenhancer	NA	NA
chr10	63805000	63808000	KEE	intragenic	ARID5B	143941	yes	no_superenhancer	NA	NA
chr10	63811200	63813600	KEE	intragenic	ARID5B	150141	yes	no_superenhancer	NA	NA
chr10	64565800	64566600	KEE	intragenic	ADO	1284	yes	no_superenhancer	NA	NA
chr10	64965200	64966400	KEE	intragenic	JMJD1C	38219	yes	no_superenhancer	NA	NA
chr10	64996600	64997400	KEE	intragenic	JMJD1C	69619	yes	no_superenhancer	NA	NA
chr10	65002000	65002600	KEE	intragenic	JMJD1C	75019	yes	no_superenhancer	NA	NA
chr10	65018800	65019800	KEE	intragenic	JMJD1C	91819	yes	no_superenhancer	NA	NA
chr10	65021000	65023000	KEE	intragenic	JMJD1C	94019	yes	no_superenhancer	NA	NA
chr10	65029800	65030800	KEE	intragenic	JMJD1C	102819	yes	no_superenhancer	NA	NA
chr10	65115000	65116800	KEE	intragenic	JMJD1C	188019	yes	no_superenhancer	NA	NA
chr10	65148000	65149200	KEE	intragenic	JMJD1C	221019	yes	no_superenhancer	NA	NA
chr10	65177600	65178200	KEE	intragenic	JMJD1C	250619	yes	no_superenhancer	NA	NA
chr10	65181000	65181200	KEE	intragenic	JMJD1C	254019	yes	no_superenhancer	NA	NA
chr10	65190600	65192000	KEE	intragenic	JMJD1C	263619	yes	no_superenhancer	NA	NA
chr10	65197800	65199200	KEE	intragenic	JMJD1C	270819	yes	no_superenhancer	NA	NA
chr10	65204200	65204800	KEE	intragenic	JMJD1C	277219	yes	no_superenhancer	NA	NA
chr10	65210000	65210200	KEE	intragenic	JMJD1C	283019	yes	no_superenhancer	NA	NA
chr10	65213800	65214600	KEE	intragenic	JMJD1C	286819	yes	superenhancer	65214009	65314519
chr10	65233200	65235000	KEE	intergenic	JMJD1C-AS1	8211	yes	superenhancer	65214009	65314519
chr10	65233200	65235000	KEE	intergenic	JMJD1C-AS1	8211	yes	superenhancer	65214009	65314519
chr10	65249200	65250400	KEE	intragenic	RP11-351O1.3	1179	yes	no_superenhancer	NA	NA
chr10	65260800	65261800	KEE	intergenic	RP11-351O1.3	11579	yes	superenhancer	65214009	65314519
chr10	65264400	65265200	KEE	intergenic	RP11-351O1.3	15179	yes	superenhancer	65214009	65314519
chr10	65266600	65269600	KEE	intergenic	REEP3	-11523	yes	superenhancer	65214009	65314519
chr10	65271600	65272200	KEE	intergenic	REEP3	-8923	yes	superenhancer	65214009	65314519
chr10	65294600	65294800	KEE	intragenic	REEP3	13477	yes	superenhancer	65214009	65314519
chr10	69646600	69647200	KEE	intragenic	SIRT1	2173	yes	no_superenhancer	NA	NA
chr10	70095600	70096400	KEE	intragenic	HNRNPH3	4669	yes	no_superenhancer	NA	NA
chr10	70482200	70482800	KEE	intragenic	CCAR1	1431	yes	no_superenhancer	NA	NA
chr10	70851000	70851800	KEE	intragenic	SRGN	3138	yes	no_superenhancer	NA	NA
chr10	71922600	71924000	KEE	intragenic	CALM2P2	559	yes	no_superenhancer	NA	NA
chr10	71928800	71929000	KEE	intragenic	SAR1A	21755	yes	no_superenhancer	NA	NA
chr10	73595000	73597800	KEE	intragenic	PSAP	18945	yes	superenhancer	73595487	73654448
chr10	74087000	74088200	KEE	intergenic	DNAJB12	-4388	yes	superenhancer	74002311	74115157
chr10	74087000	74088200	KEE	intergenic	DNAJB12	-4388	yes	superenhancer	74002311	74115157
chr10	74112800	74113600	KEE	intragenic	DNAJB12	20212	yes	superenhancer	74002311	74115157
chr10	75010400	75011800	KEE	intragenic	DNAJC9-AS1	3282	yes	no_superenhancer	NA	NA
chr10	75503000	75503600	KEE	intergenic	SEC24C	-520	yes	no_superenhancer	NA	NA
chr10	75536200	75536800	KEE	intragenic	FUT11	4151	yes	no_superenhancer	NA	NA
chr10	75544600	75544800	KEE	intergenic	ZSWIM8	-540	no	no_superenhancer	NA	NA
chr10	75544600	75544800	KEE	intergenic	ZSWIM8	-540	no	no_superenhancer	NA	NA
chr10	75759200	75760400	KEE	intragenic	VCL	1328	yes	no_superenhancer	NA	NA
chr10	75913000	75913600	KEE	intragenic	ADK	2040	yes	no_superenhancer	NA	NA
chr10	75915800	75916800	KEE	intragenic	ADK	4840	yes	no_superenhancer	NA	NA
chr10	75922800	75924800	KEE	intragenic	ADK	11840	yes	no_superenhancer	NA	NA
chr10	80832400	80832600	KEE	intragenic	ZMIZ1	3608	yes	superenhancer	80827114	80910067
chr10	80843400	80845400	KEE	intragenic	ZMIZ1	14608	yes	superenhancer	80827114	80910067
chr10	80904800	80910200	KEE	intragenic	ZMIZ1	76008	yes	superenhancer	80827114	80910067
chr10	81005200	81009200	KEE	intragenic	ZMIZ1	176408	yes	no_superenhancer	NA	NA
chr10	81024400	81027400	KEE	intragenic	ZMIZ1	195608	yes	no_superenhancer	NA	NA
chr10	81043800	81047800	KEE	intragenic	ZMIZ1	215008	yes	no_superenhancer	NA	NA
chr10	81109200	81110000	KEE	intragenic	PPIF	1975	yes	no_superenhancer	NA	NA
chr10	82216200	82225800	KEE	intragenic	TSPAN14	2278	yes	superenhancer	82204223	82302133
chr10	82227600	82229800	KEE	intragenic	TSPAN14	13678	yes	superenhancer	82204223	82302133
chr10	82233000	82233800	KEE	intragenic	TSPAN14	19078	yes	superenhancer	82204223	82302133
chr10	82245200	82246600	KEE	intragenic	TSPAN14	31278	yes	superenhancer	82204223	82302133
chr10	82251000	82251800	KEE	intragenic	TSPAN14	37078	yes	superenhancer	82204223	82302133
chr10	82253800	82255800	KEE	intragenic	TSPAN14	39878	yes	superenhancer	82204223	82302133
chr10	82257400	82261200	KEE	intragenic	TSPAN14	43478	yes	superenhancer	82204223	82302133
chr10	82262800	82272200	KEE	intragenic	TSPAN14	48878	yes	superenhancer	82204223	82302133
chr10	85900000	85900800	KEE	intragenic	RP11-338I21.1	1824	yes	no_superenhancer	NA	NA
chr10	89265800	89266600	KEE	intragenic	MINPP1	1168	yes	no_superenhancer	NA	NA
chr10	94452000	94452800	KEE	intragenic	HHEX	4055	yes	no_superenhancer	NA	NA
chr10	98359400	98363600	KEE	intragenic	PIK3AP1	6331	yes	no_superenhancer	NA	NA
chr10	98405000	98413600	KEE	intragenic	PIK3AP1	51931	yes	no_superenhancer	NA	NA
chr10	98416600	98419000	KEE	intragenic	PIK3AP1	63531	yes	no_superenhancer	NA	NA
chr10	98425400	98426000	KEE	intragenic	PIK3AP1	72331	yes	no_superenhancer	NA	NA
chr10	98432600	98437000	KEE	intragenic	PIK3AP1	79531	yes	no_superenhancer	NA	NA
chr10	98456400	98457600	KEE	intragenic	PIK3AP1	103331	yes	no_superenhancer	NA	NA
chr10	98460600	98462600	KEE	intragenic	PIK3AP1	107531	yes	superenhancer	98460388	98487432
chr10	98466800	98470200	KEE	intragenic	PIK3AP1	113731	yes	superenhancer	98460388	98487432
chr10	98472400	98474200	KEE	intragenic	PIK3AP1	119331	yes	superenhancer	98460388	98487432
chr10	98475400	98476200	KEE	intragenic	PIK3AP1	122331	yes	superenhancer	98460388	98487432
chr10	98498800	98502600	KEE	intergenic	RNU6-1274P	-324	no	no_superenhancer	NA	NA
chr10	99034200	99035000	KEE	intragenic	ARHGAP19-SLIT1	276405	yes	no_superenhancer	NA	NA
chr10	99091000	99092000	KEE	intergenic	FRAT2	-255	yes	no_superenhancer	NA	NA
chr10	99091000	99092000	KEE	intergenic	FRAT2	-255	yes	no_superenhancer	NA	NA
chr10	99207000	99207200	KEE	intragenic	ZDHHC16	1073	yes	no_superenhancer	NA	NA
chr10	101189200	101189800	KEE	intragenic	GOT1	32573	yes	no_superenhancer	NA	NA
chr10	103452600	103453200	KEE	intragenic	FBXW4	82177	yes	no_superenhancer	NA	NA
chr10	103826200	103827000	KEE	intragenic	HPS6	1053	yes	no_superenhancer	NA	NA
chr10	103872200	103873600	KEE	intragenic	LDB1	4883	yes	no_superenhancer	NA	NA
chr10	103876400	103878600	KEE	intragenic	LDB1	9083	yes	no_superenhancer	NA	NA
chr10	103894000	103895000	KEE	intragenic	PPRC1	1213	yes	no_superenhancer	NA	NA
chr10	103913400	103914600	KEE	intragenic	NOLC1	1467	yes	no_superenhancer	NA	NA
chr10	104407000	104412800	KEE	intragenic	TRIM8	2747	yes	superenhancer	104389484	104435690
chr10	104940200	104940800	KEE	intragenic	NT5C2	94260	yes	no_superenhancer	NA	NA
chr10	105129400	105129600	KEE	intragenic	TAF5	1676	yes	no_superenhancer	NA	NA
chr10	105157200	105157800	KEE	intragenic	PDCD11	795	yes	no_superenhancer	NA	NA
chr10	106084400	106084800	KEE	intragenic	RP11-127L20.3	1273	yes	no_superenhancer	NA	NA
chr10	106095600	106096200	KEE	intragenic	ITPRIP	23706	yes	no_superenhancer	NA	NA
chr10	111827800	111829600	KEE	intragenic	ADD3	71674	yes	no_superenhancer	NA	NA
chr10	114205400	114205800	KEE	intragenic	ZDHHC6	15342	yes	no_superenhancer	NA	NA
chr10	119130800	119131400	KEE	intragenic	PDZD8	90800	yes	no_superenhancer	NA	NA
chr10	120836600	120837400	KEE	intragenic	EIF3A	42244	yes	no_superenhancer	NA	NA
chr10	124919800	124920200	KEE	intragenic	BUB3	6007	yes	no_superenhancer	NA	NA
chr10	125827000	125828200	KEE	intragenic	CHST15	59816	yes	superenhancer	125794960	125853776
chr10	125831200	125845800	KEE	intragenic	CHST15	64016	yes	superenhancer	125794960	125853776
chr10	125847000	125848000	KEE	intragenic	CHST15	79816	yes	superenhancer	125794960	125853776
chr10	126221800	126239800	KEE	intragenic	LHPP	71397	yes	superenhancer	126198320	126259000
chr10	126299400	126321600	KEE	intragenic	RP11-12J10.3	15951	yes	no_superenhancer	NA	NA
chr10	126325800	126331600	KEE	intragenic	RP11-12J10.3	20151	yes	no_superenhancer	NA	NA
chr10	126333800	126334600	KEE	intragenic	RP11-12J10.3	28151	yes	no_superenhancer	NA	NA
chr10	126335800	126337600	KEE	intragenic	RP11-12J10.3	30151	yes	no_superenhancer	NA	NA
chr10	126339200	126341800	KEE	intragenic	RP11-12J10.3	33551	yes	no_superenhancer	NA	NA
chr10	126343600	126344200	KEE	intragenic	RP11-12J10.3	37951	yes	no_superenhancer	NA	NA
chr10	126346400	126347200	KEE	intragenic	RP11-12J10.3	40751	yes	no_superenhancer	NA	NA
chr10	126384200	126387800	KEE	intragenic	RP11-12J10.3	78551	yes	no_superenhancer	NA	NA
chr10	126390200	126391200	KEE	intragenic	RP11-12J10.3	84551	yes	no_superenhancer	NA	NA
chr10	126412200	126414000	KEE	intragenic	RP11-12J10.3	106551	yes	no_superenhancer	NA	NA
chr10	126422400	126426000	KEE	intragenic	RP11-12J10.3	116751	yes	no_superenhancer	NA	NA
chr10	126427800	126429200	KEE	intragenic	RP11-12J10.3	122151	yes	no_superenhancer	NA	NA
chr10	126491400	126492000	KEE	intragenic	FAM175B	1046	yes	no_superenhancer	NA	NA
chr10	126740800	126741000	KEE	intragenic	CTBP2	64379	yes	no_superenhancer	NA	NA
chr10	126745200	126757000	KEE	intragenic	CTBP2	68779	yes	no_superenhancer	NA	NA
chr10	126759400	126760200	KEE	intragenic	CTBP2	82979	yes	no_superenhancer	NA	NA
chr10	126792800	126793400	KEE	intragenic	CTBP2	116379	yes	no_superenhancer	NA	NA
chr10	126835400	126838000	KEE	intragenic	CTBP2	158979	yes	no_superenhancer	NA	NA
chr10	127409000	127409600	KEE	intragenic	EDRF1	916	yes	no_superenhancer	NA	NA
chr10	127513400	127513800	KEE	intragenic	BCCIP	1285	yes	no_superenhancer	NA	NA
chr10	134354200	134355000	KEE	intragenic	INPP5A	2876	yes	superenhancer	134350427	134408113
chr10	134388000	134388600	KEE	intragenic	INPP5A	36676	yes	superenhancer	134350427	134408113
chr10	135206800	135209200	KEE	intragenic	RP11-108K14.8	2462	yes	no_superenhancer	NA	NA
chr11	206000	206800	KEE	intragenic	BET1L	38216	yes	no_superenhancer	NA	NA
chr11	306800	308000	KEE	intragenic	IFITM2	369	yes	superenhancer	288523	356523
chr11	451200	452000	KEE	intragenic	PTDSS2	2932	yes	no_superenhancer	NA	NA
chr11	567200	568000	KEE	intragenic	MIR210HG	1540	no	no_superenhancer	NA	NA
chr11	688200	692800	KEE	intragenic	DEAF1	43967	yes	no_superenhancer	NA	NA
chr11	808000	809000	KEE	intragenic	PIDD	8821	yes	no_superenhancer	NA	NA
chr11	820600	821200	KEE	intragenic	PNPLA2	1698	yes	no_superenhancer	NA	NA
chr11	909600	910200	KEE	intragenic	CHID1	42243	yes	no_superenhancer	NA	NA
chr11	1528200	1529000	KEE	intergenic	MOB2	37513	no	no_superenhancer	NA	NA
chr11	1528200	1529000	KEE	intergenic	MOB2	37513	no	no_superenhancer	NA	NA
chr11	2400400	2405600	KEE	intragenic	CD81	2993	yes	superenhancer	2398811	2422407
chr11	2408000	2417400	KEE	intragenic	CD81	10593	yes	superenhancer	2398811	2422407
chr11	3859000	3860800	KEE	intragenic	RHOG	10792	yes	no_superenhancer	NA	NA
chr11	3878600	3881800	KEE	intragenic	STIM1	2843	yes	no_superenhancer	NA	NA
chr11	4117800	4118000	KEE	intragenic	RRM1	1863	yes	no_superenhancer	NA	NA
chr11	6254600	6255200	KEE	intragenic	FAM160A2	22035	yes	no_superenhancer	NA	NA
chr11	6626800	6629800	KEE	intragenic	TAF10	2274	yes	no_superenhancer	NA	NA
chr11	6702200	6702800	KEE	intragenic	MRPL17	187	yes	no_superenhancer	NA	NA
chr11	8010400	8011200	KEE	intragenic	EIF3F	18602	yes	no_superenhancer	NA	NA
chr11	9597800	9598800	KEE	intragenic	WEE1	2572	yes	no_superenhancer	NA	NA
chr11	10826800	10828600	KEE	intragenic	EIF4G2	8203	yes	no_superenhancer	NA	NA
chr11	30345800	30346400	KEE	intragenic	ARL14EP	1202	yes	no_superenhancer	NA	NA
chr11	33180200	33181600	KEE	intragenic	CSTF3	81466	yes	no_superenhancer	NA	NA
chr11	34075800	34076600	KEE	intragenic	CAPRIN1	2570	yes	no_superenhancer	NA	NA
chr11	34088000	34090200	KEE	intragenic	CAPRIN1	14770	yes	no_superenhancer	NA	NA
chr11	34129000	34129600	KEE	intragenic	NAT10	1851	yes	no_superenhancer	NA	NA
chr11	43716000	43717000	KEE	intragenic	HSD17B12	138014	yes	no_superenhancer	NA	NA
chr11	43758800	43759800	KEE	intragenic	HSD17B12	180814	yes	no_superenhancer	NA	NA
chr11	46370200	46371200	KEE	intragenic	DGKZ	15745	yes	no_superenhancer	NA	NA
chr11	46614200	46614800	KEE	intragenic	AMBRA1	196236	yes	no_superenhancer	NA	NA
chr11	47294000	47294400	KEE	intragenic	MADD	3288	yes	no_superenhancer	NA	NA
chr11	47396600	47397800	KEE	intragenic	SPI1	20189	yes	no_superenhancer	NA	NA
chr11	47446400	47447200	KEE	intragenic	PSMC3	6080	yes	no_superenhancer	NA	NA
chr11	47529000	47529800	KEE	intragenic	CELF1	41504	yes	no_superenhancer	NA	NA
chr11	47545600	47547000	KEE	intragenic	CELF1	58104	yes	no_superenhancer	NA	NA
chr11	47554000	47557000	KEE	intragenic	CELF1	66504	yes	no_superenhancer	NA	NA
chr11	47599200	47599800	KEE	intragenic	KBTBD4	523	yes	no_superenhancer	NA	NA
chr11	47868200	47869200	KEE	intragenic	NUP160	68561	yes	no_superenhancer	NA	NA
chr11	57101800	57102400	KEE	intragenic	SSRP1	8341	yes	no_superenhancer	NA	NA
chr11	57190800	57191600	KEE	intragenic	RP11-872D17.8	35962	yes	no_superenhancer	NA	NA
chr11	57333000	57333600	KEE	intragenic	UBE2L6	13871	yes	no_superenhancer	NA	NA
chr11	58348000	58349000	KEE	intragenic	ZFP91-CNTF	1355	yes	no_superenhancer	NA	NA
chr11	59576800	59577400	KEE	intragenic	MRPL16	3192	yes	no_superenhancer	NA	NA
chr11	60672200	60672800	KEE	intragenic	PRPF19	13998	yes	no_superenhancer	NA	NA
chr11	61099000	61099600	KEE	intragenic	DDB1	32077	yes	no_superenhancer	NA	NA
chr11	61195600	61196200	KEE	intragenic	CPSF7	25479	yes	no_superenhancer	NA	NA
chr11	61558600	61559400	KEE	intragenic	TMEM258	22627	yes	no_superenhancer	NA	NA
chr11	61581400	61582200	KEE	intragenic	FADS1	14301	yes	no_superenhancer	NA	NA
chr11	61598800	61604000	KEE	intragenic	FADS2	38348	yes	superenhancer	61582250	61603020
chr11	61730200	61732800	KEE	intragenic	FTH1	3010	yes	no_superenhancer	NA	NA
chr11	62365600	62366400	KEE	intragenic	MTA2	4914	yes	superenhancer	62358518	62447389
chr11	62401600	62402000	KEE	intragenic	GANAB	9302	yes	superenhancer	62358518	62447389
chr11	62440200	62441000	KEE	intragenic	C11orf83	2455	yes	superenhancer	62358518	62447389
chr11	62497200	62498000	KEE	intragenic	TTC9C	1659	yes	no_superenhancer	NA	NA
chr11	62559400	62560200	KEE	intragenic	TMEM223	20299	yes	no_superenhancer	NA	NA
chr11	62605200	62606400	KEE	intragenic	WDR74	5386	yes	superenhancer	62598446	62630844
chr11	62624600	62625400	KEE	intragenic	SLC3A2	1082	yes	superenhancer	62598446	62630844
chr11	62629400	62630200	KEE	intragenic	SLC3A2	5882	yes	superenhancer	62598446	62630844
chr11	62650600	62652000	KEE	intragenic	SLC3A2	27082	yes	no_superenhancer	NA	NA
chr11	63437200	63437800	KEE	intragenic	ATL3	45641	yes	no_superenhancer	NA	NA
chr11	63951200	63952000	KEE	intergenic	STIP1	-744	yes	no_superenhancer	NA	NA
chr11	63972000	63974000	KEE	intragenic	STIP1	19256	yes	superenhancer	63972273	64020208
chr11	63975800	63977200	KEE	intragenic	FERMT3	1650	yes	superenhancer	63972273	64020208
chr11	63979600	63984000	KEE	intragenic	FERMT3	5450	yes	superenhancer	63972273	64020208
chr11	63992000	63992600	KEE	intragenic	TRPT1	729	yes	superenhancer	63972273	64020208
chr11	63996000	63997200	KEE	intragenic	RP11-783K16.14	514	yes	no_superenhancer	NA	NA
chr11	64529600	64536200	KEE	intragenic	SF1	4122	yes	superenhancer	64530221	64583134
chr11	64538800	64544400	KEE	intragenic	SF1	6722	yes	superenhancer	64530221	64583134
chr11	64846400	64850200	KEE	intragenic	CDCA5	12628	yes	no_superenhancer	NA	NA
chr11	64887800	64888800	KEE	intragenic	FAU	700	yes	no_superenhancer	NA	NA
chr11	65153400	65155800	KEE	intragenic	FRMD8	1730	yes	no_superenhancer	NA	NA
chr11	65198200	65199000	KEE	intragenic	NEAT1	7955	yes	superenhancer	65170343	65222717
chr11	65254200	65264400	KEE	intergenic	MALAT1	-833	yes	no_superenhancer	NA	NA
chr11	65271800	65273600	KEE	intragenic	MALAT1	6567	yes	superenhancer	65238967	65274769
chr11	65338400	65343200	KEE	intragenic	FAM89B	3380	yes	superenhancer	65307511	65356543
chr11	65380000	65381200	KEE	intragenic	MAP3K11	14774	yes	no_superenhancer	NA	NA
chr11	65384000	65384800	KEE	intragenic	PCNXL3	756	yes	no_superenhancer	NA	NA
chr11	65485400	65486200	KEE	intragenic	KAT5	5933	yes	no_superenhancer	NA	NA
chr11	65623000	65624200	KEE	intragenic	SNX32	21888	yes	no_superenhancer	NA	NA
chr11	65628800	65629800	KEE	intragenic	CFL1	38307	yes	superenhancer	65624518	65696658
chr11	65654800	65655200	KEE	intragenic	FIBP	3588	yes	superenhancer	65624518	65696658
chr11	65657000	65658000	KEE	intragenic	CCDC85B	125	yes	superenhancer	65624518	65696658
chr11	66037200	66037600	KEE	intragenic	RP11-867G23.3	297	yes	no_superenhancer	NA	NA
chr11	66889600	66890800	KEE	intragenic	KDM2A	2860	yes	no_superenhancer	NA	NA
chr11	67009800	67010200	KEE	intragenic	KDM2A	123060	yes	no_superenhancer	NA	NA
chr11	67041200	67056000	KEE	intragenic	ADRBK1	7319	yes	superenhancer	67034393	67056686
chr11	67196800	67197600	KEE	intragenic	RPS6KB2	869	yes	superenhancer	67119054	67212319
chr11	67202200	67204000	KEE	intragenic	AP003419.16	3362	yes	no_superenhancer	NA	NA
chr11	67252400	67253200	KEE	intragenic	AIP	1888	yes	no_superenhancer	NA	NA
chr11	67374800	67375600	KEE	intragenic	NDUFV1	477	yes	no_superenhancer	NA	NA
chr11	67768800	67769400	KEE	intragenic	UNC93B1	10225	yes	no_superenhancer	NA	NA
chr11	67808400	67810200	KEE	intragenic	TCIRG1	1917	yes	no_superenhancer	NA	NA
chr11	67887000	67887600	KEE	intragenic	CHKA	66674	yes	no_superenhancer	NA	NA
chr11	68081800	68082800	KEE	intragenic	LRP5	1723	yes	no_superenhancer	NA	NA
chr11	71748200	71749200	KEE	intragenic	NUMA1	34290	yes	no_superenhancer	NA	NA
chr11	71779800	71782000	KEE	intragenic	NUMA1	65890	yes	no_superenhancer	NA	NA
chr11	71783200	71783400	KEE	intragenic	MIR3165	126	yes	no_superenhancer	NA	NA
chr11	71789800	71790600	KEE	intragenic	NUMA1	75890	yes	no_superenhancer	NA	NA
chr11	72522000	72523200	KEE	intergenic	ATG16L2	-2153	no	no_superenhancer	NA	NA
chr11	73089000	73091400	KEE	intragenic	RELT	1691	yes	no_superenhancer	NA	NA
chr11	73095200	73100600	KEE	intragenic	RELT	7891	yes	no_superenhancer	NA	NA
chr11	74661800	74662400	KEE	intragenic	SPCS2	1508	yes	no_superenhancer	NA	NA
chr11	75274600	75275200	KEE	intragenic	SERPINH1	1499	yes	no_superenhancer	NA	NA
chr11	75535800	75536800	KEE	intragenic	UVRAG	9588	yes	no_superenhancer	NA	NA
chr11	77342800	77343000	KEE	intragenic	CLNS1A	116819	yes	no_superenhancer	NA	NA
chr11	77938200	77940000	KEE	intragenic	GAB2	11857	yes	no_superenhancer	NA	NA
chr11	78000600	78003600	KEE	intragenic	GAB2	74257	yes	no_superenhancer	NA	NA
chr11	78271200	78280600	KEE	intragenic	NARS2	124193	yes	no_superenhancer	NA	NA
chr11	78284000	78284800	KEE	intragenic	NARS2	136993	yes	no_superenhancer	NA	NA
chr11	82630800	82631400	KEE	intragenic	C11orf82	19783	yes	no_superenhancer	NA	NA
chr11	85359800	85360200	KEE	intragenic	TMEM126A	789	yes	no_superenhancer	NA	NA
chr11	93465600	93466200	KEE	intragenic	SNORA8	73	no	no_superenhancer	NA	NA
chr11	93468000	93468800	KEE	intragenic	SNORA40	523	yes	no_superenhancer	NA	NA
chr11	94225600	94225800	KEE	intragenic	MRE11A	72705	yes	no_superenhancer	NA	NA
chr11	94228000	94228600	KEE	intragenic	ANKRD49	1205	yes	no_superenhancer	NA	NA
chr11	94705000	94705800	KEE	intragenic	CWC15	9213	yes	no_superenhancer	NA	NA
chr11	105891000	105891200	KEE	intragenic	MSANTD4	24650	yes	no_superenhancer	NA	NA
chr11	107710000	107713000	KEE	intragenic	SLC35F2	48283	yes	no_superenhancer	NA	NA
chr11	107727400	107728400	KEE	intragenic	SLC35F2	65683	yes	no_superenhancer	NA	NA
chr11	109939200	109939800	KEE	intergenic	RP11-344L21.1	18947	no	no_superenhancer	NA	NA
chr11	109961600	109962400	KEE	intergenic	ZC3H12C	-1687	yes	no_superenhancer	NA	NA
chr11	109972400	109973200	KEE	intragenic	ZC3H12C	8313	yes	superenhancer	109962491	110002739
chr11	109978600	109979200	KEE	intragenic	ZC3H12C	14513	yes	superenhancer	109962491	110002739
chr11	109982600	109983600	KEE	intragenic	ZC3H12C	18513	yes	superenhancer	109962491	110002739
[truncated: 14,921 more rows]
