# Supplementary material for: DOT1L inhibition reveals a distinct subset of enhancers dependent on H3K79 methylation
Source: Nat Commun. 2019 Jun 26;10:2803. doi: 10.1038/s41467-019-10844-3 (PMC6594956; doi:10.1038/s41467-019-10844-3)
Supplement: Supplementary file 6 — Supplementary Data 2 [file 41467_2019_10844_MOESM6_ESM.xlsx]

## Sheet: Godfrey Supplementary Table 3
Geneid	K79me_gene	SEM_Txn_change	logFC	logCPM	FDR	SEM_K79me3_enhancer	SEM_K79me3_enhancer_location	SEM_K79me2_enhancer	SEM_K79me2_enhancer_location	RS411_enhancer	RS411_enhancer_location	THP1_enhancer	THP1_enhancer_location	ML2_enhancer	ML2_enhancer_location	K562_enhancer	K562_enhancer_location	GM12878_enhancer	GM12878_enhancer_location	HeLa_enhancer	HeLa_enhancer_location	hESC_enhancer	hESC_enhancer_location	MLL-AF4_Spreading_gene
PAN3	yes	insensitive	-0.0386678	12.0446	0.68863	KEE	intragenic	KEE	intragenic	KEE	intragenic	KEE	intragenic	KEE	intragenic	KEE	intragenic	KEE	intragenic	no_enhancer	no_enhancer	KEE	intragenic	spreading
MALAT1	yes	up	0.249977	11.8369	0.0363538	KEE	intragenic	KEE	intergenic	KEE	intragenic	KEE	intragenic	nonKEE	intragenic	KEE	intragenic	KEE	intergenic	KEE	intergenic	nonKEE	intergenic	not_spreading
MYH9	yes	insensitive	-0.172113	10.7289	0.226247	KEE	intragenic	KEE	intragenic	KEE	intragenic	KEE	intragenic	KEE	intragenic	KEE	intragenic	KEE	intragenic	KEE	intragenic	KEE	intragenic	not_spreading
FLT3	yes	insensitive	0.0252504	10.6975	0.824747	KEE	intragenic	KEE	intragenic	KEE	intragenic	nonKEE	intragenic	nonKEE	intragenic	no_enhancer	no_enhancer	nonKEE	intragenic	no_enhancer	no_enhancer	KEE	intragenic	spreading
ACTG1	yes	down	-0.379196	10.6484	0.00856445	nonKEE	intergenic	no_enhancer	no_enhancer	no_enhancer	no_enhancer	no_enhancer	no_enhancer	nonKEE	intergenic	no_enhancer	no_enhancer	no_enhancer	no_enhancer	nonKEE	intergenic	nonKEE	intergenic	not_spreading
HSPA8	yes	down	-0.50154	10.4756	9.91e-06	KEE	intergenic	KEE	intergenic	KEE	intragenic	no_enhancer	no_enhancer	KEE	intragenic	KEE	intergenic	KEE	intergenic	KEE	intergenic	no_enhancer	no_enhancer	not_spreading
ACTB	yes	down	-0.301816	10.4398	0.0189747	nonKEE	intragenic	no_enhancer	no_enhancer	nonKEE	intragenic	nonKEE	intragenic	nonKEE	intragenic	KEE	intragenic	KEE	intragenic	KEE	intragenic	nonKEE	intragenic	not_spreading
RUNX1	yes	down	-0.328644	10.4158	1.18e-05	KEE	intragenic	KEE	intragenic	KEE	intragenic	KEE	intragenic	KEE	intragenic	KEE	intragenic	KEE	intragenic	KEE	intragenic	KEE	intragenic	spreading
MBNL1	yes	insensitive	-0.0914404	10.3968	0.374757	KEE	intragenic	KEE	intragenic	KEE	intragenic	KEE	intragenic	KEE	intragenic	KEE	intragenic	KEE	intragenic	KEE	intragenic	KEE	intragenic	spreading
PRKDC	yes	insensitive	-0.0792628	10.288	0.375124	KEE	intragenic	no_enhancer	no_enhancer	nonKEE	intragenic	no_enhancer	no_enhancer	KEE	intragenic	KEE	intragenic	nonKEE	intragenic	KEE	intragenic	KEE	intragenic	not_spreading
JMJD1C	yes	down	-0.334529	10.2391	0.00129936	KEE	intragenic	KEE	intragenic	KEE	intragenic	KEE	intragenic	KEE	intragenic	KEE	intragenic	KEE	intragenic	KEE	intragenic	KEE	intragenic	spreading
EIF4G2	yes	insensitive	-0.128125	10.2067	0.122718	KEE	intragenic	no_enhancer	no_enhancer	KEE	intragenic	no_enhancer	no_enhancer	nonKEE	intragenic	KEE	intragenic	no_enhancer	no_enhancer	no_enhancer	no_enhancer	no_enhancer	no_enhancer	not_spreading
NCL	yes	insensitive	-0.195393	10.1848	0.0772335	nonKEE	intragenic	KEE	intragenic	KEE	intragenic	nonKEE	intragenic	KEE	intragenic	KEE	intragenic	nonKEE	intragenic	no_enhancer	no_enhancer	nonKEE	intragenic	not_spreading
HSP90AB1	yes	down	-0.453751	10.0894	4.42e-05	nonKEE	intergenic	no_enhancer	no_enhancer	KEE	intragenic	no_enhancer	no_enhancer	nonKEE	intragenic	KEE	intragenic	no_enhancer	no_enhancer	nonKEE	intragenic	nonKEE	intergenic	not_spreading
MEF2C	yes	down	-0.417696	10.0638	3.64e-06	KEE	intragenic	KEE	intragenic	KEE	intragenic	KEE	intragenic	KEE	intragenic	KEE	intragenic	KEE	intragenic	nonKEE	intragenic	no_enhancer	no_enhancer	spreading
DDX3X	yes	insensitive	-0.136847	10.0453	0.141631	KEE	intragenic	no_enhancer	no_enhancer	KEE	intragenic	nonKEE	intergenic	KEE	intragenic	KEE	intergenic	nonKEE	intergenic	KEE	intragenic	nonKEE	intergenic	not_spreading
IRF2BP2	yes	insensitive	0.124839	9.99016	0.339951	nonKEE	intergenic	nonKEE	intergenic	nonKEE	intergenic	KEE	intergenic	nonKEE	intergenic	nonKEE	intergenic	nonKEE	intergenic	KEE	intergenic	nonKEE	intergenic	spreading
PAX5	yes	down	-0.39869	9.97177	0.000105	KEE	intragenic	KEE	intragenic	KEE	intragenic	nonKEE	intragenic	no_enhancer	no_enhancer	nonKEE	intragenic	KEE	intragenic	nonKEE	intragenic	nonKEE	intragenic	spreading
SLC7A5	yes	down	-0.393036	9.96573	0.00274787	KEE	intragenic	KEE	intragenic	KEE	intragenic	KEE	intragenic	KEE	intragenic	KEE	intragenic	KEE	intragenic	KEE	intragenic	nonKEE	intragenic	not_spreading
DDX5	yes	down	-0.221221	9.94765	0.00845725	KEE	intragenic	no_enhancer	no_enhancer	KEE	intragenic	no_enhancer	no_enhancer	nonKEE	intragenic	no_enhancer	no_enhancer	no_enhancer	no_enhancer	no_enhancer	no_enhancer	no_enhancer	no_enhancer	not_spreading
ZFP36L1	yes	insensitive	0.0485302	9.9451	0.636655	KEE	intragenic	nonKEE	intergenic	KEE	intragenic	nonKEE	intergenic	nonKEE	intergenic	KEE	intragenic	KEE	intergenic	nonKEE	intragenic	KEE	intragenic	not_spreading
TBC1D14	yes	down	-0.383721	9.93276	4.46e-06	KEE	intragenic	KEE	intragenic	KEE	intragenic	KEE	intragenic	KEE	intragenic	KEE	intragenic	KEE	intragenic	KEE	intragenic	KEE	intragenic	spreading
DYNC1H1	yes	down	-0.268515	9.92337	0.00559331	nonKEE	intragenic	nonKEE	intragenic	nonKEE	intragenic	KEE	intragenic	nonKEE	intragenic	KEE	intragenic	nonKEE	intragenic	KEE	intragenic	KEE	intragenic	not_spreading
MED13L	yes	insensitive	-0.144274	9.9226	0.0778054	nonKEE	intragenic	nonKEE	intragenic	KEE	intragenic	KEE	intragenic	KEE	intragenic	KEE	intragenic	KEE	intragenic	KEE	intragenic	KEE	intragenic	spreading
HNRNPU	yes	insensitive	0.117668	9.92212	0.221793	KEE	intragenic	no_enhancer	no_enhancer	KEE	intragenic	KEE	intragenic	KEE	intragenic	no_enhancer	no_enhancer	no_enhancer	no_enhancer	no_enhancer	no_enhancer	no_enhancer	no_enhancer	not_spreading
PRRC2B	yes	down	-0.186493	9.90471	0.0403381	KEE	intragenic	KEE	intragenic	KEE	intragenic	KEE	intragenic	KEE	intragenic	KEE	intragenic	KEE	intragenic	KEE	intragenic	KEE	intragenic	not_spreading
BRD2	yes	down	-0.331049	9.87436	0.000192	KEE	intragenic	no_enhancer	no_enhancer	no_enhancer	no_enhancer	no_enhancer	no_enhancer	KEE	intragenic	KEE	intragenic	no_enhancer	no_enhancer	no_enhancer	no_enhancer	no_enhancer	no_enhancer	not_spreading
HNRNPH1	yes	insensitive	0.0591145	9.85909	0.543813	nonKEE	intragenic	KEE	intragenic	KEE	intragenic	nonKEE	intragenic	nonKEE	intragenic	KEE	intragenic	no_enhancer	no_enhancer	nonKEE	intragenic	nonKEE	intragenic	not_spreading
MACF1	yes	insensitive	-0.0190271	9.82353	0.863792	KEE	intragenic	KEE	intragenic	KEE	intragenic	KEE	intragenic	nonKEE	intragenic	KEE	intragenic	KEE	intragenic	KEE	intragenic	KEE	intragenic	not_spreading
ILF3	yes	down	-0.295161	9.79176	0.00182942	KEE	intragenic	no_enhancer	no_enhancer	no_enhancer	no_enhancer	KEE	intragenic	KEE	intragenic	KEE	intragenic	KEE	intragenic	KEE	intragenic	KEE	intragenic	not_spreading
CDK6	yes	down	-1.25228	9.74121	1.29e-25	KEE	intragenic	KEE	intragenic	KEE	intragenic	KEE	intragenic	KEE	intragenic	KEE	intragenic	KEE	intragenic	KEE	intragenic	nonKEE	intragenic	spreading
MDN1	yes	insensitive	-0.0066483	9.73736	0.955688	KEE	intragenic	KEE	intragenic	KEE	intragenic	nonKEE	intragenic	nonKEE	intragenic	no_enhancer	no_enhancer	nonKEE	intragenic	no_enhancer	no_enhancer	KEE	intragenic	not_spreading
USP22	yes	down	-0.30026	9.72467	0.00165808	KEE	intragenic	KEE	intragenic	KEE	intragenic	KEE	intragenic	KEE	intragenic	KEE	intragenic	KEE	intragenic	nonKEE	intragenic	KEE	intragenic	not_spreading
BIRC6	yes	insensitive	0.0549817	9.68203	0.597466	KEE	intragenic	nonKEE	intragenic	KEE	intragenic	KEE	intragenic	nonKEE	intragenic	KEE	intragenic	nonKEE	intragenic	nonKEE	intragenic	KEE	intragenic	not_spreading
SPEN	yes	down	-0.284695	9.65603	0.00179133	KEE	intragenic	KEE	intragenic	KEE	intragenic	KEE	intragenic	KEE	intragenic	KEE	intragenic	KEE	intragenic	KEE	intragenic	KEE	intragenic	spreading
LRMP	yes	insensitive	-0.0192748	9.63484	0.905661	KEE	intragenic	KEE	intragenic	KEE	intragenic	nonKEE	intragenic	nonKEE	intragenic	no_enhancer	no_enhancer	KEE	intragenic	no_enhancer	no_enhancer	no_enhancer	no_enhancer	spreading
ELMSAN1	yes	insensitive	-0.215647	9.6304	0.0710842	KEE	intragenic	KEE	intragenic	KEE	intragenic	KEE	intragenic	KEE	intragenic	KEE	intragenic	KEE	intragenic	KEE	intragenic	nonKEE	intragenic	spreading
SLC38A2	yes	up	0.235511	9.62247	0.00832727	KEE	intragenic	no_enhancer	no_enhancer	no_enhancer	no_enhancer	no_enhancer	no_enhancer	no_enhancer	no_enhancer	no_enhancer	no_enhancer	KEE	intragenic	nonKEE	intragenic	no_enhancer	no_enhancer	not_spreading
PRRC2C	yes	insensitive	0.141618	9.60492	0.207565	KEE	intragenic	nonKEE	intergenic	nonKEE	intergenic	no_enhancer	no_enhancer	no_enhancer	no_enhancer	KEE	intragenic	KEE	intragenic	no_enhancer	no_enhancer	KEE	intragenic	not_spreading
HSP90AA1	yes	insensitive	-0.156832	9.56616	0.184394	KEE	intragenic	KEE	intragenic	KEE	intragenic	KEE	intragenic	KEE	intragenic	KEE	intragenic	nonKEE	intragenic	nonKEE	intragenic	nonKEE	intragenic	not_spreading
TMPO	yes	insensitive	0.0788446	9.55296	0.512079	nonKEE	intergenic	no_enhancer	no_enhancer	KEE	intragenic	KEE	intragenic	KEE	intragenic	KEE	intragenic	no_enhancer	no_enhancer	no_enhancer	no_enhancer	no_enhancer	no_enhancer	spreading
EZR	yes	insensitive	-0.168392	9.55097	0.076313	KEE	intragenic	KEE	intragenic	KEE	intragenic	KEE	intragenic	no_enhancer	no_enhancer	no_enhancer	no_enhancer	KEE	intragenic	nonKEE	intragenic	KEE	intragenic	not_spreading
UHRF1	yes	down	-0.192128	9.55026	0.0424722	KEE	intragenic	KEE	intragenic	KEE	intragenic	KEE	intragenic	KEE	intragenic	KEE	intragenic	no_enhancer	no_enhancer	KEE	intragenic	nonKEE	intragenic	spreading
ETS2	yes	insensitive	-0.0186871	9.53531	0.877906	KEE	intergenic	nonKEE	intergenic	KEE	intragenic	nonKEE	intergenic	KEE	intragenic	nonKEE	intergenic	nonKEE	intergenic	KEE	intragenic	KEE	intragenic	not_spreading
PTMA	yes	down	-0.196394	9.50379	0.03297	nonKEE	intragenic	nonKEE	intergenic	KEE	intragenic	KEE	intragenic	KEE	intragenic	KEE	intragenic	KEE	intragenic	KEE	intragenic	nonKEE	intergenic	spreading
UBR4	yes	insensitive	-0.12717	9.49756	0.245653	nonKEE	intragenic	nonKEE	intragenic	KEE	intragenic	KEE	intragenic	KEE	intragenic	KEE	intragenic	nonKEE	intragenic	nonKEE	intragenic	no_enhancer	no_enhancer	not_spreading
LARP1	yes	insensitive	-0.118118	9.496	0.235561	KEE	intragenic	no_enhancer	no_enhancer	KEE	intragenic	no_enhancer	no_enhancer	KEE	intragenic	KEE	intragenic	KEE	intragenic	KEE	intragenic	KEE	intragenic	not_spreading
SRSF6	yes	down	-0.276489	9.48189	0.00122136	KEE	intragenic	KEE	intragenic	no_enhancer	no_enhancer	no_enhancer	no_enhancer	KEE	intragenic	KEE	intragenic	no_enhancer	no_enhancer	nonKEE	intragenic	no_enhancer	no_enhancer	not_spreading
EIF4A2	yes	down	-0.254876	9.47147	0.0076269	KEE	intragenic	no_enhancer	no_enhancer	no_enhancer	no_enhancer	no_enhancer	no_enhancer	no_enhancer	no_enhancer	no_enhancer	no_enhancer	no_enhancer	no_enhancer	no_enhancer	no_enhancer	no_enhancer	no_enhancer	not_spreading
HIST1H1D	no	down	-0.315894	9.46755	0.00423384	nonKEE	intergenic	no_enhancer	no_enhancer	no_enhancer	no_enhancer	no_enhancer	no_enhancer	no_enhancer	no_enhancer	no_enhancer	no_enhancer	nonKEE	intergenic	no_enhancer	no_enhancer	no_enhancer	no_enhancer	not_spreading
SLC38A1	yes	insensitive	-0.0243545	9.45287	0.827128	nonKEE	intragenic	KEE	intragenic	KEE	intragenic	KEE	intragenic	no_enhancer	no_enhancer	KEE	intragenic	KEE	intragenic	KEE	intragenic	KEE	intragenic	spreading
MYC	yes	down	-0.803966	9.44826	5.85e-12	KEE	intragenic	no_enhancer	no_enhancer	nonKEE	intergenic	nonKEE	intergenic	nonKEE	intragenic	KEE	intragenic	no_enhancer	no_enhancer	nonKEE	intergenic	nonKEE	intragenic	spreading
C15orf39	yes	insensitive	-0.097348	9.43369	0.583131	nonKEE	intragenic	KEE	intragenic	KEE	intragenic	nonKEE	intragenic	KEE	intragenic	KEE	intragenic	KEE	intragenic	KEE	intragenic	nonKEE	intragenic	not_spreading
TXNIP	yes	down	-0.500265	9.43065	0.000242	nonKEE	intergenic	nonKEE	intergenic	no_enhancer	no_enhancer	no_enhancer	no_enhancer	nonKEE	intergenic	KEE	intragenic	nonKEE	intergenic	nonKEE	intergenic	no_enhancer	no_enhancer	not_spreading
ARID1A	yes	insensitive	-0.0414082	9.42673	0.697391	KEE	intragenic	KEE	intragenic	KEE	intragenic	KEE	intragenic	KEE	intragenic	KEE	intragenic	KEE	intragenic	KEE	intragenic	KEE	intragenic	not_spreading
ENO1	yes	down	-0.518694	9.41645	4.91e-05	KEE	intragenic	nonKEE	intergenic	nonKEE	intergenic	KEE	intragenic	KEE	intragenic	KEE	intragenic	no_enhancer	no_enhancer	KEE	intragenic	nonKEE	intragenic	not_spreading
EBF1	yes	insensitive	-0.137395	9.41618	0.131635	KEE	intragenic	KEE	intragenic	KEE	intragenic	nonKEE	intragenic	nonKEE	intragenic	no_enhancer	no_enhancer	KEE	intragenic	no_enhancer	no_enhancer	KEE	intragenic	spreading
EEF1A1	yes	down	-0.381792	9.41411	0.00135852	KEE	intragenic	KEE	intragenic	KEE	intragenic	KEE	intragenic	KEE	intragenic	no_enhancer	no_enhancer	nonKEE	intergenic	no_enhancer	no_enhancer	no_enhancer	no_enhancer	spreading
KLF13	yes	insensitive	-0.131791	9.40829	0.334528	KEE	intragenic	KEE	intragenic	KEE	intragenic	KEE	intragenic	KEE	intragenic	nonKEE	intragenic	KEE	intragenic	KEE	intragenic	KEE	intragenic	not_spreading
ZMIZ1	yes	insensitive	-0.125262	9.39985	0.207709	KEE	intragenic	KEE	intragenic	KEE	intragenic	KEE	intragenic	KEE	intragenic	KEE	intragenic	KEE	intragenic	KEE	intragenic	KEE	intragenic	not_spreading
TPM4	yes	insensitive	-0.0949074	9.39716	0.453855	KEE	intragenic	KEE	intragenic	KEE	intragenic	nonKEE	intragenic	nonKEE	intragenic	KEE	intragenic	KEE	intragenic	KEE	intragenic	KEE	intragenic	not_spreading
PRPF8	yes	down	-0.236624	9.39311	0.0398006	KEE	intragenic	KEE	intragenic	KEE	intragenic	no_enhancer	no_enhancer	KEE	intragenic	nonKEE	intergenic	no_enhancer	no_enhancer	KEE	intragenic	no_enhancer	no_enhancer	not_spreading
SRSF2	yes	down	-0.407968	9.38983	8.41e-05	nonKEE	intergenic	no_enhancer	no_enhancer	no_enhancer	no_enhancer	no_enhancer	no_enhancer	no_enhancer	no_enhancer	no_enhancer	no_enhancer	no_enhancer	no_enhancer	no_enhancer	no_enhancer	no_enhancer	no_enhancer	spreading
EIF5	yes	down	-0.240497	9.37282	0.0103006	KEE	intragenic	KEE	intragenic	no_enhancer	no_enhancer	no_enhancer	no_enhancer	nonKEE	intragenic	KEE	intragenic	no_enhancer	no_enhancer	nonKEE	intragenic	no_enhancer	no_enhancer	not_spreading
MEF2D	yes	up	0.264485	9.36542	0.00759407	KEE	intragenic	KEE	intragenic	KEE	intragenic	KEE	intragenic	KEE	intragenic	KEE	intragenic	KEE	intragenic	KEE	intragenic	KEE	intragenic	not_spreading
CDC42EP3	yes	insensitive	-0.0545258	9.35679	0.672781	KEE	intragenic	KEE	intragenic	nonKEE	intragenic	KEE	intragenic	KEE	intragenic	nonKEE	intragenic	KEE	intragenic	nonKEE	intragenic	nonKEE	intragenic	not_spreading
KPNB1	yes	insensitive	-0.164524	9.34939	0.0536927	KEE	intragenic	KEE	intragenic	KEE	intragenic	KEE	intragenic	KEE	intragenic	KEE	intragenic	KEE	intragenic	no_enhancer	no_enhancer	no_enhancer	no_enhancer	not_spreading
EIF3A	yes	insensitive	0.0615498	9.31611	0.641455	KEE	intragenic	no_enhancer	no_enhancer	KEE	intragenic	KEE	intragenic	KEE	intragenic	no_enhancer	no_enhancer	nonKEE	intergenic	nonKEE	intergenic	no_enhancer	no_enhancer	not_spreading
UBASH3B	yes	down	-1.18174	9.31014	1.75e-26	KEE	intragenic	KEE	intragenic	KEE	intragenic	KEE	intragenic	nonKEE	intragenic	KEE	intragenic	nonKEE	intragenic	nonKEE	intergenic	nonKEE	intragenic	spreading
SATB1	yes	down	-0.733699	9.30549	4.54e-17	nonKEE	intragenic	no_enhancer	no_enhancer	nonKEE	intragenic	KEE	intragenic	KEE	intragenic	no_enhancer	no_enhancer	no_enhancer	no_enhancer	no_enhancer	no_enhancer	nonKEE	intragenic	spreading
RBM39	yes	insensitive	-0.0690488	9.27496	0.529222	KEE	intragenic	KEE	intragenic	KEE	intragenic	KEE	intragenic	KEE	intragenic	KEE	intragenic	KEE	intragenic	KEE	intergenic	no_enhancer	no_enhancer	not_spreading
FASN	yes	down	-0.61167	9.27092	0.000239	KEE	intragenic	no_enhancer	no_enhancer	KEE	intragenic	KEE	intragenic	KEE	intragenic	KEE	intragenic	no_enhancer	no_enhancer	nonKEE	intergenic	nonKEE	intragenic	not_spreading
HNRNPF	yes	down	-0.516663	9.26383	6.86e-09	KEE	intragenic	KEE	intragenic	KEE	intragenic	KEE	intragenic	KEE	intragenic	KEE	intragenic	KEE	intragenic	KEE	intragenic	KEE	intragenic	spreading
ARPP21	yes	down	-1.09589	9.25916	1.81e-14	KEE	intragenic	KEE	intragenic	KEE	intragenic	nonKEE	intragenic	no_enhancer	no_enhancer	no_enhancer	no_enhancer	nonKEE	intergenic	no_enhancer	no_enhancer	no_enhancer	no_enhancer	spreading
LDLR	yes	down	-0.267243	9.25705	0.00156528	KEE	intragenic	KEE	intragenic	KEE	intragenic	KEE	intragenic	KEE	intragenic	KEE	intragenic	KEE	intragenic	KEE	intragenic	KEE	intragenic	not_spreading
DHX9	yes	insensitive	-0.0602104	9.25692	0.589141	KEE	intragenic	KEE	intragenic	nonKEE	intergenic	no_enhancer	no_enhancer	KEE	intragenic	KEE	intragenic	nonKEE	intragenic	KEE	intragenic	KEE	intragenic	not_spreading
NEAT1	yes	insensitive	0.0239565	9.255	0.843099	KEE	intragenic	KEE	intragenic	KEE	intragenic	KEE	intragenic	KEE	intragenic	KEE	intragenic	KEE	intragenic	KEE	intragenic	nonKEE	intragenic	spreading
CAPRIN1	yes	insensitive	-0.139265	9.24972	0.112094	KEE	intragenic	KEE	intragenic	KEE	intragenic	KEE	intragenic	KEE	intragenic	nonKEE	intergenic	KEE	intragenic	nonKEE	intragenic	no_enhancer	no_enhancer	not_spreading
SETX	yes	insensitive	0.114786	9.24954	0.241366	KEE	intragenic	KEE	intragenic	KEE	intragenic	KEE	intragenic	nonKEE	intragenic	KEE	intragenic	KEE	intragenic	nonKEE	intragenic	nonKEE	intragenic	not_spreading
NUP153	yes	insensitive	-0.0933261	9.23943	0.28081	KEE	intragenic	KEE	intragenic	no_enhancer	no_enhancer	no_enhancer	no_enhancer	KEE	intragenic	KEE	intragenic	KEE	intragenic	KEE	intragenic	KEE	intragenic	not_spreading
ODC1	yes	down	-0.313602	9.23924	0.00577199	KEE	intragenic	no_enhancer	no_enhancer	KEE	intragenic	no_enhancer	no_enhancer	nonKEE	intragenic	no_enhancer	no_enhancer	no_enhancer	no_enhancer	no_enhancer	no_enhancer	no_enhancer	no_enhancer	not_spreading
ATP2A2	yes	insensitive	-0.0794056	9.22841	0.39831	nonKEE	intragenic	nonKEE	intragenic	KEE	intragenic	KEE	intragenic	KEE	intragenic	nonKEE	intergenic	KEE	intragenic	KEE	intragenic	nonKEE	intergenic	not_spreading
FLNA	yes	down	-0.443969	9.21557	0.0238475	nonKEE	intergenic	no_enhancer	no_enhancer	no_enhancer	no_enhancer	no_enhancer	no_enhancer	KEE	intragenic	KEE	intragenic	KEE	intragenic	KEE	intragenic	nonKEE	intragenic	not_spreading
YWHAG	yes	insensitive	-0.171393	9.21395	0.111881	KEE	intragenic	nonKEE	intergenic	KEE	intragenic	KEE	intragenic	KEE	intragenic	KEE	intragenic	nonKEE	intergenic	KEE	intragenic	KEE	intragenic	not_spreading
LCP1	yes	insensitive	-0.091168	9.20752	0.458174	KEE	intragenic	KEE	intragenic	KEE	intragenic	KEE	intragenic	KEE	intragenic	nonKEE	intragenic	no_enhancer	no_enhancer	no_enhancer	no_enhancer	KEE	intragenic	not_spreading
MSH6	yes	down	-0.20542	9.19822	0.0404672	KEE	intragenic	KEE	intragenic	KEE	intragenic	KEE	intragenic	KEE	intragenic	KEE	intragenic	nonKEE	intragenic	nonKEE	intragenic	KEE	intragenic	spreading
CDK14	yes	down	-0.775411	9.18721	1.49e-13	KEE	intragenic	KEE	intragenic	KEE	intragenic	KEE	intragenic	no_enhancer	no_enhancer	no_enhancer	no_enhancer	KEE	intragenic	KEE	intragenic	KEE	intragenic	spreading
RRM2	yes	insensitive	-0.112355	9.1849	0.23128	KEE	intragenic	KEE	intragenic	no_enhancer	no_enhancer	KEE	intragenic	KEE	intragenic	KEE	intragenic	no_enhancer	no_enhancer	nonKEE	intergenic	nonKEE	intragenic	not_spreading
HCFC1	yes	down	-0.336219	9.18248	0.0161899	KEE	intragenic	KEE	intragenic	nonKEE	intragenic	KEE	intragenic	KEE	intragenic	KEE	intragenic	no_enhancer	no_enhancer	no_enhancer	no_enhancer	nonKEE	intragenic	not_spreading
SRSF3	yes	insensitive	-0.0854729	9.18142	0.362592	KEE	intragenic	nonKEE	intergenic	nonKEE	intergenic	KEE	intragenic	KEE	intragenic	KEE	intragenic	nonKEE	intergenic	KEE	intergenic	no_enhancer	no_enhancer	spreading
DDIT4	yes	insensitive	0.16373	9.17347	0.262026	KEE	intergenic	nonKEE	intergenic	nonKEE	intergenic	nonKEE	intergenic	nonKEE	intergenic	KEE	intergenic	KEE	intergenic	KEE	intergenic	KEE	intergenic	not_spreading
PKM	yes	down	-0.524004	9.17313	6.18e-06	KEE	intragenic	KEE	intragenic	KEE	intragenic	KEE	intragenic	KEE	intragenic	KEE	intragenic	KEE	intergenic	KEE	intragenic	KEE	intragenic	spreading
PIK3AP1	yes	insensitive	0.108759	9.16157	0.243206	KEE	intragenic	KEE	intragenic	KEE	intragenic	KEE	intragenic	KEE	intragenic	nonKEE	intragenic	KEE	intragenic	nonKEE	intragenic	KEE	intragenic	spreading
SPN	yes	insensitive	-0.155407	9.16143	0.231741	KEE	intragenic	KEE	intragenic	KEE	intragenic	KEE	intragenic	KEE	intragenic	KEE	intragenic	KEE	intergenic	no_enhancer	no_enhancer	nonKEE	intragenic	spreading
SRCAP	yes	insensitive	0.0143278	9.15333	0.905729	nonKEE	intragenic	nonKEE	intragenic	nonKEE	intragenic	KEE	intragenic	KEE	intragenic	no_enhancer	no_enhancer	nonKEE	intragenic	KEE	intragenic	nonKEE	intragenic	not_spreading
SF1	yes	insensitive	-0.17212	9.14602	0.0667585	KEE	intragenic	KEE	intragenic	nonKEE	intragenic	KEE	intragenic	KEE	intragenic	nonKEE	intergenic	KEE	intragenic	nonKEE	intergenic	nonKEE	intragenic	not_spreading
CHD4	yes	insensitive	-0.0831359	9.14478	0.418125	KEE	intragenic	KEE	intragenic	KEE	intragenic	KEE	intragenic	KEE	intragenic	KEE	intragenic	nonKEE	intergenic	KEE	intragenic	KEE	intragenic	not_spreading
DHX15	yes	insensitive	0.00764267	9.14024	0.951887	KEE	intragenic	no_enhancer	no_enhancer	KEE	intragenic	nonKEE	intergenic	KEE	intragenic	KEE	intragenic	KEE	intragenic	nonKEE	intergenic	KEE	intragenic	not_spreading
WHSC1	yes	insensitive	0.197572	9.13408	0.0760475	KEE	intragenic	KEE	intragenic	KEE	intragenic	no_enhancer	no_enhancer	KEE	intragenic	KEE	intragenic	KEE	intragenic	KEE	intragenic	KEE	intragenic	not_spreading
IARS	yes	insensitive	-0.0387216	9.11133	0.693732	nonKEE	intragenic	KEE	intergenic	nonKEE	intragenic	KEE	intergenic	no_enhancer	no_enhancer	KEE	intragenic	KEE	intergenic	no_enhancer	no_enhancer	nonKEE	intragenic	not_spreading
BCAT1	yes	down	-0.447074	9.10778	0.000192	KEE	intragenic	KEE	intragenic	KEE	intragenic	KEE	intragenic	no_enhancer	no_enhancer	KEE	intragenic	KEE	intragenic	no_enhancer	no_enhancer	KEE	intragenic	spreading
CBX5	yes	insensitive	0.325629	9.09542	0.224407	KEE	intragenic	KEE	intragenic	nonKEE	intergenic	KEE	intragenic	KEE	intragenic	KEE	intragenic	KEE	intragenic	KEE	intragenic	nonKEE	intragenic	spreading
MEIS1	yes	insensitive	0.205822	9.09241	0.0553313	KEE	intragenic	KEE	intragenic	KEE	intragenic	no_enhancer	no_enhancer	no_enhancer	no_enhancer	nonKEE	intragenic	no_enhancer	no_enhancer	nonKEE	intragenic	KEE	intragenic	spreading
ELF1	yes	insensitive	-0.145009	9.08532	0.107329	KEE	intragenic	KEE	intragenic	KEE	intragenic	KEE	intragenic	KEE	intragenic	KEE	intragenic	KEE	intragenic	KEE	intragenic	KEE	intragenic	spreading
CHD2	yes	up	0.281689	9.06247	0.0134992	KEE	intragenic	KEE	intragenic	KEE	intragenic	KEE	intragenic	KEE	intragenic	KEE	intragenic	KEE	intragenic	KEE	intragenic	KEE	intragenic	spreading
PPRC1	yes	down	-0.336821	9.05357	0.000477	KEE	intragenic	KEE	intragenic	no_enhancer	no_enhancer	no_enhancer	no_enhancer	KEE	intragenic	KEE	intragenic	nonKEE	intergenic	KEE	intragenic	no_enhancer	no_enhancer	not_spreading
MCM4	yes	down	-0.295844	9.05165	0.00276836	KEE	intragenic	KEE	intragenic	KEE	intragenic	nonKEE	intragenic	nonKEE	intragenic	KEE	intragenic	nonKEE	intragenic	nonKEE	intragenic	no_enhancer	no_enhancer	not_spreading
RCC2	yes	insensitive	-0.153041	9.05103	0.113327	KEE	intragenic	KEE	intragenic	nonKEE	intragenic	KEE	intragenic	KEE	intragenic	KEE	intragenic	KEE	intragenic	KEE	intragenic	KEE	intragenic	not_spreading
ARID1B	yes	down	-0.681745	9.04961	1.12e-15	KEE	intragenic	KEE	intragenic	KEE	intragenic	KEE	intragenic	nonKEE	intergenic	KEE	intragenic	KEE	intragenic	KEE	intragenic	KEE	intragenic	spreading
LEF1	yes	down	-0.565777	9.03851	4.42e-09	KEE	intragenic	KEE	intragenic	KEE	intragenic	nonKEE	intragenic	no_enhancer	no_enhancer	KEE	intragenic	nonKEE	intragenic	no_enhancer	no_enhancer	nonKEE	intragenic	spreading
DDX6	yes	insensitive	0.0304651	9.03641	0.771752	KEE	intragenic	no_enhancer	no_enhancer	KEE	intragenic	KEE	intragenic	KEE	intragenic	KEE	intragenic	no_enhancer	no_enhancer	no_enhancer	no_enhancer	no_enhancer	no_enhancer	not_spreading
XRCC5	yes	insensitive	0.100449	9.03199	0.260271	KEE	intragenic	KEE	intragenic	KEE	intragenic	no_enhancer	no_enhancer	nonKEE	intragenic	KEE	intragenic	KEE	intragenic	KEE	intragenic	KEE	intragenic	not_spreading
KLF6	yes	insensitive	-0.231906	9.02346	0.104169	KEE	intragenic	KEE	intragenic	KEE	intragenic	nonKEE	intragenic	nonKEE	intragenic	KEE	intragenic	nonKEE	intergenic	KEE	intragenic	nonKEE	intragenic	not_spreading
EP300	yes	insensitive	0.0755072	9.02054	0.44404	nonKEE	intergenic	no_enhancer	no_enhancer	no_enhancer	no_enhancer	KEE	intragenic	KEE	intragenic	no_enhancer	no_enhancer	KEE	intragenic	no_enhancer	no_enhancer	KEE	intragenic	spreading
XPO1	yes	insensitive	0.00135604	9.01838	0.993313	KEE	intragenic	KEE	intragenic	KEE	intragenic	no_enhancer	no_enhancer	KEE	intragenic	KEE	intragenic	nonKEE	intragenic	nonKEE	intergenic	KEE	intragenic	not_spreading
TNRC6B	yes	up	0.218699	9.01196	0.0247545	nonKEE	intragenic	KEE	intragenic	KEE	intragenic	KEE	intragenic	KEE	intragenic	KEE	intragenic	KEE	intragenic	KEE	intragenic	KEE	intragenic	not_spreading
CXCR4	yes	up	0.899618	9.00953	3.39e-20	KEE	intragenic	nonKEE	intergenic	KEE	intragenic	nonKEE	intergenic	nonKEE	intergenic	no_enhancer	no_enhancer	nonKEE	intragenic	nonKEE	intergenic	nonKEE	intergenic	not_spreading
DENND3	yes	insensitive	-0.0296851	8.99156	0.803481	KEE	intragenic	nonKEE	intragenic	KEE	intragenic	KEE	intragenic	KEE	intragenic	no_enhancer	no_enhancer	KEE	intragenic	KEE	intragenic	nonKEE	intragenic	not_spreading
TRRAP	yes	insensitive	-0.0398759	8.98908	0.740152	KEE	intragenic	nonKEE	intragenic	KEE	intragenic	KEE	intragenic	KEE	intragenic	KEE	intragenic	KEE	intragenic	nonKEE	intragenic	nonKEE	intragenic	not_spreading
RHOA	yes	down	-0.327276	8.98246	0.00259399	KEE	intragenic	KEE	intragenic	KEE	intragenic	KEE	intragenic	KEE	intragenic	KEE	intragenic	KEE	intragenic	KEE	intragenic	no_enhancer	no_enhancer	not_spreading
IL7R	yes	up	0.921999	8.98145	1.98e-15	KEE	intragenic	KEE	intragenic	KEE	intragenic	nonKEE	intergenic	no_enhancer	no_enhancer	no_enhancer	no_enhancer	nonKEE	intragenic	nonKEE	intragenic	no_enhancer	no_enhancer	not_spreading
DNMT1	yes	insensitive	0.00548713	8.97811	0.968045	KEE	intragenic	nonKEE	intergenic	KEE	intragenic	nonKEE	intragenic	KEE	intragenic	KEE	intragenic	KEE	intragenic	KEE	intragenic	no_enhancer	no_enhancer	not_spreading
PPP1R18	yes	down	-0.278494	8.972	0.00504605	KEE	intragenic	KEE	intragenic	KEE	intragenic	KEE	intragenic	no_enhancer	no_enhancer	KEE	intragenic	no_enhancer	no_enhancer	KEE	intragenic	KEE	intragenic	not_spreading
TLN1	yes	insensitive	0.0157761	8.96256	0.925644	KEE	intragenic	KEE	intragenic	KEE	intragenic	KEE	intragenic	no_enhancer	no_enhancer	KEE	intragenic	KEE	intragenic	KEE	intragenic	KEE	intragenic	not_spreading
BCOR	yes	up	0.261568	8.95833	0.0103452	nonKEE	intragenic	nonKEE	intragenic	KEE	intragenic	KEE	intragenic	KEE	intragenic	KEE	intragenic	KEE	intragenic	nonKEE	intragenic	KEE	intragenic	not_spreading
CHD7	yes	insensitive	-0.0715765	8.95543	0.498135	KEE	intragenic	KEE	intragenic	KEE	intragenic	KEE	intragenic	no_enhancer	no_enhancer	KEE	intragenic	KEE	intragenic	KEE	intragenic	KEE	intragenic	not_spreading
SERBP1	yes	insensitive	-0.0931698	8.9493	0.386785	nonKEE	intergenic	KEE	intergenic	KEE	intragenic	KEE	intragenic	nonKEE	intragenic	KEE	intergenic	nonKEE	intragenic	nonKEE	intergenic	nonKEE	intergenic	not_spreading
SRSF10	yes	insensitive	0.061903	8.94468	0.647417	nonKEE	intergenic	nonKEE	intergenic	KEE	intragenic	nonKEE	intragenic	KEE	intragenic	KEE	intragenic	KEE	intragenic	nonKEE	intragenic	nonKEE	intragenic	not_spreading
ANKRD17	yes	insensitive	-0.00992105	8.93841	0.936769	KEE	intragenic	no_enhancer	no_enhancer	KEE	intragenic	KEE	intragenic	KEE	intragenic	KEE	intragenic	KEE	intragenic	KEE	intragenic	KEE	intragenic	not_spreading
BCL2	yes	down	-0.40029	8.93646	1.25e-05	KEE	intragenic	KEE	intragenic	KEE	intragenic	KEE	intragenic	KEE	intragenic	nonKEE	intergenic	KEE	intragenic	nonKEE	intragenic	KEE	intragenic	spreading
RFWD3	yes	insensitive	-0.129055	8.93588	0.167472	KEE	intragenic	KEE	intragenic	no_enhancer	no_enhancer	KEE	intragenic	KEE	intragenic	KEE	intragenic	nonKEE	intragenic	no_enhancer	no_enhancer	nonKEE	intragenic	not_spreading
PTBP1	yes	down	-0.571708	8.93521	1.21e-05	KEE	intragenic	no_enhancer	no_enhancer	no_enhancer	no_enhancer	KEE	intragenic	KEE	intragenic	KEE	intragenic	KEE	intragenic	no_enhancer	no_enhancer	KEE	intragenic	not_spreading
SNRNP200	yes	down	-0.291476	8.93476	0.00141876	KEE	intragenic	KEE	intragenic	KEE	intragenic	no_enhancer	no_enhancer	nonKEE	intragenic	KEE	intragenic	no_enhancer	no_enhancer	no_enhancer	no_enhancer	no_enhancer	no_enhancer	not_spreading
ZMYND8	yes	down	-0.200287	8.93333	0.0318303	KEE	intragenic	KEE	intragenic	KEE	intragenic	KEE	intragenic	nonKEE	intragenic	KEE	intragenic	KEE	intragenic	KEE	intragenic	KEE	intragenic	spreading
MDM4	yes	up	0.389075	8.93154	4.06e-05	KEE	intragenic	KEE	intragenic	KEE	intragenic	nonKEE	intergenic	KEE	intragenic	KEE	intragenic	KEE	intragenic	nonKEE	intergenic	nonKEE	intragenic	not_spreading
CELF2	yes	down	-0.212896	8.93008	0.0147058	KEE	intragenic	KEE	intragenic	KEE	intragenic	KEE	intragenic	KEE	intragenic	KEE	intragenic	KEE	intragenic	no_enhancer	no_enhancer	KEE	intragenic	spreading
MOB3A	yes	insensitive	0.113857	8.92916	0.321986	KEE	intragenic	KEE	intragenic	KEE	intragenic	KEE	intragenic	KEE	intragenic	nonKEE	intragenic	KEE	intragenic	nonKEE	intragenic	nonKEE	intragenic	spreading
NR3C1	yes	insensitive	-0.0861962	8.92865	0.412826	KEE	intragenic	KEE	intragenic	KEE	intragenic	KEE	intragenic	KEE	intragenic	KEE	intragenic	KEE	intragenic	KEE	intragenic	no_enhancer	no_enhancer	spreading
DGKD	yes	insensitive	-0.063506	8.92807	0.573452	KEE	intragenic	KEE	intragenic	KEE	intragenic	no_enhancer	no_enhancer	no_enhancer	no_enhancer	KEE	intragenic	KEE	intragenic	KEE	intragenic	nonKEE	intragenic	spreading
PTPN6	yes	insensitive	-0.235681	8.92341	0.111996	KEE	intragenic	KEE	intragenic	KEE	intragenic	KEE	intragenic	KEE	intragenic	KEE	intragenic	KEE	intragenic	nonKEE	intragenic	nonKEE	intragenic	spreading
WDR1	yes	down	-0.317437	8.91583	0.00512424	KEE	intragenic	KEE	intragenic	KEE	intragenic	nonKEE	intragenic	nonKEE	intragenic	KEE	intragenic	KEE	intragenic	KEE	intragenic	KEE	intragenic	not_spreading
MCM3	yes	down	-0.244759	8.90201	0.00334526	KEE	intragenic	nonKEE	intergenic	KEE	intragenic	KEE	intragenic	KEE	intragenic	KEE	intragenic	nonKEE	intergenic	nonKEE	intragenic	no_enhancer	no_enhancer	not_spreading
TFRC	yes	down	-0.247677	8.90139	0.00468367	nonKEE	intergenic	nonKEE	intergenic	KEE	intragenic	KEE	intragenic	KEE	intragenic	KEE	intragenic	KEE	intergenic	KEE	intragenic	nonKEE	intragenic	not_spreading
ADAM10	yes	insensitive	0.13697	8.90097	0.223081	KEE	intragenic	KEE	intragenic	KEE	intragenic	KEE	intragenic	KEE	intragenic	KEE	intragenic	KEE	intragenic	KEE	intragenic	KEE	intragenic	spreading
YWHAZ	yes	insensitive	-0.05202	8.90024	0.608308	KEE	intragenic	KEE	intragenic	KEE	intragenic	KEE	intragenic	KEE	intragenic	KEE	intragenic	KEE	intragenic	nonKEE	intergenic	no_enhancer	no_enhancer	not_spreading
ASXL1	yes	insensitive	-0.0928314	8.89	0.362144	KEE	intragenic	no_enhancer	no_enhancer	KEE	intragenic	no_enhancer	no_enhancer	KEE	intragenic	KEE	intragenic	KEE	intragenic	nonKEE	intergenic	no_enhancer	no_enhancer	not_spreading
SNHG3	yes	insensitive	-0.16128	8.88339	0.137013	KEE	intragenic	no_enhancer	no_enhancer	nonKEE	intragenic	KEE	intragenic	no_enhancer	no_enhancer	KEE	intragenic	no_enhancer	no_enhancer	no_enhancer	no_enhancer	no_enhancer	no_enhancer	spreading
KDM2A	yes	down	-0.214998	8.88027	0.0282864	KEE	intragenic	nonKEE	intragenic	KEE	intragenic	KEE	intragenic	KEE	intragenic	KEE	intragenic	KEE	intragenic	KEE	intragenic	nonKEE	intragenic	not_spreading
DIAPH1	yes	down	-0.574855	8.8765	1.12e-11	KEE	intragenic	KEE	intragenic	KEE	intragenic	KEE	intragenic	KEE	intragenic	KEE	intragenic	KEE	intragenic	KEE	intragenic	KEE	intragenic	spreading
UBC	yes	down	-0.412142	8.87602	0.00065	KEE	intragenic	nonKEE	intergenic	KEE	intragenic	nonKEE	intergenic	nonKEE	intergenic	nonKEE	intragenic	KEE	intergenic	nonKEE	intragenic	nonKEE	intergenic	not_spreading
E2F2	yes	down	-0.308435	8.87225	0.0011956	KEE	intragenic	KEE	intragenic	KEE	intragenic	nonKEE	intragenic	nonKEE	intragenic	KEE	intragenic	KEE	intragenic	KEE	intragenic	nonKEE	intragenic	not_spreading
SLC3A2	yes	down	-0.38555	8.86402	0.00381384	KEE	intragenic	KEE	intragenic	KEE	intragenic	KEE	intragenic	KEE	intragenic	KEE	intragenic	KEE	intragenic	KEE	intragenic	KEE	intragenic	not_spreading
HSPA5	yes	down	-0.322765	8.8638	0.00355185	KEE	intragenic	no_enhancer	no_enhancer	no_enhancer	no_enhancer	KEE	intragenic	nonKEE	intragenic	no_enhancer	no_enhancer	no_enhancer	no_enhancer	no_enhancer	no_enhancer	no_enhancer	no_enhancer	not_spreading
ASH1L	yes	insensitive	0.058543	8.85065	0.564868	KEE	intragenic	no_enhancer	no_enhancer	KEE	intragenic	no_enhancer	no_enhancer	KEE	intragenic	KEE	intragenic	KEE	intragenic	nonKEE	intragenic	KEE	intragenic	not_spreading
SACS	yes	insensitive	0.177707	8.84806	0.0948783	nonKEE	intragenic	nonKEE	intragenic	nonKEE	intragenic	nonKEE	intragenic	no_enhancer	no_enhancer	KEE	intragenic	nonKEE	intragenic	no_enhancer	no_enhancer	nonKEE	intragenic	not_spreading
PIK3R1	yes	up	0.478912	8.84732	4.7e-07	KEE	intragenic	KEE	intragenic	KEE	intragenic	KEE	intragenic	KEE	intragenic	nonKEE	intragenic	KEE	intragenic	nonKEE	intergenic	nonKEE	intragenic	not_spreading
SLC1A5	yes	down	-0.359013	8.84674	0.00126407	KEE	intragenic	KEE	intragenic	KEE	intragenic	KEE	intragenic	KEE	intragenic	KEE	intragenic	nonKEE	intragenic	KEE	intragenic	KEE	intragenic	not_spreading
CLTC	yes	insensitive	0.0760812	8.84067	0.424575	KEE	intragenic	KEE	intragenic	KEE	intragenic	KEE	intragenic	KEE	intragenic	KEE	intragenic	KEE	intragenic	no_enhancer	no_enhancer	KEE	intragenic	not_spreading
ZFX	yes	insensitive	0.0483961	8.83901	0.685442	KEE	intragenic	no_enhancer	no_enhancer	KEE	intragenic	no_enhancer	no_enhancer	KEE	intragenic	KEE	intragenic	KEE	intragenic	KEE	intragenic	KEE	intragenic	not_spreading
ITGA4	yes	up	0.573138	8.83867	8.64e-07	nonKEE	intergenic	no_enhancer	no_enhancer	KEE	intragenic	no_enhancer	no_enhancer	KEE	intragenic	no_enhancer	no_enhancer	KEE	intragenic	no_enhancer	no_enhancer	no_enhancer	no_enhancer	not_spreading
DICER1	yes	up	0.252303	8.83802	0.0115108	KEE	intragenic	KEE	intragenic	KEE	intragenic	no_enhancer	no_enhancer	no_enhancer	no_enhancer	no_enhancer	no_enhancer	KEE	intragenic	no_enhancer	no_enhancer	KEE	intragenic	not_spreading
PRKCE	yes	insensitive	0.0474325	8.83573	0.636893	KEE	intragenic	KEE	intragenic	KEE	intragenic	nonKEE	intragenic	nonKEE	intragenic	nonKEE	intragenic	KEE	intragenic	KEE	intragenic	nonKEE	intragenic	spreading
HIVEP3	yes	up	0.82264	8.82785	1.01e-11	nonKEE	intragenic	KEE	intragenic	KEE	intragenic	nonKEE	intragenic	nonKEE	intragenic	nonKEE	intragenic	KEE	intragenic	nonKEE	intragenic	nonKEE	intragenic	not_spreading
PTK2B	yes	insensitive	-0.112892	8.82695	0.286503	KEE	intragenic	KEE	intragenic	KEE	intragenic	KEE	intragenic	KEE	intragenic	KEE	intragenic	KEE	intragenic	KEE	intragenic	nonKEE	intragenic	not_spreading
DIDO1	yes	insensitive	-0.0790571	8.82047	0.429817	KEE	intragenic	KEE	intragenic	KEE	intragenic	KEE	intragenic	KEE	intragenic	KEE	intragenic	KEE	intragenic	KEE	intragenic	KEE	intragenic	not_spreading
BAZ1B	yes	insensitive	0.0539147	8.81698	0.623775	nonKEE	intergenic	KEE	intergenic	KEE	intragenic	nonKEE	intergenic	KEE	intragenic	KEE	intragenic	nonKEE	intergenic	nonKEE	intergenic	nonKEE	intergenic	not_spreading
HECTD1	yes	insensitive	0.151973	8.81201	0.0805662	nonKEE	intragenic	no_enhancer	no_enhancer	KEE	intragenic	KEE	intragenic	KEE	intragenic	KEE	intragenic	KEE	intragenic	KEE	intragenic	KEE	intragenic	not_spreading
SYT1	yes	down	-0.469187	8.80974	1.01e-05	KEE	intragenic	KEE	intragenic	KEE	intragenic	no_enhancer	no_enhancer	no_enhancer	no_enhancer	no_enhancer	no_enhancer	nonKEE	intragenic	nonKEE	intragenic	KEE	intragenic	spreading
UBR5	yes	up	0.206577	8.8081	0.027623	nonKEE	intragenic	nonKEE	intragenic	KEE	intragenic	KEE	intragenic	nonKEE	intragenic	KEE	intragenic	KEE	intragenic	nonKEE	intragenic	KEE	intragenic	not_spreading
IER2	yes	down	-0.697738	8.80773	1.8e-05	nonKEE	intergenic	KEE	intergenic	no_enhancer	no_enhancer	nonKEE	intergenic	no_enhancer	no_enhancer	KEE	intergenic	nonKEE	intergenic	nonKEE	intergenic	no_enhancer	no_enhancer	spreading
USP34	yes	insensitive	-0.0979911	8.80663	0.37393	KEE	intragenic	KEE	intragenic	KEE	intragenic	KEE	intragenic	no_enhancer	no_enhancer	KEE	intragenic	KEE	intragenic	KEE	intragenic	KEE	intragenic	not_spreading
AKAP13	yes	insensitive	0.0272485	8.80568	0.815181	KEE	intragenic	KEE	intragenic	KEE	intragenic	nonKEE	intragenic	no_enhancer	no_enhancer	no_enhancer	no_enhancer	KEE	intragenic	KEE	intragenic	KEE	intragenic	not_spreading
USP7	yes	insensitive	-0.103213	8.80565	0.264984	nonKEE	intragenic	no_enhancer	no_enhancer	no_enhancer	no_enhancer	KEE	intragenic	KEE	intragenic	KEE	intragenic	KEE	intragenic	KEE	intragenic	KEE	intragenic	not_spreading
ARHGEF2	yes	insensitive	-0.0630816	8.79752	0.592781	KEE	intragenic	KEE	intragenic	KEE	intragenic	KEE	intragenic	KEE	intragenic	KEE	intragenic	KEE	intragenic	KEE	intragenic	KEE	intragenic	not_spreading
ANKRD11	yes	insensitive	-0.128993	8.79736	0.202873	KEE	intragenic	KEE	intragenic	KEE	intragenic	KEE	intragenic	KEE	intragenic	KEE	intragenic	KEE	intragenic	KEE	intragenic	KEE	intragenic	not_spreading
ADRBK1	yes	down	-0.310704	8.79604	0.00908848	KEE	intragenic	KEE	intragenic	KEE	intragenic	KEE	intragenic	KEE	intragenic	KEE	intragenic	KEE	intragenic	KEE	intragenic	nonKEE	intragenic	spreading
SPTLC2	yes	insensitive	-0.0234055	8.79568	0.896322	KEE	intragenic	KEE	intragenic	KEE	intragenic	KEE	intragenic	KEE	intragenic	KEE	intragenic	KEE	intragenic	KEE	intragenic	KEE	intragenic	spreading
SET	yes	down	-0.263449	8.79297	0.012896	KEE	intragenic	KEE	intragenic	KEE	intragenic	KEE	intragenic	nonKEE	intragenic	KEE	intragenic	KEE	intragenic	nonKEE	intragenic	nonKEE	intragenic	not_spreading
MYCBP2	yes	insensitive	0.125147	8.79202	0.274542	KEE	intragenic	nonKEE	intergenic	KEE	intragenic	KEE	intragenic	KEE	intragenic	KEE	intragenic	KEE	intragenic	nonKEE	intergenic	KEE	intragenic	spreading
SP3	yes	insensitive	-0.024948	8.7913	0.830041	nonKEE	intergenic	nonKEE	intergenic	KEE	intragenic	KEE	intragenic	KEE	intragenic	KEE	intragenic	KEE	intragenic	KEE	intragenic	KEE	intragenic	not_spreading
CELF1	yes	insensitive	-0.0793394	8.78986	0.427843	KEE	intragenic	KEE	intragenic	KEE	intragenic	KEE	intragenic	KEE	intragenic	KEE	intragenic	KEE	intragenic	KEE	intragenic	KEE	intragenic	not_spreading
SETD5	yes	insensitive	0.0112016	8.78709	0.929524	KEE	intragenic	KEE	intragenic	KEE	intragenic	KEE	intragenic	KEE	intragenic	KEE	intragenic	KEE	intragenic	KEE	intragenic	KEE	intragenic	not_spreading
HNRNPA3	yes	insensitive	0.193171	8.77717	0.18048	KEE	intragenic	KEE	intragenic	no_enhancer	no_enhancer	KEE	intragenic	KEE	intragenic	KEE	intragenic	no_enhancer	no_enhancer	no_enhancer	no_enhancer	no_enhancer	no_enhancer	not_spreading
ADAR	yes	insensitive	-0.0400628	8.77355	0.706304	KEE	intragenic	KEE	intragenic	KEE	intragenic	KEE	intragenic	KEE	intragenic	KEE	intragenic	KEE	intragenic	KEE	intragenic	KEE	intragenic	not_spreading
NUP210	yes	insensitive	0.0745922	8.77061	0.556958	KEE	intragenic	KEE	intragenic	KEE	intragenic	KEE	intragenic	KEE	intragenic	KEE	intragenic	KEE	intragenic	KEE	intragenic	nonKEE	intragenic	not_spreading
HK2	yes	down	-0.331447	8.7696	0.00874438	KEE	intragenic	KEE	intragenic	KEE	intragenic	KEE	intragenic	KEE	intragenic	KEE	intragenic	KEE	intragenic	KEE	intragenic	KEE	intragenic	not_spreading
PNN	yes	insensitive	-0.0576	8.76722	0.705077	KEE	intragenic	no_enhancer	no_enhancer	no_enhancer	no_enhancer	no_enhancer	no_enhancer	nonKEE	intragenic	no_enhancer	no_enhancer	no_enhancer	no_enhancer	nonKEE	intragenic	no_enhancer	no_enhancer	not_spreading
KIF21B	no	insensitive	-0.0414697	8.76196	0.779059	nonKEE	intragenic	KEE	intragenic	KEE	intragenic	nonKEE	intragenic	nonKEE	intragenic	KEE	intragenic	KEE	intragenic	KEE	intragenic	nonKEE	intragenic	not_spreading
ZNF217	yes	insensitive	-0.0785023	8.75853	0.454592	KEE	intragenic	KEE	intragenic	KEE	intragenic	nonKEE	intragenic	KEE	intragenic	KEE	intragenic	KEE	intragenic	KEE	intragenic	KEE	intragenic	spreading
LAPTM5	yes	insensitive	-0.218455	8.757	0.0655252	KEE	intragenic	KEE	intragenic	KEE	intragenic	KEE	intragenic	KEE	intragenic	nonKEE	intragenic	KEE	intragenic	nonKEE	intragenic	no_enhancer	no_enhancer	not_spreading
SLFN11	yes	insensitive	-0.149163	8.75434	0.0999284	KEE	intragenic	KEE	intragenic	KEE	intragenic	KEE	intragenic	no_enhancer	no_enhancer	no_enhancer	no_enhancer	nonKEE	intragenic	no_enhancer	no_enhancer	no_enhancer	no_enhancer	not_spreading
IQGAP1	yes	insensitive	0.134912	8.74943	0.154206	KEE	intragenic	KEE	intragenic	KEE	intragenic	KEE	intragenic	KEE	intragenic	KEE	intragenic	KEE	intragenic	KEE	intragenic	KEE	intragenic	not_spreading
SMARCC1	yes	insensitive	0.0990892	8.7484	0.287569	nonKEE	intragenic	KEE	intragenic	KEE	intragenic	KEE	intragenic	KEE	intragenic	KEE	intragenic	KEE	intragenic	nonKEE	intragenic	no_enhancer	no_enhancer	not_spreading
INSR	yes	insensitive	-0.0754278	8.7483	0.434768	KEE	intragenic	KEE	intragenic	KEE	intragenic	KEE	intragenic	nonKEE	intragenic	nonKEE	intragenic	KEE	intragenic	KEE	intragenic	KEE	intragenic	not_spreading
SH2B3	yes	insensitive	0.128032	8.74648	0.254395	KEE	intragenic	KEE	intragenic	KEE	intragenic	KEE	intragenic	nonKEE	intragenic	KEE	intragenic	KEE	intragenic	nonKEE	intragenic	KEE	intragenic	not_spreading
SETD2	yes	insensitive	0.0599091	8.74276	0.559441	KEE	intragenic	nonKEE	intragenic	KEE	intragenic	no_enhancer	no_enhancer	KEE	intragenic	nonKEE	intragenic	KEE	intragenic	no_enhancer	no_enhancer	KEE	intragenic	not_spreading
TRA2B	yes	insensitive	-0.0076126	8.73008	0.955293	KEE	intragenic	nonKEE	intergenic	KEE	intragenic	KEE	intragenic	KEE	intragenic	KEE	intergenic	no_enhancer	no_enhancer	nonKEE	intergenic	no_enhancer	no_enhancer	not_spreading
PARP1	yes	insensitive	-0.152725	8.72782	0.104458	KEE	intragenic	KEE	intragenic	KEE	intragenic	KEE	intragenic	KEE	intragenic	KEE	intragenic	KEE	intragenic	nonKEE	intergenic	KEE	intragenic	not_spreading
KAT6A	yes	insensitive	-0.0256912	8.71396	0.815001	nonKEE	intragenic	no_enhancer	no_enhancer	KEE	intragenic	nonKEE	intergenic	nonKEE	intergenic	KEE	intragenic	KEE	intragenic	nonKEE	intragenic	KEE	intragenic	not_spreading
ZCCHC7	yes	down	-0.405024	8.71003	5.97e-05	KEE	intragenic	KEE	intragenic	KEE	intragenic	KEE	intragenic	nonKEE	intragenic	KEE	intragenic	KEE	intragenic	KEE	intragenic	KEE	intragenic	spreading
AKNA	yes	insensitive	-0.135229	8.70982	0.199618	KEE	intragenic	KEE	intragenic	KEE	intragenic	KEE	intragenic	nonKEE	intragenic	nonKEE	intragenic	KEE	intragenic	nonKEE	intragenic	nonKEE	intragenic	not_spreading
WNK1	yes	insensitive	-0.0488046	8.70718	0.6532	KEE	intragenic	KEE	intragenic	KEE	intragenic	KEE	intragenic	KEE	intragenic	KEE	intragenic	KEE	intragenic	KEE	intragenic	KEE	intragenic	spreading
NIN	yes	insensitive	-0.0832162	8.7069	0.46716	KEE	intragenic	KEE	intragenic	KEE	intragenic	KEE	intragenic	nonKEE	intragenic	no_enhancer	no_enhancer	KEE	intragenic	nonKEE	intragenic	nonKEE	intragenic	not_spreading
ID3	yes	down	-0.743077	8.70071	3.08e-10	nonKEE	intergenic	KEE	intergenic	nonKEE	intragenic	nonKEE	intergenic	nonKEE	intergenic	KEE	intergenic	nonKEE	intergenic	KEE	intergenic	nonKEE	intergenic	not_spreading
ACACA	yes	down	-0.286931	8.69211	0.0019037	nonKEE	intragenic	nonKEE	intragenic	KEE	intragenic	KEE	intragenic	KEE	intragenic	KEE	intragenic	KEE	intragenic	KEE	intragenic	KEE	intragenic	not_spreading
RASSF2	yes	up	0.464545	8.69131	1.28e-07	KEE	intragenic	KEE	intragenic	KEE	intragenic	nonKEE	intragenic	nonKEE	intragenic	no_enhancer	no_enhancer	KEE	intragenic	nonKEE	intergenic	nonKEE	intragenic	not_spreading
ZC3H12C	yes	down	-0.871976	8.68811	3.08e-10	KEE	intragenic	KEE	intragenic	KEE	intragenic	no_enhancer	no_enhancer	no_enhancer	no_enhancer	nonKEE	intragenic	nonKEE	intergenic	KEE	intragenic	no_enhancer	no_enhancer	spreading
SREBF2	yes	insensitive	0.0749502	8.68737	0.502177	KEE	intragenic	KEE	intragenic	KEE	intragenic	KEE	intragenic	KEE	intragenic	KEE	intragenic	KEE	intragenic	KEE	intragenic	KEE	intragenic	not_spreading
IGF1R	yes	down	-0.632673	8.68689	3.87e-13	KEE	intragenic	KEE	intragenic	KEE	intragenic	no_enhancer	no_enhancer	nonKEE	intragenic	no_enhancer	no_enhancer	nonKEE	intragenic	KEE	intragenic	KEE	intragenic	spreading
PPP2R5C	yes	down	-0.338868	8.68542	0.000156	KEE	intragenic	KEE	intragenic	KEE	intragenic	KEE	intragenic	KEE	intragenic	KEE	intragenic	KEE	intragenic	no_enhancer	no_enhancer	KEE	intragenic	spreading
KIAA0100	yes	insensitive	0.0380003	8.68138	0.736079	KEE	intragenic	KEE	intragenic	KEE	intragenic	KEE	intragenic	nonKEE	intragenic	KEE	intragenic	nonKEE	intergenic	no_enhancer	no_enhancer	no_enhancer	no_enhancer	not_spreading
STC2	yes	down	-0.309271	8.67878	0.00168023	KEE	intragenic	KEE	intragenic	nonKEE	intragenic	no_enhancer	no_enhancer	no_enhancer	no_enhancer	KEE	intragenic	no_enhancer	no_enhancer	nonKEE	intragenic	nonKEE	intragenic	spreading
RPL4	yes	down	-0.426208	8.67361	0.000238	nonKEE	intragenic	no_enhancer	no_enhancer	KEE	intragenic	no_enhancer	no_enhancer	no_enhancer	no_enhancer	no_enhancer	no_enhancer	no_enhancer	no_enhancer	nonKEE	intragenic	nonKEE	intragenic	not_spreading
SP1	yes	insensitive	-0.0787611	8.67281	0.465276	KEE	intragenic	nonKEE	intergenic	nonKEE	intragenic	KEE	intragenic	nonKEE	intragenic	KEE	intragenic	KEE	intragenic	nonKEE	intragenic	nonKEE	intragenic	not_spreading
HIST1H2AE	no	down	-0.338612	8.66991	0.000405	nonKEE	intergenic	nonKEE	intergenic	KEE	intergenic	no_enhancer	no_enhancer	no_enhancer	no_enhancer	KEE	intergenic	nonKEE	intergenic	no_enhancer	no_enhancer	nonKEE	intergenic	not_spreading
UTRN	yes	insensitive	0.0131985	8.66653	0.931485	KEE	intragenic	KEE	intragenic	KEE	intragenic	KEE	intragenic	nonKEE	intragenic	nonKEE	intragenic	KEE	intragenic	KEE	intragenic	KEE	intragenic	not_spreading
ZFAND5	yes	down	-0.217114	8.66558	0.0279411	KEE	intragenic	KEE	intragenic	KEE	intragenic	no_enhancer	no_enhancer	nonKEE	intergenic	nonKEE	intergenic	nonKEE	intergenic	nonKEE	intergenic	no_enhancer	no_enhancer	not_spreading
PRR14L	yes	insensitive	0.10708	8.65667	0.249937	nonKEE	intragenic	nonKEE	intergenic	KEE	intragenic	KEE	intragenic	KEE	intragenic	KEE	intragenic	nonKEE	intragenic	nonKEE	intergenic	nonKEE	intragenic	not_spreading
SIN3A	yes	insensitive	0.0973268	8.6561	0.316215	KEE	intragenic	KEE	intragenic	KEE	intragenic	KEE	intragenic	KEE	intragenic	KEE	intragenic	KEE	intragenic	KEE	intragenic	KEE	intragenic	not_spreading
HNRNPC	yes	insensitive	-0.105656	8.65558	0.27248	KEE	intragenic	nonKEE	intergenic	KEE	intragenic	KEE	intragenic	KEE	intragenic	KEE	intragenic	KEE	intergenic	KEE	intragenic	KEE	intragenic	not_spreading
CDK12	yes	insensitive	-0.110664	8.65242	0.250447	KEE	intragenic	no_enhancer	no_enhancer	no_enhancer	no_enhancer	nonKEE	intragenic	KEE	intragenic	no_enhancer	no_enhancer	KEE	intragenic	KEE	intragenic	nonKEE	intragenic	not_spreading
LMNB1	yes	insensitive	0.0487169	8.6482	0.737418	KEE	intragenic	no_enhancer	no_enhancer	KEE	intragenic	KEE	intragenic	KEE	intragenic	KEE	intragenic	KEE	intragenic	nonKEE	intragenic	KEE	intragenic	not_spreading
NPM1	yes	insensitive	-0.179594	8.6371	0.0928426	KEE	intragenic	no_enhancer	no_enhancer	KEE	intragenic	no_enhancer	no_enhancer	KEE	intragenic	KEE	intragenic	no_enhancer	no_enhancer	nonKEE	intragenic	KEE	intragenic	not_spreading
TXLNA	yes	down	-0.378677	8.63696	0.000164	nonKEE	intragenic	no_enhancer	no_enhancer	KEE	intragenic	no_enhancer	no_enhancer	KEE	intragenic	KEE	intragenic	KEE	intragenic	no_enhancer	no_enhancer	nonKEE	intragenic	not_spreading
MIDN	yes	insensitive	-0.162231	8.63425	0.292348	KEE	intragenic	KEE	intragenic	nonKEE	intragenic	nonKEE	intragenic	KEE	intragenic	KEE	intragenic	KEE	intragenic	KEE	intragenic	nonKEE	intragenic	not_spreading
POLR2A	yes	insensitive	-0.143053	8.62948	0.137013	KEE	intragenic	no_enhancer	no_enhancer	no_enhancer	no_enhancer	no_enhancer	no_enhancer	KEE	intragenic	KEE	intragenic	no_enhancer	no_enhancer	no_enhancer	no_enhancer	KEE	intragenic	not_spreading
BPTF	yes	up	0.242775	8.62561	0.0240883	nonKEE	intergenic	no_enhancer	no_enhancer	KEE	intragenic	no_enhancer	no_enhancer	no_enhancer	no_enhancer	no_enhancer	no_enhancer	KEE	intragenic	no_enhancer	no_enhancer	KEE	intragenic	not_spreading
HIST1H3C	no	down	-0.308843	8.6247	0.00336759	nonKEE	intergenic	no_enhancer	no_enhancer	no_enhancer	no_enhancer	no_enhancer	no_enhancer	no_enhancer	no_enhancer	no_enhancer	no_enhancer	no_enhancer	no_enhancer	no_enhancer	no_enhancer	no_enhancer	no_enhancer	not_spreading
40057	yes	down	-0.273734	8.62457	0.0130564	KEE	intragenic	KEE	intragenic	KEE	intragenic	KEE	intragenic	KEE	intragenic	KEE	intragenic	KEE	intragenic	KEE	intragenic	KEE	intragenic	spreading
ST3GAL1	yes	down	-0.277008	8.6235	0.00352971	KEE	intragenic	KEE	intragenic	KEE	intragenic	KEE	intragenic	nonKEE	intragenic	KEE	intragenic	KEE	intragenic	KEE	intragenic	nonKEE	intragenic	not_spreading
CIRBP	yes	down	-0.441285	8.6226	0.000479	nonKEE	intragenic	nonKEE	intragenic	no_enhancer	no_enhancer	KEE	intragenic	nonKEE	intragenic	KEE	intragenic	KEE	intragenic	nonKEE	intragenic	nonKEE	intragenic	not_spreading
CNBP	yes	down	-0.38821	8.62151	2.82e-05	KEE	intragenic	no_enhancer	no_enhancer	KEE	intragenic	no_enhancer	no_enhancer	KEE	intragenic	KEE	intragenic	no_enhancer	no_enhancer	KEE	intragenic	no_enhancer	no_enhancer	not_spreading
NOLC1	yes	down	-0.477831	8.61937	1.49e-06	KEE	intragenic	KEE	intragenic	KEE	intragenic	KEE	intragenic	KEE	intragenic	KEE	intragenic	nonKEE	intergenic	no_enhancer	no_enhancer	no_enhancer	no_enhancer	not_spreading
PHLPP1	yes	down	-0.272651	8.61678	0.00151958	KEE	intragenic	KEE	intragenic	KEE	intragenic	KEE	intragenic	nonKEE	intragenic	KEE	intragenic	nonKEE	intragenic	KEE	intragenic	KEE	intragenic	spreading
NCOR1	yes	insensitive	-0.0644339	8.61431	0.561635	KEE	intragenic	no_enhancer	no_enhancer	KEE	intragenic	no_enhancer	no_enhancer	KEE	intragenic	nonKEE	intragenic	KEE	intragenic	KEE	intragenic	nonKEE	intragenic	not_spreading
XYLT1	yes	down	-0.525652	8.61233	7.5e-10	KEE	intragenic	KEE	intragenic	KEE	intragenic	nonKEE	intragenic	KEE	intragenic	no_enhancer	no_enhancer	nonKEE	intragenic	no_enhancer	no_enhancer	KEE	intragenic	spreading
ATXN2L	yes	insensitive	-0.190659	8.6088	0.0661498	KEE	intragenic	KEE	intragenic	KEE	intragenic	no_enhancer	no_enhancer	KEE	intragenic	KEE	intragenic	no_enhancer	no_enhancer	no_enhancer	no_enhancer	no_enhancer	no_enhancer	not_spreading
EWSR1	yes	insensitive	-0.0255803	8.59505	0.807698	nonKEE	intergenic	no_enhancer	no_enhancer	KEE	intragenic	no_enhancer	no_enhancer	KEE	intragenic	KEE	intragenic	KEE	intragenic	no_enhancer	no_enhancer	no_enhancer	no_enhancer	not_spreading
TBL1XR1	yes	insensitive	0.118787	8.59499	0.284747	KEE	intragenic	KEE	intragenic	KEE	intragenic	KEE	intragenic	KEE	intragenic	KEE	intragenic	KEE	intragenic	nonKEE	intragenic	KEE	intragenic	not_spreading
TNRC18	yes	down	-0.424587	8.5946	0.000651	KEE	intragenic	KEE	intragenic	KEE	intragenic	KEE	intragenic	KEE	intragenic	nonKEE	intragenic	KEE	intragenic	nonKEE	intragenic	nonKEE	intragenic	spreading
MTHFD2	yes	insensitive	-0.163289	8.59414	0.0815747	KEE	intragenic	KEE	intragenic	KEE	intragenic	KEE	intragenic	KEE	intragenic	KEE	intragenic	KEE	intragenic	KEE	intragenic	KEE	intragenic	not_spreading
HSPA9	yes	down	-0.320582	8.59157	0.000676	KEE	intragenic	KEE	intragenic	KEE	intragenic	no_enhancer	no_enhancer	nonKEE	intragenic	KEE	intragenic	no_enhancer	no_enhancer	KEE	intragenic	nonKEE	intragenic	not_spreading
WDFY4	yes	up	0.314491	8.59001	0.0146802	nonKEE	intergenic	no_enhancer	no_enhancer	nonKEE	intragenic	KEE	intragenic	no_enhancer	no_enhancer	no_enhancer	no_enhancer	KEE	intragenic	no_enhancer	no_enhancer	nonKEE	intragenic	not_spreading
FAM107B	yes	up	0.707357	8.58861	5.92e-13	KEE	intragenic	KEE	intragenic	KEE	intragenic	KEE	intragenic	KEE	intragenic	no_enhancer	no_enhancer	KEE	intragenic	KEE	intragenic	KEE	intragenic	not_spreading
NUP205	yes	insensitive	0.108766	8.58841	0.224107	KEE	intragenic	no_enhancer	no_enhancer	no_enhancer	no_enhancer	KEE	intragenic	KEE	intragenic	no_enhancer	no_enhancer	nonKEE	intragenic	no_enhancer	no_enhancer	KEE	intragenic	not_spreading
BCL7A	yes	insensitive	-0.166455	8.5864	0.114506	KEE	intragenic	KEE	intragenic	KEE	intragenic	no_enhancer	no_enhancer	KEE	intragenic	KEE	intragenic	nonKEE	intragenic	no_enhancer	no_enhancer	nonKEE	intragenic	spreading
INSIG1	yes	insensitive	-0.151898	8.58324	0.134833	KEE	intragenic	no_enhancer	no_enhancer	KEE	intragenic	no_enhancer	no_enhancer	nonKEE	intragenic	KEE	intragenic	no_enhancer	no_enhancer	no_enhancer	no_enhancer	KEE	intragenic	not_spreading
RABGGTB	yes	insensitive	-0.107582	8.58193	0.32775	KEE	intragenic	no_enhancer	no_enhancer	no_enhancer	no_enhancer	no_enhancer	no_enhancer	no_enhancer	no_enhancer	KEE	intragenic	no_enhancer	no_enhancer	no_enhancer	no_enhancer	no_enhancer	no_enhancer	not_spreading
CDV3	yes	down	-0.265643	8.57998	0.0062742	nonKEE	intragenic	nonKEE	intergenic	no_enhancer	no_enhancer	no_enhancer	no_enhancer	no_enhancer	no_enhancer	nonKEE	intergenic	KEE	intragenic	nonKEE	intergenic	KEE	intragenic	not_spreading
NASP	yes	insensitive	0.0444287	8.57988	0.725508	KEE	intragenic	no_enhancer	no_enhancer	KEE	intragenic	KEE	intragenic	KEE	intragenic	KEE	intragenic	nonKEE	intragenic	no_enhancer	no_enhancer	KEE	intragenic	not_spreading
KLF7	yes	up	0.309497	8.57536	0.0119321	nonKEE	intragenic	KEE	intragenic	nonKEE	intragenic	KEE	intragenic	nonKEE	intragenic	no_enhancer	no_enhancer	KEE	intragenic	nonKEE	intragenic	KEE	intragenic	not_spreading
PTGER4	yes	up	0.488991	8.57104	4.44e-07	nonKEE	intergenic	KEE	intergenic	KEE	intragenic	KEE	intragenic	no_enhancer	no_enhancer	no_enhancer	no_enhancer	no_enhancer	no_enhancer	nonKEE	intergenic	nonKEE	intergenic	spreading
WDR82	yes	insensitive	-0.0755919	8.57019	0.464798	nonKEE	intragenic	KEE	intergenic	KEE	intragenic	KEE	intragenic	KEE	intragenic	KEE	intragenic	KEE	intragenic	nonKEE	intragenic	no_enhancer	no_enhancer	not_spreading
MYO18A	yes	insensitive	0.21984	8.56948	0.0763471	KEE	intragenic	KEE	intragenic	KEE	intragenic	KEE	intragenic	nonKEE	intragenic	KEE	intragenic	KEE	intragenic	KEE	intragenic	nonKEE	intragenic	not_spreading
SUPT16H	yes	insensitive	-0.100203	8.56924	0.348252	KEE	intragenic	KEE	intragenic	KEE	intragenic	no_enhancer	no_enhancer	KEE	intragenic	KEE	intragenic	nonKEE	intragenic	no_enhancer	no_enhancer	no_enhancer	no_enhancer	not_spreading
CSPG4	yes	down	-0.771009	8.56907	2.63e-07	nonKEE	intragenic	nonKEE	intragenic	nonKEE	intragenic	nonKEE	intragenic	nonKEE	intragenic	nonKEE	intragenic	nonKEE	intragenic	nonKEE	intragenic	nonKEE	intergenic	not_spreading
ARID2	yes	down	-0.475939	8.56849	1.22e-06	nonKEE	intragenic	no_enhancer	no_enhancer	KEE	intragenic	KEE	intragenic	KEE	intragenic	KEE	intragenic	nonKEE	intragenic	nonKEE	intragenic	KEE	intragenic	spreading
TET3	yes	insensitive	0.00872352	8.56527	0.946703	KEE	intragenic	KEE	intragenic	KEE	intragenic	KEE	intragenic	KEE	intragenic	KEE	intragenic	KEE	intragenic	KEE	intergenic	KEE	intragenic	not_spreading
TGFBR2	yes	down	-0.43164	8.56506	1.49e-06	KEE	intragenic	KEE	intragenic	KEE	intragenic	KEE	intragenic	no_enhancer	no_enhancer	no_enhancer	no_enhancer	nonKEE	intragenic	nonKEE	intragenic	KEE	intragenic	spreading
LAT2	yes	insensitive	-0.0104763	8.565	0.938398	KEE	intragenic	KEE	intragenic	KEE	intragenic	KEE	intragenic	KEE	intragenic	nonKEE	intragenic	KEE	intragenic	nonKEE	intragenic	no_enhancer	no_enhancer	spreading
DOCK2	yes	insensitive	-0.00623162	8.55674	0.961418	KEE	intragenic	KEE	intragenic	nonKEE	intragenic	KEE	intragenic	nonKEE	intragenic	nonKEE	intragenic	KEE	intragenic	nonKEE	intragenic	KEE	intragenic	not_spreading
CPSF6	yes	insensitive	0.130883	8.5539	0.356072	KEE	intragenic	no_enhancer	no_enhancer	no_enhancer	no_enhancer	KEE	intragenic	KEE	intragenic	KEE	intragenic	KEE	intragenic	no_enhancer	no_enhancer	KEE	intragenic	not_spreading
CYFIP2	yes	insensitive	0.0859044	8.55225	0.43688	KEE	intragenic	KEE	intragenic	KEE	intragenic	no_enhancer	no_enhancer	no_enhancer	no_enhancer	nonKEE	intragenic	KEE	intragenic	KEE	intragenic	no_enhancer	no_enhancer	not_spreading
LUZP1	yes	insensitive	-0.0837234	8.55221	0.4236	nonKEE	intragenic	nonKEE	intragenic	nonKEE	intragenic	nonKEE	intragenic	nonKEE	intragenic	KEE	intragenic	KEE	intragenic	KEE	intragenic	KEE	intragenic	not_spreading
MKNK2	yes	insensitive	-0.184096	8.55069	0.172024	KEE	intragenic	KEE	intragenic	KEE	intragenic	nonKEE	intragenic	nonKEE	intragenic	KEE	intragenic	KEE	intragenic	nonKEE	intragenic	nonKEE	intragenic	not_spreading
MICAL3	yes	insensitive	-0.0092238	8.55034	0.939712	KEE	intragenic	KEE	intragenic	KEE	intragenic	nonKEE	intragenic	no_enhancer	no_enhancer	KEE	intragenic	KEE	intragenic	KEE	intragenic	KEE	intragenic	not_spreading
ATP13A3	yes	up	0.359923	8.54961	0.00012	KEE	intragenic	no_enhancer	no_enhancer	no_enhancer	no_enhancer	KEE	intragenic	no_enhancer	no_enhancer	KEE	intragenic	KEE	intragenic	no_enhancer	no_enhancer	KEE	intragenic	not_spreading
ATP8B4	yes	insensitive	0.0659223	8.54727	0.584055	KEE	intragenic	KEE	intragenic	KEE	intragenic	KEE	intragenic	KEE	intragenic	nonKEE	intragenic	nonKEE	intragenic	KEE	intragenic	no_enhancer	no_enhancer	spreading
NUMA1	yes	down	-0.269313	8.54616	0.0151484	KEE	intragenic	KEE	intragenic	KEE	intragenic	KEE	intragenic	no_enhancer	no_enhancer	KEE	intragenic	KEE	intragenic	KEE	intragenic	KEE	intragenic	not_spreading
MPRIP	yes	insensitive	0.0967459	8.54203	0.373292	KEE	intragenic	KEE	intragenic	KEE	intragenic	KEE	intragenic	no_enhancer	no_enhancer	KEE	intragenic	KEE	intragenic	KEE	intragenic	KEE	intragenic	not_spreading
MAP4K4	yes	insensitive	-0.0798263	8.53964	0.443244	KEE	intragenic	KEE	intragenic	KEE	intragenic	KEE	intragenic	no_enhancer	no_enhancer	KEE	intragenic	nonKEE	intragenic	KEE	intragenic	KEE	intragenic	not_spreading
HMGCS1	yes	insensitive	0.198804	8.53958	0.0929942	KEE	intragenic	KEE	intragenic	KEE	intragenic	KEE	intragenic	KEE	intragenic	KEE	intragenic	KEE	intragenic	nonKEE	intragenic	KEE	intragenic	not_spreading
UPF1	yes	down	-0.436062	8.53439	0.000543	KEE	intragenic	KEE	intragenic	KEE	intragenic	KEE	intragenic	KEE	intragenic	KEE	intragenic	KEE	intragenic	no_enhancer	no_enhancer	KEE	intragenic	not_spreading
ZXDC	yes	up	0.298371	8.52899	0.00152904	KEE	intragenic	no_enhancer	no_enhancer	no_enhancer	no_enhancer	KEE	intragenic	KEE	intragenic	KEE	intragenic	no_enhancer	no_enhancer	KEE	intragenic	nonKEE	intragenic	not_spreading
CDCA7	yes	down	-0.253025	8.52846	0.0025084	KEE	intragenic	KEE	intragenic	no_enhancer	no_enhancer	no_enhancer	no_enhancer	nonKEE	intragenic	no_enhancer	no_enhancer	nonKEE	intergenic	no_enhancer	no_enhancer	KEE	intragenic	spreading
PUM1	yes	insensitive	0.0506568	8.52802	0.636893	KEE	intragenic	KEE	intragenic	KEE	intragenic	KEE	intragenic	KEE	intragenic	KEE	intragenic	KEE	intragenic	nonKEE	intragenic	KEE	intragenic	not_spreading
SLC4A7	yes	up	0.292113	8.52695	0.0276155	KEE	intragenic	KEE	intragenic	KEE	intragenic	no_enhancer	no_enhancer	no_enhancer	no_enhancer	no_enhancer	no_enhancer	KEE	intragenic	no_enhancer	no_enhancer	KEE	intragenic	not_spreading
PFKFB3	yes	insensitive	-0.0608735	8.52562	0.650624	nonKEE	intragenic	nonKEE	intragenic	KEE	intragenic	nonKEE	intragenic	KEE	intragenic	KEE	intragenic	nonKEE	intragenic	KEE	intragenic	KEE	intragenic	not_spreading
MGAT5	yes	down	-0.844566	8.52377	3.23e-14	KEE	intragenic	KEE	intragenic	KEE	intragenic	KEE	intragenic	nonKEE	intragenic	KEE	intragenic	KEE	intragenic	KEE	intragenic	KEE	intragenic	not_spreading
USP24	yes	up	0.191206	8.51992	0.0407806	nonKEE	intragenic	no_enhancer	no_enhancer	KEE	intragenic	KEE	intragenic	nonKEE	intragenic	KEE	intragenic	KEE	intragenic	nonKEE	intragenic	KEE	intragenic	not_spreading
TXNRD1	yes	insensitive	-0.0592573	8.50633	0.614272	nonKEE	intragenic	nonKEE	intragenic	KEE	intragenic	no_enhancer	no_enhancer	KEE	intragenic	KEE	intragenic	nonKEE	intragenic	KEE	intragenic	KEE	intragenic	not_spreading
LRP8	yes	insensitive	-0.031532	8.50288	0.760086	KEE	intragenic	KEE	intragenic	KEE	intragenic	nonKEE	intragenic	nonKEE	intragenic	KEE	intragenic	KEE	intragenic	KEE	intragenic	KEE	intragenic	not_spreading
NAB2	yes	insensitive	-0.0221386	8.49073	0.902525	nonKEE	intragenic	no_enhancer	no_enhancer	no_enhancer	no_enhancer	KEE	intragenic	no_enhancer	no_enhancer	KEE	intragenic	KEE	intragenic	no_enhancer	no_enhancer	nonKEE	intragenic	not_spreading
GAB2	yes	down	-0.253878	8.48846	0.00620688	KEE	intragenic	KEE	intragenic	KEE	intragenic	KEE	intragenic	nonKEE	intragenic	KEE	intragenic	nonKEE	intragenic	nonKEE	intragenic	no_enhancer	no_enhancer	spreading
TPM3	yes	insensitive	0.049238	8.48609	0.689705	KEE	intragenic	nonKEE	intragenic	KEE	intragenic	KEE	intragenic	KEE	intragenic	KEE	intragenic	KEE	intragenic	KEE	intragenic	no_enhancer	no_enhancer	not_spreading
LPIN1	yes	insensitive	0.0258791	8.48503	0.824865	KEE	intragenic	KEE	intragenic	KEE	intragenic	nonKEE	intragenic	nonKEE	intragenic	KEE	intragenic	KEE	intragenic	nonKEE	intragenic	nonKEE	intragenic	spreading
MARS	yes	insensitive	0.0321516	8.47703	0.801851	nonKEE	intragenic	nonKEE	intragenic	KEE	intragenic	nonKEE	intragenic	KEE	intragenic	KEE	intragenic	nonKEE	intragenic	no_enhancer	no_enhancer	no_enhancer	no_enhancer	not_spreading
DHCR24	yes	down	-0.324453	8.47537	0.000964	nonKEE	intragenic	KEE	intragenic	KEE	intragenic	nonKEE	intragenic	nonKEE	intragenic	KEE	intragenic	nonKEE	intragenic	KEE	intragenic	KEE	intragenic	not_spreading
SLC20A1	yes	insensitive	-0.154426	8.47273	0.0725361	KEE	intragenic	no_enhancer	no_enhancer	no_enhancer	no_enhancer	nonKEE	intragenic	nonKEE	intragenic	KEE	intragenic	nonKEE	intragenic	KEE	intragenic	no_enhancer	no_enhancer	not_spreading
ANKRD33B	yes	up	0.69462	8.47218	5.65e-08	nonKEE	intragenic	KEE	intragenic	nonKEE	intragenic	nonKEE	intragenic	nonKEE	intragenic	nonKEE	intragenic	KEE	intragenic	nonKEE	intragenic	KEE	intragenic	not_spreading
TARDBP	yes	insensitive	-0.0355087	8.46797	0.735889	KEE	intragenic	KEE	intragenic	no_enhancer	no_enhancer	KEE	intragenic	KEE	intragenic	KEE	intragenic	no_enhancer	no_enhancer	no_enhancer	no_enhancer	no_enhancer	no_enhancer	not_spreading
HNRNPA0	yes	down	-0.389916	8.46733	0.000214	KEE	intragenic	no_enhancer	no_enhancer	KEE	intragenic	nonKEE	intergenic	nonKEE	intergenic	nonKEE	intergenic	no_enhancer	no_enhancer	no_enhancer	no_enhancer	nonKEE	intergenic	not_spreading
HNRNPL	yes	down	-0.338317	8.46628	0.000846	KEE	intragenic	KEE	intragenic	KEE	intragenic	KEE	intragenic	KEE	intragenic	KEE	intragenic	KEE	intragenic	KEE	intragenic	nonKEE	intragenic	not_spreading
GLG1	yes	insensitive	-0.136815	8.46584	0.19152	KEE	intragenic	KEE	intragenic	KEE	intragenic	KEE	intragenic	no_enhancer	no_enhancer	KEE	intragenic	KEE	intragenic	KEE	intragenic	KEE	intragenic	not_spreading
WAPAL	yes	insensitive	-0.0618779	8.46349	0.569568	nonKEE	intragenic	nonKEE	intragenic	nonKEE	intragenic	KEE	intragenic	KEE	intragenic	KEE	intragenic	KEE	intragenic	nonKEE	intergenic	KEE	intragenic	not_spreading
TOP2A	yes	insensitive	0.178693	8.46183	0.117961	nonKEE	intergenic	nonKEE	intergenic	KEE	intragenic	KEE	intragenic	nonKEE	intragenic	KEE	intragenic	no_enhancer	no_enhancer	nonKEE	intergenic	nonKEE	intragenic	not_spreading
RBBP4	yes	up	0.249288	8.45963	0.0249745	KEE	intragenic	KEE	intragenic	KEE	intragenic	no_enhancer	no_enhancer	KEE	intragenic	no_enhancer	no_enhancer	no_enhancer	no_enhancer	no_enhancer	no_enhancer	KEE	intragenic	not_spreading
ATF7IP	yes	insensitive	-0.0211327	8.45571	0.861091	KEE	intragenic	no_enhancer	no_enhancer	KEE	intragenic	no_enhancer	no_enhancer	no_enhancer	no_enhancer	KEE	intragenic	KEE	intragenic	KEE	intragenic	KEE	intragenic	not_spreading
CNTRL	yes	up	0.593016	8.45518	5.23e-07	KEE	intragenic	nonKEE	intragenic	KEE	intragenic	KEE	intragenic	no_enhancer	no_enhancer	KEE	intragenic	nonKEE	intragenic	nonKEE	intragenic	no_enhancer	no_enhancer	not_spreading
CEP350	yes	up	0.193327	8.44924	0.0481595	nonKEE	intragenic	nonKEE	intragenic	nonKEE	intragenic	KEE	intragenic	no_enhancer	no_enhancer	no_enhancer	no_enhancer	KEE	intragenic	nonKEE	intragenic	KEE	intragenic	not_spreading
POLG	yes	insensitive	-0.227893	8.44362	0.0549421	KEE	intragenic	KEE	intragenic	KEE	intragenic	KEE	intragenic	KEE	intragenic	KEE	intragenic	KEE	intragenic	no_enhancer	no_enhancer	nonKEE	intragenic	not_spreading
G3BP1	yes	insensitive	-0.0798938	8.44158	0.403532	nonKEE	intragenic	no_enhancer	no_enhancer	KEE	intragenic	KEE	intragenic	KEE	intragenic	KEE	intragenic	KEE	intragenic	no_enhancer	no_enhancer	no_enhancer	no_enhancer	not_spreading
HIVEP2	yes	down	-0.78687	8.43838	1.15e-13	KEE	intragenic	KEE	intragenic	KEE	intragenic	nonKEE	intragenic	nonKEE	intragenic	no_enhancer	no_enhancer	KEE	intragenic	KEE	intragenic	KEE	intragenic	spreading
MAP3K1	yes	insensitive	0.0257224	8.43659	0.835067	nonKEE	intragenic	no_enhancer	no_enhancer	KEE	intragenic	KEE	intragenic	KEE	intragenic	KEE	intragenic	no_enhancer	no_enhancer	KEE	intragenic	KEE	intragenic	spreading
KPNA2	yes	down	-0.289362	8.43161	0.00988666	nonKEE	intragenic	no_enhancer	no_enhancer	nonKEE	intergenic	no_enhancer	no_enhancer	nonKEE	intragenic	KEE	intragenic	no_enhancer	no_enhancer	nonKEE	intergenic	no_enhancer	no_enhancer	not_spreading
FUBP1	yes	insensitive	0.0758674	8.42922	0.557946	KEE	intragenic	KEE	intragenic	KEE	intragenic	no_enhancer	no_enhancer	KEE	intragenic	no_enhancer	no_enhancer	nonKEE	intragenic	no_enhancer	no_enhancer	KEE	intragenic	not_spreading
URB1	yes	insensitive	-0.104414	8.42836	0.269642	nonKEE	intragenic	nonKEE	intragenic	nonKEE	intragenic	nonKEE	intragenic	nonKEE	intragenic	KEE	intragenic	nonKEE	intragenic	KEE	intragenic	nonKEE	intragenic	not_spreading
PRSS12	yes	down	-1.54939	8.42794	7.11e-26	KEE	intragenic	KEE	intragenic	KEE	intragenic	KEE	intragenic	nonKEE	intragenic	no_enhancer	no_enhancer	nonKEE	intragenic	no_enhancer	no_enhancer	no_enhancer	no_enhancer	spreading
ZNF292	yes	insensitive	0.06448	8.42425	0.690627	nonKEE	intragenic	nonKEE	intragenic	nonKEE	intragenic	KEE	intragenic	KEE	intragenic	no_enhancer	no_enhancer	KEE	intragenic	no_enhancer	no_enhancer	KEE	intragenic	spreading
DOCK8	yes	up	0.207556	8.42402	0.0187448	KEE	intragenic	KEE	intragenic	KEE	intragenic	KEE	intragenic	KEE	intragenic	KEE	intragenic	nonKEE	intragenic	nonKEE	intragenic	no_enhancer	no_enhancer	not_spreading
KIAA0232	yes	up	0.256851	8.42378	0.00524925	nonKEE	intragenic	nonKEE	intragenic	KEE	intragenic	KEE	intragenic	KEE	intragenic	KEE	intragenic	nonKEE	intragenic	KEE	intragenic	KEE	intragenic	not_spreading
KIF5B	yes	insensitive	-0.0611483	8.42247	0.649447	KEE	intragenic	no_enhancer	no_enhancer	no_enhancer	no_enhancer	no_enhancer	no_enhancer	KEE	intragenic	no_enhancer	no_enhancer	no_enhancer	no_enhancer	no_enhancer	no_enhancer	KEE	intragenic	not_spreading
HIST1H2BD	no	down	-0.403838	8.42097	8.52e-05	nonKEE	intragenic	KEE	intragenic	KEE	intragenic	no_enhancer	no_enhancer	no_enhancer	no_enhancer	KEE	intragenic	KEE	intragenic	KEE	intragenic	nonKEE	intragenic	not_spreading
KIAA0947	yes	insensitive	0.0208293	8.41955	0.87041	KEE	intragenic	KEE	intragenic	nonKEE	intragenic	KEE	intragenic	nonKEE	intragenic	KEE	intragenic	KEE	intragenic	nonKEE	intragenic	nonKEE	intergenic	not_spreading
ATP5B	yes	down	-0.45254	8.41649	0.000537	KEE	intragenic	no_enhancer	no_enhancer	nonKEE	intergenic	no_enhancer	no_enhancer	KEE	intragenic	no_enhancer	no_enhancer	no_enhancer	no_enhancer	nonKEE	intragenic	no_enhancer	no_enhancer	not_spreading
PDCD11	yes	insensitive	-0.0891467	8.41294	0.4236	KEE	intragenic	no_enhancer	no_enhancer	nonKEE	intragenic	no_enhancer	no_enhancer	nonKEE	intragenic	no_enhancer	no_enhancer	nonKEE	intragenic	no_enhancer	no_enhancer	no_enhancer	no_enhancer	not_spreading
YTHDF2	yes	down	-0.353707	8.41193	0.000922	KEE	intragenic	no_enhancer	no_enhancer	KEE	intragenic	KEE	intragenic	KEE	intragenic	KEE	intragenic	no_enhancer	no_enhancer	no_enhancer	no_enhancer	KEE	intragenic	not_spreading
RPLP0	yes	down	-0.482639	8.41165	0.00164845	KEE	intragenic	KEE	intragenic	no_enhancer	no_enhancer	KEE	intragenic	KEE	intragenic	KEE	intragenic	no_enhancer	no_enhancer	no_enhancer	no_enhancer	no_enhancer	no_enhancer	not_spreading
SMARCA4	yes	insensitive	-0.195849	8.41126	0.0514971	KEE	intragenic	KEE	intragenic	KEE	intragenic	KEE	intragenic	KEE	intragenic	KEE	intragenic	KEE	intragenic	KEE	intragenic	KEE	intragenic	not_spreading
PTPN7	yes	insensitive	-0.00357719	8.41126	0.981837	nonKEE	intragenic	nonKEE	intragenic	KEE	intragenic	KEE	intragenic	KEE	intragenic	KEE	intragenic	KEE	intergenic	nonKEE	intragenic	no_enhancer	no_enhancer	not_spreading
EIF4B	yes	insensitive	-0.156801	8.40496	0.0742683	KEE	intragenic	no_enhancer	no_enhancer	KEE	intragenic	KEE	intragenic	KEE	intragenic	nonKEE	intergenic	no_enhancer	no_enhancer	nonKEE	intergenic	no_enhancer	no_enhancer	not_spreading
BRPF1	yes	down	-0.61709	8.40459	1.35e-09	KEE	intragenic	no_enhancer	no_enhancer	nonKEE	intragenic	no_enhancer	no_enhancer	nonKEE	intragenic	no_enhancer	no_enhancer	no_enhancer	no_enhancer	no_enhancer	no_enhancer	no_enhancer	no_enhancer	not_spreading
GSE1	yes	up	0.734241	8.40084	3.65e-09	KEE	intragenic	nonKEE	intragenic	KEE	intragenic	KEE	intragenic	KEE	intragenic	KEE	intragenic	nonKEE	intragenic	KEE	intragenic	KEE	intragenic	not_spreading
RBM33	yes	insensitive	0.112071	8.39997	0.232443	nonKEE	intragenic	KEE	intragenic	nonKEE	intragenic	KEE	intragenic	no_enhancer	no_enhancer	KEE	intragenic	KEE	intragenic	KEE	intragenic	KEE	intragenic	not_spreading
THRAP3	yes	insensitive	-0.140627	8.39881	0.127172	KEE	intragenic	KEE	intragenic	KEE	intragenic	KEE	intragenic	KEE	intragenic	KEE	intragenic	KEE	intragenic	KEE	intragenic	nonKEE	intragenic	not_spreading
HTT	yes	insensitive	0.0616569	8.39686	0.578125	nonKEE	intragenic	nonKEE	intragenic	KEE	intragenic	nonKEE	intragenic	nonKEE	intragenic	KEE	intragenic	KEE	intragenic	no_enhancer	no_enhancer	KEE	intragenic	not_spreading
CHD9	yes	insensitive	0.160145	8.39677	0.168997	KEE	intragenic	KEE	intragenic	KEE	intragenic	KEE	intragenic	nonKEE	intragenic	KEE	intragenic	KEE	intragenic	KEE	intragenic	KEE	intragenic	not_spreading
LRBA	yes	insensitive	-0.10261	8.39165	0.509785	nonKEE	intragenic	nonKEE	intragenic	nonKEE	intragenic	nonKEE	intragenic	no_enhancer	no_enhancer	KEE	intragenic	KEE	intragenic	KEE	intragenic	KEE	intragenic	not_spreading
CREBBP	yes	insensitive	-0.142368	8.38616	0.157979	KEE	intragenic	no_enhancer	no_enhancer	KEE	intragenic	KEE	intragenic	KEE	intragenic	KEE	intragenic	KEE	intragenic	KEE	intragenic	KEE	intragenic	not_spreading
RBM15	yes	insensitive	-0.0577049	8.38395	0.562922	KEE	intragenic	no_enhancer	no_enhancer	KEE	intragenic	KEE	intragenic	KEE	intragenic	KEE	intragenic	no_enhancer	no_enhancer	no_enhancer	no_enhancer	KEE	intragenic	not_spreading
KIAA0368	yes	insensitive	-0.000227	8.38385	0.998783	KEE	intragenic	nonKEE	intragenic	KEE	intragenic	KEE	intragenic	nonKEE	intragenic	KEE	intragenic	KEE	intragenic	KEE	intragenic	KEE	intragenic	not_spreading
CCNL1	yes	insensitive	-0.153854	8.37869	0.187943	KEE	intragenic	no_enhancer	no_enhancer	KEE	intragenic	KEE	intragenic	KEE	intragenic	KEE	intragenic	nonKEE	intragenic	nonKEE	intergenic	no_enhancer	no_enhancer	not_spreading
MCM2	yes	down	-0.50662	8.376	9.45e-06	KEE	intragenic	KEE	intragenic	no_enhancer	no_enhancer	no_enhancer	no_enhancer	no_enhancer	no_enhancer	KEE	intragenic	KEE	intragenic	KEE	intragenic	nonKEE	intragenic	not_spreading
ZHX2	yes	down	-0.202515	8.37125	0.0460904	KEE	intragenic	KEE	intragenic	KEE	intragenic	nonKEE	intragenic	nonKEE	intragenic	nonKEE	intragenic	KEE	intragenic	nonKEE	intragenic	KEE	intragenic	spreading
PCM1	yes	insensitive	0.258306	8.37026	0.050096	KEE	intragenic	no_enhancer	no_enhancer	KEE	intragenic	KEE	intragenic	KEE	intragenic	KEE	intragenic	nonKEE	intragenic	no_enhancer	no_enhancer	no_enhancer	no_enhancer	not_spreading
TCF3	yes	insensitive	-0.0497129	8.36113	0.746912	KEE	intragenic	KEE	intragenic	KEE	intragenic	nonKEE	intergenic	nonKEE	intragenic	KEE	intragenic	KEE	intragenic	nonKEE	intragenic	nonKEE	intragenic	not_spreading
CLASP1	yes	insensitive	-0.0561066	8.36076	0.587042	KEE	intragenic	KEE	intragenic	KEE	intragenic	no_enhancer	no_enhancer	no_enhancer	no_enhancer	KEE	intragenic	KEE	intragenic	KEE	intragenic	KEE	intragenic	not_spreading
PTCH1	yes	up	0.483406	8.36	3.87e-07	nonKEE	intragenic	nonKEE	intragenic	nonKEE	intragenic	no_enhancer	no_enhancer	nonKEE	intragenic	KEE	intragenic	KEE	intragenic	no_enhancer	no_enhancer	KEE	intragenic	not_spreading
CANX	yes	insensitive	-0.114272	8.35914	0.266514	KEE	intragenic	KEE	intragenic	KEE	intragenic	KEE	intragenic	KEE	intragenic	KEE	intragenic	KEE	intragenic	no_enhancer	no_enhancer	KEE	intragenic	not_spreading
IRF1	yes	down	-0.308573	8.35782	0.00355449	KEE	intragenic	nonKEE	intergenic	KEE	intragenic	nonKEE	intergenic	KEE	intragenic	KEE	intragenic	KEE	intergenic	KEE	intragenic	nonKEE	intergenic	not_spreading
PLEC	no	up	0.7573	8.35594	0.000348	nonKEE	intragenic	nonKEE	intragenic	nonKEE	intragenic	nonKEE	intragenic	nonKEE	intragenic	KEE	intragenic	KEE	intragenic	KEE	intragenic	nonKEE	intragenic	not_spreading
BOD1L1	yes	up	0.358232	8.3525	0.00684299	nonKEE	intragenic	no_enhancer	no_enhancer	no_enhancer	no_enhancer	nonKEE	intragenic	KEE	intragenic	no_enhancer	no_enhancer	nonKEE	intragenic	no_enhancer	no_enhancer	KEE	intragenic	not_spreading
ACIN1	yes	insensitive	-0.107174	8.35011	0.258757	nonKEE	intragenic	no_enhancer	no_enhancer	KEE	intragenic	KEE	intragenic	nonKEE	intragenic	KEE	intragenic	KEE	intragenic	KEE	intragenic	nonKEE	intragenic	not_spreading
NBEAL2	yes	down	-0.705027	8.34914	2.88e-05	nonKEE	intragenic	KEE	intragenic	nonKEE	intragenic	nonKEE	intragenic	nonKEE	intragenic	KEE	intragenic	KEE	intragenic	nonKEE	intragenic	nonKEE	intragenic	not_spreading
MTA2	yes	down	-0.51816	8.34478	2.4e-05	KEE	intragenic	no_enhancer	no_enhancer	KEE	intragenic	no_enhancer	no_enhancer	KEE	intragenic	KEE	intragenic	no_enhancer	no_enhancer	KEE	intragenic	no_enhancer	no_enhancer	not_spreading
IGF2R	yes	insensitive	-0.0170278	8.34434	0.889856	KEE	intragenic	KEE	intragenic	KEE	intragenic	KEE	intragenic	nonKEE	intragenic	KEE	intragenic	KEE	intragenic	KEE	intragenic	KEE	intragenic	not_spreading
NFE2L2	yes	up	0.307624	8.3432	0.00373713	nonKEE	intragenic	nonKEE	intragenic	KEE	intragenic	KEE	intragenic	KEE	intragenic	KEE	intragenic	KEE	intragenic	KEE	intragenic	KEE	intragenic	not_spreading
BMF	yes	up	1.50026	8.34161	4.65e-18	KEE	intragenic	KEE	intragenic	nonKEE	intragenic	nonKEE	intragenic	nonKEE	intragenic	nonKEE	intragenic	KEE	intragenic	nonKEE	intragenic	nonKEE	intragenic	not_spreading
TRIB2	yes	insensitive	0.0505636	8.33979	0.680685	KEE	intragenic	no_enhancer	no_enhancer	nonKEE	intragenic	nonKEE	intragenic	no_enhancer	no_enhancer	no_enhancer	no_enhancer	no_enhancer	no_enhancer	no_enhancer	no_enhancer	nonKEE	intragenic	not_spreading
AMD1	yes	down	-0.263586	8.336	0.00758712	KEE	intragenic	no_enhancer	no_enhancer	KEE	intragenic	no_enhancer	no_enhancer	KEE	intragenic	KEE	intragenic	KEE	intragenic	KEE	intragenic	no_enhancer	no_enhancer	not_spreading
PROM1	yes	down	-2.63765	8.33081	5.02e-30	KEE	intragenic	KEE	intragenic	KEE	intragenic	no_enhancer	no_enhancer	no_enhancer	no_enhancer	no_enhancer	no_enhancer	no_enhancer	no_enhancer	no_enhancer	no_enhancer	KEE	intragenic	spreading
RPL3	yes	down	-0.491334	8.33066	0.0010676	KEE	intragenic	no_enhancer	no_enhancer	no_enhancer	no_enhancer	nonKEE	intergenic	nonKEE	intergenic	KEE	intergenic	no_enhancer	no_enhancer	nonKEE	intergenic	nonKEE	intergenic	not_spreading
PSME4	yes	insensitive	0.0463467	8.3284	0.686492	KEE	intragenic	KEE	intragenic	KEE	intragenic	nonKEE	intragenic	KEE	intragenic	KEE	intragenic	KEE	intragenic	KEE	intragenic	KEE	intragenic	not_spreading
EP400	yes	insensitive	1.75e-05	8.32793	0.999915	KEE	intragenic	KEE	intragenic	nonKEE	intragenic	nonKEE	intragenic	KEE	intragenic	KEE	intragenic	nonKEE	intragenic	nonKEE	intragenic	KEE	intragenic	not_spreading
RAN	yes	down	-0.443043	8.32768	4.1e-05	KEE	intragenic	no_enhancer	no_enhancer	KEE	intragenic	KEE	intragenic	nonKEE	intragenic	KEE	intragenic	KEE	intragenic	nonKEE	intragenic	nonKEE	intragenic	not_spreading
ACLY	yes	down	-0.240262	8.32746	0.015761	nonKEE	intragenic	nonKEE	intragenic	KEE	intragenic	nonKEE	intragenic	KEE	intragenic	KEE	intragenic	no_enhancer	no_enhancer	nonKEE	intragenic	KEE	intragenic	not_spreading
SBF1	yes	insensitive	0.103554	8.32737	0.605804	KEE	intragenic	KEE	intragenic	KEE	intragenic	nonKEE	intragenic	nonKEE	intragenic	KEE	intragenic	KEE	intragenic	KEE	intragenic	nonKEE	intragenic	not_spreading
POGZ	yes	insensitive	0.0929975	8.32494	0.36284	KEE	intragenic	KEE	intragenic	KEE	intragenic	KEE	intragenic	KEE	intragenic	KEE	intergenic	KEE	intragenic	KEE	intragenic	KEE	intragenic	not_spreading
WEE1	yes	insensitive	-0.105951	8.32143	0.273162	KEE	intragenic	no_enhancer	no_enhancer	KEE	intragenic	no_enhancer	no_enhancer	no_enhancer	no_enhancer	nonKEE	intergenic	nonKEE	intergenic	nonKEE	intergenic	nonKEE	intergenic	not_spreading
CLIC4	yes	down	-0.223507	8.32011	0.0368459	KEE	intragenic	KEE	intragenic	KEE	intragenic	KEE	intragenic	nonKEE	intergenic	KEE	intragenic	KEE	intragenic	KEE	intragenic	KEE	intragenic	not_spreading
N4BP3	yes	insensitive	0.0402522	8.32009	0.815173	KEE	intragenic	KEE	intragenic	KEE	intragenic	no_enhancer	no_enhancer	no_enhancer	no_enhancer	KEE	intragenic	KEE	intragenic	nonKEE	intergenic	KEE	intragenic	not_spreading
RBM3	yes	insensitive	-0.222775	8.31691	0.0637753	KEE	intragenic	no_enhancer	no_enhancer	no_enhancer	no_enhancer	KEE	intragenic	no_enhancer	no_enhancer	KEE	intragenic	no_enhancer	no_enhancer	no_enhancer	no_enhancer	no_enhancer	no_enhancer	not_spreading
RUNX2	yes	insensitive	-0.145281	8.31391	0.169498	KEE	intragenic	KEE	intragenic	KEE	intragenic	KEE	intragenic	KEE	intragenic	nonKEE	intragenic	nonKEE	intergenic	nonKEE	intragenic	nonKEE	intragenic	spreading
CTPS1	yes	insensitive	-0.147149	8.30368	0.108656	nonKEE	intragenic	KEE	intragenic	KEE	intragenic	KEE	intragenic	no_enhancer	no_enhancer	KEE	intragenic	nonKEE	intragenic	nonKEE	intragenic	no_enhancer	no_enhancer	not_spreading
G3BP2	yes	insensitive	-0.138199	8.30229	0.13034	KEE	intragenic	no_enhancer	no_enhancer	KEE	intragenic	nonKEE	intragenic	no_enhancer	no_enhancer	KEE	intragenic	nonKEE	intragenic	no_enhancer	no_enhancer	KEE	intragenic	not_spreading
PPP1R16B	yes	up	0.307278	8.30148	0.00150075	KEE	intragenic	KEE	intragenic	KEE	intragenic	no_enhancer	no_enhancer	no_enhancer	no_enhancer	nonKEE	intragenic	KEE	intragenic	nonKEE	intergenic	KEE	intragenic	not_spreading
HMGB1	yes	up	0.22921	8.301	0.0363538	KEE	intragenic	KEE	intragenic	KEE	intragenic	nonKEE	intergenic	nonKEE	intragenic	KEE	intragenic	nonKEE	intragenic	nonKEE	intragenic	nonKEE	intragenic	spreading
TMBIM6	yes	down	-0.20664	8.29987	0.0383926	KEE	intragenic	KEE	intragenic	KEE	intragenic	no_enhancer	no_enhancer	KEE	intragenic	KEE	intragenic	KEE	intragenic	nonKEE	intragenic	KEE	intragenic	not_spreading
RRP1B	yes	down	-0.42107	8.29883	2.05e-05	nonKEE	intragenic	nonKEE	intergenic	KEE	intragenic	nonKEE	intragenic	nonKEE	intragenic	nonKEE	intergenic	KEE	intragenic	no_enhancer	no_enhancer	nonKEE	intragenic	not_spreading
ANKRD28	yes	up	0.525218	8.29645	2.96e-07	KEE	intragenic	KEE	intragenic	KEE	intragenic	KEE	intragenic	nonKEE	intragenic	KEE	intragenic	KEE	intragenic	KEE	intragenic	KEE	intragenic	not_spreading
WDR33	yes	insensitive	0.107839	8.29533	0.263744	nonKEE	intergenic	nonKEE	intergenic	KEE	intragenic	KEE	intragenic	KEE	intragenic	nonKEE	intergenic	KEE	intragenic	nonKEE	intergenic	KEE	intragenic	not_spreading
LRRFIP1	yes	insensitive	0.0811443	8.29403	0.683539	KEE	intragenic	KEE	intragenic	KEE	intragenic	KEE	intragenic	KEE	intragenic	KEE	intragenic	KEE	intragenic	KEE	intragenic	KEE	intragenic	spreading
CALM1	yes	insensitive	-0.161847	8.29308	0.0898363	nonKEE	intragenic	KEE	intragenic	KEE	intragenic	no_enhancer	no_enhancer	nonKEE	intragenic	KEE	intragenic	no_enhancer	no_enhancer	nonKEE	intergenic	nonKEE	intragenic	not_spreading
PCNT	yes	down	-0.246309	8.28718	0.00934958	KEE	intragenic	KEE	intragenic	KEE	intragenic	nonKEE	intragenic	nonKEE	intragenic	KEE	intragenic	KEE	intragenic	no_enhancer	no_enhancer	KEE	intragenic	not_spreading
TCOF1	yes	down	-0.411461	8.28688	0.000212	nonKEE	intragenic	no_enhancer	no_enhancer	no_enhancer	no_enhancer	no_enhancer	no_enhancer	KEE	intragenic	no_enhancer	no_enhancer	KEE	intragenic	no_enhancer	no_enhancer	no_enhancer	no_enhancer	not_spreading
HNRNPUL1	yes	insensitive	-0.151763	8.28577	0.134289	nonKEE	intragenic	no_enhancer	no_enhancer	KEE	intragenic	KEE	intragenic	KEE	intragenic	KEE	intragenic	KEE	intragenic	no_enhancer	no_enhancer	KEE	intragenic	not_spreading
CUX1	yes	insensitive	0.0178491	8.28573	0.880281	KEE	intragenic	KEE	intragenic	KEE	intragenic	KEE	intragenic	nonKEE	intragenic	KEE	intragenic	KEE	intragenic	KEE	intragenic	KEE	intragenic	not_spreading
CD74	yes	insensitive	0.16208	8.28411	0.157548	nonKEE	intergenic	nonKEE	intergenic	KEE	intragenic	no_enhancer	no_enhancer	nonKEE	intragenic	no_enhancer	no_enhancer	nonKEE	intragenic	nonKEE	intragenic	nonKEE	intragenic	not_spreading
KAT7	yes	down	-0.33935	8.28403	0.000111	KEE	intragenic	KEE	intragenic	no_enhancer	no_enhancer	no_enhancer	no_enhancer	KEE	intragenic	no_enhancer	no_enhancer	no_enhancer	no_enhancer	no_enhancer	no_enhancer	KEE	intragenic	not_spreading
KDM5C	yes	insensitive	-0.115094	8.28184	0.336974	KEE	intragenic	no_enhancer	no_enhancer	KEE	intragenic	KEE	intragenic	no_enhancer	no_enhancer	KEE	intragenic	nonKEE	intergenic	nonKEE	intergenic	no_enhancer	no_enhancer	not_spreading
STMN1	yes	insensitive	-0.0700603	8.28047	0.493673	KEE	intragenic	no_enhancer	no_enhancer	no_enhancer	no_enhancer	no_enhancer	no_enhancer	nonKEE	intragenic	no_enhancer	no_enhancer	KEE	intragenic	nonKEE	intragenic	nonKEE	intragenic	not_spreading
TICRR	yes	down	-0.224856	8.27798	0.0213395	KEE	intragenic	KEE	intragenic	no_enhancer	no_enhancer	no_enhancer	no_enhancer	no_enhancer	no_enhancer	no_enhancer	no_enhancer	no_enhancer	no_enhancer	no_enhancer	no_enhancer	no_enhancer	no_enhancer	not_spreading
USP36	yes	down	-0.256827	8.27379	0.0132792	KEE	intragenic	nonKEE	intragenic	KEE	intragenic	nonKEE	intragenic	nonKEE	intragenic	KEE	intragenic	nonKEE	intragenic	nonKEE	intragenic	nonKEE	intragenic	not_spreading
SREK1	yes	insensitive	0.202948	8.27333	0.211729	nonKEE	intragenic	no_enhancer	no_enhancer	KEE	intragenic	no_enhancer	no_enhancer	no_enhancer	no_enhancer	no_enhancer	no_enhancer	no_enhancer	no_enhancer	no_enhancer	no_enhancer	no_enhancer	no_enhancer	not_spreading
BACH1	yes	insensitive	0.00540955	8.27274	0.969379	nonKEE	intragenic	nonKEE	intragenic	KEE	intragenic	KEE	intragenic	nonKEE	intragenic	KEE	intragenic	KEE	intragenic	KEE	intragenic	KEE	intragenic	not_spreading
TNRC6A	yes	insensitive	0.145359	8.27208	0.153588	nonKEE	intragenic	no_enhancer	no_enhancer	no_enhancer	no_enhancer	no_enhancer	no_enhancer	KEE	intragenic	KEE	intragenic	KEE	intragenic	KEE	intragenic	KEE	intragenic	not_spreading
CASP2	yes	insensitive	0.0871422	8.27165	0.493907	KEE	intragenic	nonKEE	intragenic	KEE	intragenic	KEE	intragenic	nonKEE	intragenic	KEE	intragenic	no_enhancer	no_enhancer	no_enhancer	no_enhancer	no_enhancer	no_enhancer	not_spreading
VPS13B	yes	insensitive	-0.0454589	8.27074	0.771528	nonKEE	intragenic	nonKEE	intragenic	KEE	intragenic	KEE	intragenic	nonKEE	intragenic	KEE	intragenic	KEE	intragenic	nonKEE	intragenic	nonKEE	intragenic	not_spreading
RC3H1	yes	up	0.293011	8.26651	0.00262384	KEE	intragenic	KEE	intragenic	KEE	intragenic	KEE	intragenic	KEE	intragenic	no_enhancer	no_enhancer	KEE	intragenic	no_enhancer	no_enhancer	nonKEE	intragenic	not_spreading
NFX1	yes	insensitive	-0.0408227	8.26456	0.687025	KEE	intragenic	KEE	intragenic	KEE	intragenic	KEE	intragenic	nonKEE	intragenic	KEE	intragenic	KEE	intragenic	KEE	intragenic	nonKEE	intergenic	not_spreading
HMGN2	yes	insensitive	-0.162973	8.26454	0.128719	KEE	intragenic	no_enhancer	no_enhancer	no_enhancer	no_enhancer	KEE	intragenic	no_enhancer	no_enhancer	no_enhancer	no_enhancer	nonKEE	intergenic	no_enhancer	no_enhancer	no_enhancer	no_enhancer	not_spreading
RPL28	yes	down	-0.379413	8.26421	0.00204868	KEE	intragenic	KEE	intragenic	KEE	intragenic	KEE	intragenic	KEE	intragenic	KEE	intragenic	no_enhancer	no_enhancer	nonKEE	intragenic	nonKEE	intragenic	not_spreading
XPO6	yes	insensitive	-0.104609	8.25588	0.294165	KEE	intragenic	KEE	intragenic	KEE	intragenic	KEE	intragenic	nonKEE	intragenic	KEE	intragenic	KEE	intragenic	KEE	intragenic	nonKEE	intragenic	not_spreading
FOSL2	yes	down	-0.26137	8.25251	0.0238134	KEE	intragenic	KEE	intragenic	nonKEE	intragenic	nonKEE	intragenic	KEE	intragenic	no_enhancer	no_enhancer	no_enhancer	no_enhancer	KEE	intragenic	no_enhancer	no_enhancer	spreading
TSC22D3	yes	down	-0.27058	8.25163	0.0127935	nonKEE	intragenic	nonKEE	intragenic	KEE	intragenic	nonKEE	intragenic	nonKEE	intragenic	nonKEE	intragenic	nonKEE	intragenic	KEE	intragenic	nonKEE	intragenic	not_spreading
CDKN1A	yes	down	-0.316976	8.25141	0.00515772	KEE	intragenic	KEE	intragenic	KEE	intragenic	nonKEE	intragenic	nonKEE	intragenic	nonKEE	intragenic	KEE	intragenic	KEE	intragenic	nonKEE	intragenic	not_spreading
BUB3	yes	down	-0.385663	8.24885	1.55e-05	KEE	intragenic	no_enhancer	no_enhancer	no_enhancer	no_enhancer	KEE	intragenic	nonKEE	intragenic	no_enhancer	no_enhancer	no_enhancer	no_enhancer	no_enhancer	no_enhancer	KEE	intragenic	not_spreading
MSN	yes	down	-0.374423	8.24592	0.000284	KEE	intragenic	KEE	intragenic	KEE	intragenic	KEE	intragenic	KEE	intragenic	KEE	intragenic	KEE	intragenic	KEE	intragenic	KEE	intragenic	not_spreading
MICAL1	yes	down	-0.425477	8.24321	0.000917	KEE	intragenic	KEE	intragenic	KEE	intragenic	KEE	intragenic	nonKEE	intragenic	nonKEE	intragenic	KEE	intragenic	nonKEE	intragenic	nonKEE	intragenic	not_spreading
TBC1D1	yes	up	0.197172	8.23884	0.0278416	KEE	intragenic	KEE	intragenic	KEE	intragenic	KEE	intragenic	KEE	intragenic	nonKEE	intragenic	KEE	intragenic	nonKEE	intragenic	KEE	intragenic	not_spreading
ZNF24	yes	insensitive	-0.0813811	8.23494	0.439941	KEE	intragenic	KEE	intragenic	KEE	intragenic	no_enhancer	no_enhancer	KEE	intragenic	KEE	intragenic	nonKEE	intragenic	nonKEE	intragenic	no_enhancer	no_enhancer	not_spreading
RBM15B	yes	down	-0.538446	8.23395	8.47e-06	KEE	intragenic	no_enhancer	no_enhancer	no_enhancer	no_enhancer	KEE	intragenic	no_enhancer	no_enhancer	KEE	intragenic	no_enhancer	no_enhancer	no_enhancer	no_enhancer	KEE	intragenic	not_spreading
CRKL	yes	down	-0.37785	8.23356	2.83e-05	KEE	intragenic	KEE	intragenic	KEE	intragenic	KEE	intragenic	KEE	intragenic	KEE	intragenic	KEE	intragenic	nonKEE	intergenic	KEE	intragenic	not_spreading
AHCTF1	yes	insensitive	0.121604	8.23059	0.318167	KEE	intragenic	KEE	intragenic	KEE	intragenic	KEE	intragenic	KEE	intragenic	KEE	intragenic	nonKEE	intragenic	nonKEE	intergenic	KEE	intragenic	not_spreading
PPP6R3	yes	insensitive	0.0322088	8.22811	0.774025	nonKEE	intragenic	no_enhancer	no_enhancer	nonKEE	intragenic	KEE	intragenic	KEE	intragenic	KEE	intragenic	KEE	intragenic	KEE	intragenic	KEE	intragenic	not_spreading
PIK3C2B	yes	insensitive	-0.166147	8.22264	0.0889376	KEE	intragenic	KEE	intragenic	KEE	intragenic	no_enhancer	no_enhancer	nonKEE	intragenic	nonKEE	intragenic	KEE	intragenic	KEE	intragenic	KEE	intragenic	not_spreading
CHD8	yes	insensitive	0.0182402	8.22136	0.881869	KEE	intragenic	KEE	intragenic	KEE	intragenic	KEE	intragenic	nonKEE	intragenic	KEE	intragenic	KEE	intragenic	nonKEE	intragenic	KEE	intragenic	not_spreading
MEF2A	yes	insensitive	-0.03717	8.22005	0.772774	KEE	intragenic	nonKEE	intragenic	KEE	intragenic	nonKEE	intragenic	nonKEE	intragenic	KEE	intragenic	KEE	intragenic	nonKEE	intragenic	KEE	intragenic	spreading
KIAA1551	yes	insensitive	0.219786	8.22003	0.0782031	KEE	intragenic	no_enhancer	no_enhancer	no_enhancer	no_enhancer	no_enhancer	no_enhancer	KEE	intragenic	no_enhancer	no_enhancer	KEE	intragenic	no_enhancer	no_enhancer	KEE	intragenic	not_spreading
PDS5A	yes	insensitive	0.145884	8.21916	0.105519	KEE	intragenic	KEE	intragenic	KEE	intragenic	KEE	intragenic	nonKEE	intragenic	KEE	intragenic	KEE	intragenic	KEE	intragenic	KEE	intragenic	not_spreading
BCL2L11	yes	insensitive	0.0961197	8.21417	0.311513	KEE	intragenic	KEE	intragenic	KEE	intragenic	no_enhancer	no_enhancer	KEE	intragenic	KEE	intragenic	no_enhancer	no_enhancer	no_enhancer	no_enhancer	KEE	intragenic	spreading
KIAA1432	yes	up	0.271758	8.21231	0.00373713	KEE	intragenic	KEE	intergenic	KEE	intragenic	KEE	intergenic	no_enhancer	no_enhancer	KEE	intragenic	KEE	intragenic	no_enhancer	no_enhancer	nonKEE	intragenic	not_spreading
STK17B	yes	insensitive	-0.152728	8.2093	0.182689	KEE	intragenic	KEE	intragenic	KEE	intragenic	KEE	intragenic	nonKEE	intragenic	KEE	intragenic	KEE	intragenic	nonKEE	intergenic	KEE	intragenic	spreading
SBNO1	yes	insensitive	0.129822	8.20844	0.194918	KEE	intragenic	no_enhancer	no_enhancer	no_enhancer	no_enhancer	KEE	intragenic	KEE	intragenic	KEE	intragenic	KEE	intragenic	KEE	intragenic	no_enhancer	no_enhancer	not_spreading
GNB1	yes	insensitive	-0.151152	8.20729	0.193618	KEE	intragenic	KEE	intragenic	KEE	intragenic	KEE	intragenic	KEE	intragenic	KEE	intragenic	KEE	intragenic	KEE	intragenic	KEE	intragenic	not_spreading
PLXNB2	yes	insensitive	-0.241883	8.20716	0.14308	KEE	intragenic	KEE	intragenic	KEE	intragenic	KEE	intragenic	KEE	intragenic	KEE	intragenic	KEE	intragenic	KEE	intragenic	nonKEE	intragenic	not_spreading
ATP2B1	yes	up	0.290742	8.2062	0.014479	nonKEE	intergenic	no_enhancer	no_enhancer	KEE	intragenic	no_enhancer	no_enhancer	KEE	intragenic	KEE	intragenic	KEE	intragenic	no_enhancer	no_enhancer	no_enhancer	no_enhancer	not_spreading
DDX42	yes	insensitive	0.0524545	8.2027	0.638594	nonKEE	intragenic	no_enhancer	no_enhancer	KEE	intragenic	KEE	intragenic	nonKEE	intragenic	KEE	intragenic	no_enhancer	no_enhancer	KEE	intragenic	KEE	intragenic	not_spreading
ZZEF1	yes	insensitive	-0.0592491	8.19927	0.658472	KEE	intragenic	no_enhancer	no_enhancer	nonKEE	intragenic	nonKEE	intragenic	no_enhancer	no_enhancer	KEE	intragenic	KEE	intragenic	nonKEE	intragenic	nonKEE	intragenic	not_spreading
RPS4X	yes	down	-0.395384	8.19885	0.00159316	KEE	intragenic	KEE	intragenic	KEE	intragenic	no_enhancer	no_enhancer	nonKEE	intragenic	no_enhancer	no_enhancer	no_enhancer	no_enhancer	KEE	intragenic	no_enhancer	no_enhancer	not_spreading
PPP1R10	yes	insensitive	-0.0835637	8.1983	0.47936	nonKEE	intragenic	no_enhancer	no_enhancer	KEE	intragenic	no_enhancer	no_enhancer	nonKEE	intragenic	KEE	intragenic	no_enhancer	no_enhancer	nonKEE	intragenic	no_enhancer	no_enhancer	not_spreading
CLUH	yes	down	-0.576946	8.19769	0.00116322	nonKEE	intragenic	no_enhancer	no_enhancer	KEE	intragenic	KEE	intragenic	KEE	intragenic	KEE	intragenic	KEE	intragenic	KEE	intragenic	KEE	intragenic	not_spreading
HSP90B1	yes	insensitive	-0.2155	8.19691	0.0561442	KEE	intragenic	no_enhancer	no_enhancer	no_enhancer	no_enhancer	KEE	intragenic	no_enhancer	no_enhancer	no_enhancer	no_enhancer	no_enhancer	no_enhancer	no_enhancer	no_enhancer	no_enhancer	no_enhancer	not_spreading
CACNA2D4	yes	insensitive	-0.178589	8.19637	0.206399	KEE	intragenic	KEE	intragenic	KEE	intragenic	nonKEE	intragenic	KEE	intragenic	nonKEE	intragenic	nonKEE	intragenic	nonKEE	intragenic	nonKEE	intragenic	spreading
RPL27A	yes	down	-0.24709	8.19527	0.0303674	nonKEE	intragenic	nonKEE	intragenic	nonKEE	intragenic	nonKEE	intragenic	nonKEE	intragenic	KEE	intragenic	nonKEE	intragenic	nonKEE	intragenic	no_enhancer	no_enhancer	not_spreading
POLR1A	yes	insensitive	-0.109378	8.19451	0.353883	nonKEE	intragenic	nonKEE	intragenic	nonKEE	intragenic	nonKEE	intragenic	nonKEE	intergenic	nonKEE	intragenic	nonKEE	intragenic	nonKEE	intragenic	nonKEE	intragenic	not_spreading
KIAA0125	yes	insensitive	0.157848	8.19441	0.243908	nonKEE	intragenic	nonKEE	intragenic	no_enhancer	no_enhancer	no_enhancer	no_enhancer	no_enhancer	no_enhancer	no_enhancer	no_enhancer	no_enhancer	no_enhancer	no_enhancer	no_enhancer	no_enhancer	no_enhancer	not_spreading
PPIF	yes	down	-0.686732	8.19339	2.53e-08	KEE	intragenic	no_enhancer	no_enhancer	no_enhancer	no_enhancer	KEE	intragenic	nonKEE	intragenic	KEE	intragenic	nonKEE	intragenic	no_enhancer	no_enhancer	nonKEE	intragenic	not_spreading
MTOR	yes	insensitive	-0.0716987	8.18821	0.569568	nonKEE	intragenic	nonKEE	intragenic	KEE	intragenic	no_enhancer	no_enhancer	no_enhancer	no_enhancer	KEE	intragenic	nonKEE	intragenic	no_enhancer	no_enhancer	nonKEE	intergenic	not_spreading
VPS13D	no	insensitive	0.111663	8.18665	0.357916	nonKEE	intragenic	nonKEE	intragenic	nonKEE	intragenic	nonKEE	intragenic	no_enhancer	no_enhancer	KEE	intragenic	nonKEE	intragenic	nonKEE	intragenic	KEE	intragenic	not_spreading
XBP1	yes	down	-0.700756	8.18198	4.64e-13	KEE	intragenic	no_enhancer	no_enhancer	KEE	intragenic	no_enhancer	no_enhancer	KEE	intragenic	nonKEE	intergenic	no_enhancer	no_enhancer	KEE	intragenic	no_enhancer	no_enhancer	not_spreading
BRD4	yes	insensitive	-0.0929697	8.18067	0.377576	KEE	intragenic	KEE	intragenic	KEE	intragenic	KEE	intragenic	KEE	intragenic	KEE	intragenic	KEE	intragenic	KEE	intragenic	KEE	intragenic	not_spreading
CORO1A	yes	insensitive	-0.0840608	8.18035	0.646213	nonKEE	intragenic	KEE	intragenic	nonKEE	intergenic	nonKEE	intragenic	nonKEE	intragenic	nonKEE	intragenic	nonKEE	intergenic	no_enhancer	no_enhancer	no_enhancer	no_enhancer	not_spreading
TARS	yes	insensitive	-0.0807325	8.17952	0.444314	nonKEE	intergenic	no_enhancer	no_enhancer	no_enhancer	no_enhancer	no_enhancer	no_enhancer	KEE	intragenic	no_enhancer	no_enhancer	no_enhancer	no_enhancer	nonKEE	intergenic	KEE	intragenic	not_spreading
CARHSP1	yes	insensitive	-0.0440673	8.17896	0.731554	KEE	intragenic	KEE	intragenic	no_enhancer	no_enhancer	nonKEE	intragenic	KEE	intragenic	KEE	intragenic	no_enhancer	no_enhancer	no_enhancer	no_enhancer	no_enhancer	no_enhancer	not_spreading
HIST1H2BK	yes	down	-0.442617	8.17878	0.000167	KEE	intragenic	KEE	intragenic	no_enhancer	no_enhancer	no_enhancer	no_enhancer	nonKEE	intragenic	no_enhancer	no_enhancer	no_enhancer	no_enhancer	no_enhancer	no_enhancer	no_enhancer	no_enhancer	not_spreading
LUC7L3	yes	insensitive	0.117799	8.17858	0.414565	nonKEE	intergenic	no_enhancer	no_enhancer	KEE	intragenic	nonKEE	intergenic	KEE	intragenic	KEE	intragenic	no_enhancer	no_enhancer	no_enhancer	no_enhancer	KEE	intragenic	not_spreading
ITGAL	yes	up	1.04073	8.17743	3.33e-15	KEE	intragenic	KEE	intragenic	no_enhancer	no_enhancer	KEE	intragenic	nonKEE	intragenic	nonKEE	intragenic	nonKEE	intragenic	no_enhancer	no_enhancer	no_enhancer	no_enhancer	not_spreading
ATM	yes	up	0.458758	8.17695	2.37e-06	nonKEE	intragenic	nonKEE	intragenic	KEE	intragenic	no_enhancer	no_enhancer	no_enhancer	no_enhancer	KEE	intragenic	KEE	intragenic	no_enhancer	no_enhancer	no_enhancer	no_enhancer	not_spreading
CHD6	yes	insensitive	0.160348	8.17405	0.0919428	KEE	intragenic	nonKEE	intragenic	KEE	intragenic	KEE	intragenic	nonKEE	intergenic	KEE	intragenic	KEE	intragenic	nonKEE	intragenic	KEE	intragenic	not_spreading
SPTBN1	yes	down	-0.268365	8.16937	0.0167519	KEE	intragenic	KEE	intragenic	KEE	intragenic	KEE	intragenic	nonKEE	intragenic	KEE	intragenic	KEE	intragenic	KEE	intragenic	KEE	intragenic	not_spreading
PHRF1	yes	insensitive	-0.234649	8.16712	0.0541445	nonKEE	intergenic	no_enhancer	no_enhancer	no_enhancer	no_enhancer	KEE	intragenic	KEE	intragenic	KEE	intragenic	nonKEE	intragenic	nonKEE	intragenic	nonKEE	intragenic	not_spreading
CCDC69	yes	up	0.464813	8.16326	0.00123748	KEE	intragenic	KEE	intragenic	KEE	intragenic	nonKEE	intragenic	nonKEE	intragenic	nonKEE	intragenic	KEE	intragenic	nonKEE	intragenic	nonKEE	intragenic	not_spreading
RBM5	yes	insensitive	0.11387	8.16315	0.230202	nonKEE	intragenic	KEE	intragenic	nonKEE	intragenic	no_enhancer	no_enhancer	no_enhancer	no_enhancer	no_enhancer	no_enhancer	no_enhancer	no_enhancer	no_enhancer	no_enhancer	no_enhancer	no_enhancer	not_spreading
ST6GAL1	yes	insensitive	-0.0379118	8.15846	0.72653	KEE	intragenic	KEE	intragenic	KEE	intragenic	nonKEE	intragenic	no_enhancer	no_enhancer	KEE	intragenic	KEE	intragenic	KEE	intragenic	KEE	intragenic	not_spreading
RNF220	yes	down	-0.507417	8.15218	3.02e-07	KEE	intragenic	KEE	intragenic	KEE	intragenic	no_enhancer	no_enhancer	KEE	intragenic	KEE	intragenic	nonKEE	intragenic	nonKEE	intragenic	KEE	intragenic	spreading
GALNT2	yes	down	-0.888617	8.14662	4.75e-21	KEE	intragenic	KEE	intragenic	KEE	intragenic	nonKEE	intragenic	nonKEE	intragenic	KEE	intragenic	KEE	intragenic	KEE	intragenic	KEE	intragenic	spreading
CCT6A	yes	down	-0.295185	8.14356	0.00139927	KEE	intragenic	KEE	intragenic	no_enhancer	no_enhancer	no_enhancer	no_enhancer	no_enhancer	no_enhancer	KEE	intragenic	no_enhancer	no_enhancer	nonKEE	intragenic	nonKEE	intragenic	not_spreading
YWHAE	yes	down	-0.289943	8.14315	0.00117462	KEE	intragenic	KEE	intragenic	KEE	intragenic	KEE	intragenic	KEE	intragenic	KEE	intragenic	KEE	intragenic	KEE	intragenic	KEE	intragenic	not_spreading
DOT1L	yes	down	-0.330558	8.14019	0.00657177	KEE	intragenic	KEE	intragenic	KEE	intragenic	KEE	intragenic	KEE	intragenic	KEE	intragenic	KEE	intragenic	KEE	intragenic	KEE	intragenic	not_spreading
TRIP12	yes	insensitive	0.133449	8.13977	0.196826	KEE	intragenic	KEE	intragenic	KEE	intragenic	no_enhancer	no_enhancer	KEE	intragenic	KEE	intragenic	KEE	intragenic	KEE	intragenic	KEE	intragenic	not_spreading
TOMM20	yes	insensitive	-0.160102	8.13685	0.124639	KEE	intragenic	no_enhancer	no_enhancer	KEE	intragenic	no_enhancer	no_enhancer	KEE	intragenic	KEE	intragenic	nonKEE	intergenic	KEE	intragenic	no_enhancer	no_enhancer	not_spreading
MLLT6	yes	down	-0.221342	8.1364	0.0499301	nonKEE	intragenic	nonKEE	intragenic	nonKEE	intragenic	no_enhancer	no_enhancer	nonKEE	intragenic	KEE	intragenic	no_enhancer	no_enhancer	KEE	intragenic	nonKEE	intragenic	not_spreading
TAPT1	yes	down	-0.693174	8.13504	2.75e-11	KEE	intragenic	KEE	intragenic	KEE	intragenic	KEE	intragenic	KEE	intragenic	no_enhancer	no_enhancer	KEE	intragenic	nonKEE	intergenic	KEE	intragenic	spreading
TSR1	yes	down	-0.299497	8.1327	0.0013673	KEE	intragenic	no_enhancer	no_enhancer	KEE	intragenic	no_enhancer	no_enhancer	KEE	intragenic	KEE	intragenic	no_enhancer	no_enhancer	no_enhancer	no_enhancer	no_enhancer	no_enhancer	not_spreading
NCOR2	yes	insensitive	0.0204122	8.13187	0.910495	KEE	intragenic	KEE	intragenic	KEE	intragenic	KEE	intragenic	KEE	intragenic	KEE	intragenic	KEE	intragenic	KEE	intragenic	KEE	intragenic	not_spreading
PIKFYVE	yes	up	0.3253	8.13151	0.00505699	KEE	intragenic	KEE	intragenic	nonKEE	intragenic	no_enhancer	no_enhancer	no_enhancer	no_enhancer	KEE	intragenic	KEE	intragenic	no_enhancer	no_enhancer	no_enhancer	no_enhancer	not_spreading
EIF5A	yes	down	-0.545955	8.12833	2.7e-05	KEE	intragenic	no_enhancer	no_enhancer	KEE	intragenic	no_enhancer	no_enhancer	KEE	intragenic	KEE	intragenic	no_enhancer	no_enhancer	no_enhancer	no_enhancer	no_enhancer	no_enhancer	not_spreading
TRIO	yes	down	-0.215782	8.12789	0.0332816	KEE	intragenic	KEE	intragenic	KEE	intragenic	nonKEE	intragenic	no_enhancer	no_enhancer	nonKEE	intragenic	KEE	intragenic	KEE	intragenic	KEE	intragenic	not_spreading
GNL3L	yes	insensitive	-0.00197158	8.12668	0.98992	KEE	intragenic	no_enhancer	no_enhancer	no_enhancer	no_enhancer	no_enhancer	no_enhancer	nonKEE	intragenic	KEE	intragenic	no_enhancer	no_enhancer	nonKEE	intergenic	no_enhancer	no_enhancer	not_spreading
PDIA6	yes	down	-0.309028	8.12515	0.00143478	nonKEE	intragenic	no_enhancer	no_enhancer	KEE	intragenic	KEE	intragenic	KEE	intragenic	KEE	intragenic	KEE	intragenic	no_enhancer	no_enhancer	nonKEE	intragenic	not_spreading
RNF213	yes	down	-0.465305	8.12407	9.93e-05	KEE	intragenic	KEE	intragenic	nonKEE	intragenic	nonKEE	intragenic	nonKEE	intragenic	KEE	intragenic	KEE	intragenic	no_enhancer	no_enhancer	nonKEE	intragenic	not_spreading
KAT6B	yes	insensitive	0.00392887	8.12299	0.978226	nonKEE	intragenic	nonKEE	intragenic	nonKEE	intragenic	nonKEE	intragenic	nonKEE	intragenic	KEE	intragenic	KEE	intragenic	nonKEE	intragenic	KEE	intragenic	not_spreading
FADS1	yes	insensitive	-0.204428	8.12151	0.216289	KEE	intragenic	KEE	intragenic	nonKEE	intragenic	no_enhancer	no_enhancer	nonKEE	intragenic	KEE	intragenic	nonKEE	intragenic	KEE	intragenic	nonKEE	intragenic	not_spreading
NCAPD2	yes	insensitive	0.120311	8.12141	0.590466	KEE	intragenic	no_enhancer	no_enhancer	KEE	intragenic	no_enhancer	no_enhancer	KEE	intragenic	no_enhancer	no_enhancer	nonKEE	intragenic	no_enhancer	no_enhancer	no_enhancer	no_enhancer	not_spreading
HIST2H2BE	no	down	-0.482248	8.12135	5.24e-06	nonKEE	intragenic	no_enhancer	no_enhancer	no_enhancer	no_enhancer	no_enhancer	no_enhancer	no_enhancer	no_enhancer	nonKEE	intergenic	no_enhancer	no_enhancer	no_enhancer	no_enhancer	no_enhancer	no_enhancer	not_spreading
HIST1H2BJ	no	down	-0.522213	8.12049	1.6e-05	nonKEE	intragenic	KEE	intragenic	KEE	intragenic	no_enhancer	no_enhancer	nonKEE	intragenic	KEE	intragenic	no_enhancer	no_enhancer	nonKEE	intragenic	no_enhancer	no_enhancer	not_spreading
LPCAT1	yes	insensitive	-0.148233	8.1192	0.300354	KEE	intragenic	KEE	intragenic	nonKEE	intragenic	nonKEE	intragenic	nonKEE	intragenic	nonKEE	intragenic	KEE	intragenic	KEE	intragenic	KEE	intragenic	not_spreading
ZC3H4	yes	down	-0.369261	8.11293	0.000288	KEE	intragenic	KEE	intragenic	KEE	intragenic	KEE	intragenic	nonKEE	intragenic	KEE	intragenic	KEE	intragenic	nonKEE	intragenic	KEE	intragenic	not_spreading
CTCF	yes	insensitive	-0.135947	8.11233	0.153283	KEE	intragenic	no_enhancer	no_enhancer	no_enhancer	no_enhancer	KEE	intragenic	KEE	intragenic	KEE	intragenic	KEE	intragenic	KEE	intragenic	KEE	intragenic	not_spreading
HMGXB3	yes	insensitive	-0.102123	8.11199	0.295251	KEE	intragenic	KEE	intragenic	no_enhancer	no_enhancer	KEE	intragenic	no_enhancer	no_enhancer	KEE	intragenic	nonKEE	intragenic	KEE	intragenic	no_enhancer	no_enhancer	not_spreading
FEM1A	yes	down	-0.582121	8.11152	1.75e-05	nonKEE	intergenic	no_enhancer	no_enhancer	no_enhancer	no_enhancer	no_enhancer	no_enhancer	no_enhancer	no_enhancer	nonKEE	intergenic	no_enhancer	no_enhancer	no_enhancer	no_enhancer	no_enhancer	no_enhancer	not_spreading
IL21R	yes	insensitive	-0.0717519	8.1074	0.567002	KEE	intragenic	KEE	intragenic	KEE	intragenic	nonKEE	intragenic	no_enhancer	no_enhancer	no_enhancer	no_enhancer	KEE	intragenic	no_enhancer	no_enhancer	nonKEE	intragenic	not_spreading
FYCO1	yes	insensitive	-0.191674	8.10614	0.109427	nonKEE	intragenic	KEE	intragenic	KEE	intragenic	KEE	intragenic	nonKEE	intragenic	KEE	intragenic	KEE	intragenic	nonKEE	intragenic	KEE	intragenic	not_spreading
HECTD4	yes	insensitive	0.149242	8.10559	0.195052	KEE	intragenic	nonKEE	intragenic	KEE	intragenic	nonKEE	intragenic	nonKEE	intragenic	KEE	intragenic	KEE	intragenic	nonKEE	intragenic	KEE	intragenic	not_spreading
TACC1	no	up	0.383311	8.10434	6.59e-05	nonKEE	intragenic	nonKEE	intragenic	nonKEE	intragenic	nonKEE	intragenic	nonKEE	intragenic	KEE	intragenic	KEE	intragenic	KEE	intragenic	KEE	intragenic	not_spreading
SND1	yes	insensitive	-0.146447	8.10286	0.193555	nonKEE	intragenic	nonKEE	intergenic	nonKEE	intragenic	nonKEE	intragenic	nonKEE	intergenic	KEE	intragenic	KEE	intragenic	KEE	intragenic	KEE	intragenic	not_spreading
ARF6	yes	insensitive	-0.208563	8.09915	0.0546991	nonKEE	intergenic	no_enhancer	no_enhancer	KEE	intragenic	KEE	intergenic	no_enhancer	no_enhancer	KEE	intergenic	nonKEE	intergenic	nonKEE	intergenic	KEE	intergenic	not_spreading
HIST1H4E	no	down	-0.278179	8.098	0.0234354	nonKEE	intergenic	nonKEE	intergenic	KEE	intergenic	no_enhancer	no_enhancer	no_enhancer	no_enhancer	KEE	intergenic	no_enhancer	no_enhancer	no_enhancer	no_enhancer	no_enhancer	no_enhancer	not_spreading
SCAF11	yes	insensitive	0.163883	8.09593	0.276577	KEE	intragenic	KEE	intragenic	KEE	intragenic	KEE	intragenic	KEE	intragenic	nonKEE	intragenic	KEE	intragenic	no_enhancer	no_enhancer	KEE	intragenic	not_spreading
TCF12	yes	insensitive	-0.115931	8.09578	0.260761	KEE	intragenic	KEE	intragenic	KEE	intragenic	KEE	intragenic	nonKEE	intragenic	KEE	intragenic	KEE	intragenic	KEE	intragenic	KEE	intragenic	not_spreading
E2F7	yes	up	0.220148	8.09152	0.0432999	KEE	intragenic	KEE	intragenic	KEE	intragenic	KEE	intragenic	no_enhancer	no_enhancer	nonKEE	intragenic	KEE	intragenic	nonKEE	intergenic	no_enhancer	no_enhancer	not_spreading
CAND1	yes	insensitive	0.0272798	8.08774	0.83321	nonKEE	intergenic	no_enhancer	no_enhancer	KEE	intragenic	no_enhancer	no_enhancer	KEE	intragenic	KEE	intragenic	no_enhancer	no_enhancer	no_enhancer	no_enhancer	no_enhancer	no_enhancer	not_spreading
TTC7A	yes	up	0.25278	8.08548	0.0241884	KEE	intragenic	KEE	intragenic	KEE	intragenic	KEE	intragenic	KEE	intragenic	KEE	intragenic	KEE	intragenic	KEE	intragenic	nonKEE	intragenic	not_spreading
ATR	yes	insensitive	0.162682	8.08371	0.158546	nonKEE	intragenic	nonKEE	intragenic	KEE	intragenic	no_enhancer	no_enhancer	no_enhancer	no_enhancer	KEE	intragenic	no_enhancer	no_enhancer	nonKEE	intragenic	no_enhancer	no_enhancer	not_spreading
GATAD2A	yes	down	-0.353628	8.08252	4.98e-05	KEE	intragenic	KEE	intragenic	KEE	intragenic	KEE	intragenic	KEE	intragenic	KEE	intragenic	KEE	intragenic	KEE	intragenic	KEE	intragenic	not_spreading
SRRM1	yes	insensitive	0.0492617	8.07895	0.700377	KEE	intragenic	KEE	intragenic	KEE	intragenic	no_enhancer	no_enhancer	nonKEE	intragenic	KEE	intragenic	nonKEE	intragenic	nonKEE	intragenic	nonKEE	intragenic	not_spreading
ZNF317	yes	down	-0.284819	8.0782	0.00482476	KEE	intragenic	no_enhancer	no_enhancer	no_enhancer	no_enhancer	KEE	intragenic	no_enhancer	no_enhancer	no_enhancer	no_enhancer	no_enhancer	no_enhancer	KEE	intragenic	no_enhancer	no_enhancer	not_spreading
SETD7	yes	insensitive	0.0936207	8.07816	0.349252	KEE	intragenic	KEE	intragenic	KEE	intragenic	nonKEE	intragenic	nonKEE	intragenic	no_enhancer	no_enhancer	nonKEE	intragenic	KEE	intragenic	nonKEE	intragenic	not_spreading
ALDOA	yes	down	-0.654583	8.07655	3.23e-05	KEE	intragenic	KEE	intragenic	KEE	intragenic	KEE	intragenic	KEE	intragenic	KEE	intragenic	nonKEE	intragenic	KEE	intragenic	nonKEE	intragenic	not_spreading
CLSPN	yes	insensitive	0.158073	8.07551	0.358209	nonKEE	intergenic	no_enhancer	no_enhancer	KEE	intragenic	no_enhancer	no_enhancer	nonKEE	intragenic	KEE	intragenic	nonKEE	intragenic	no_enhancer	no_enhancer	no_enhancer	no_enhancer	not_spreading
SPTAN1	yes	down	-0.286842	8.07356	0.00619603	KEE	intragenic	no_enhancer	no_enhancer	nonKEE	intragenic	nonKEE	intragenic	no_enhancer	no_enhancer	no_enhancer	no_enhancer	KEE	intragenic	KEE	intragenic	no_enhancer	no_enhancer	not_spreading
PCNA	yes	down	-0.318669	8.07243	0.000476	KEE	intragenic	KEE	intragenic	KEE	intragenic	no_enhancer	no_enhancer	nonKEE	intragenic	KEE	intragenic	no_enhancer	no_enhancer	no_enhancer	no_enhancer	no_enhancer	no_enhancer	not_spreading
GAS5	yes	down	-0.391978	8.0696	0.000737	nonKEE	intragenic	no_enhancer	no_enhancer	no_enhancer	no_enhancer	no_enhancer	no_enhancer	no_enhancer	no_enhancer	no_enhancer	no_enhancer	no_enhancer	no_enhancer	no_enhancer	no_enhancer	no_enhancer	no_enhancer	not_spreading
EDEM1	yes	insensitive	0.0270678	8.06953	0.815025	KEE	intragenic	KEE	intragenic	KEE	intragenic	KEE	intragenic	KEE	intragenic	nonKEE	intragenic	KEE	intragenic	KEE	intragenic	nonKEE	intragenic	not_spreading
CPSF7	yes	insensitive	-0.0760317	8.0673	0.4413	KEE	intragenic	no_enhancer	no_enhancer	no_enhancer	no_enhancer	no_enhancer	no_enhancer	no_enhancer	no_enhancer	KEE	intragenic	no_enhancer	no_enhancer	no_enhancer	no_enhancer	no_enhancer	no_enhancer	not_spreading
ICOSLG	no	up	0.721174	8.06691	1.46e-08	nonKEE	intragenic	no_enhancer	no_enhancer	KEE	intergenic	nonKEE	intragenic	nonKEE	intragenic	no_enhancer	no_enhancer	nonKEE	intergenic	nonKEE	intergenic	nonKEE	intragenic	not_spreading
UGGT1	yes	insensitive	0.0986181	8.06312	0.382078	nonKEE	intergenic	nonKEE	intergenic	KEE	intragenic	KEE	intragenic	no_enhancer	no_enhancer	KEE	intragenic	KEE	intragenic	nonKEE	intragenic	nonKEE	intragenic	not_spreading
SLC2A1	yes	down	-0.558958	8.06221	0.000166	KEE	intragenic	KEE	intragenic	KEE	intragenic	KEE	intragenic	nonKEE	intragenic	KEE	intragenic	KEE	intragenic	KEE	intragenic	KEE	intragenic	not_spreading
MCM5	yes	insensitive	-0.208676	8.06035	0.0773923	KEE	intragenic	KEE	intragenic	nonKEE	intragenic	nonKEE	intragenic	nonKEE	intragenic	KEE	intragenic	nonKEE	intragenic	nonKEE	intergenic	nonKEE	intragenic	not_spreading
CDK9	yes	insensitive	-0.179726	8.0601	0.113382	KEE	intragenic	KEE	intragenic	KEE	intragenic	nonKEE	intergenic	KEE	intragenic	KEE	intragenic	no_enhancer	no_enhancer	KEE	intragenic	no_enhancer	no_enhancer	not_spreading
STK10	yes	down	-0.214503	8.05989	0.0406085	KEE	intragenic	KEE	intragenic	KEE	intragenic	KEE	intragenic	nonKEE	intragenic	KEE	intragenic	KEE	intragenic	KEE	intragenic	nonKEE	intragenic	spreading
MED12L	yes	down	-1.20941	8.05786	8.19e-26	KEE	intragenic	KEE	intragenic	nonKEE	intragenic	nonKEE	intragenic	no_enhancer	no_enhancer	no_enhancer	no_enhancer	nonKEE	intragenic	nonKEE	intragenic	KEE	intragenic	not_spreading
STIM2	yes	insensitive	0.111137	8.05759	0.403311	KEE	intragenic	KEE	intragenic	KEE	intragenic	nonKEE	intragenic	nonKEE	intergenic	nonKEE	intragenic	KEE	intragenic	no_enhancer	no_enhancer	KEE	intragenic	spreading
DDHD1	yes	up	0.396329	8.05624	0.000872	KEE	intragenic	KEE	intragenic	KEE	intragenic	KEE	intragenic	nonKEE	intragenic	KEE	intragenic	KEE	intragenic	no_enhancer	no_enhancer	KEE	intragenic	not_spreading
SMEK1	yes	insensitive	-0.0827254	8.05556	0.431451	KEE	intragenic	KEE	intragenic	KEE	intragenic	nonKEE	intragenic	KEE	intragenic	KEE	intragenic	KEE	intragenic	no_enhancer	no_enhancer	no_enhancer	no_enhancer	not_spreading
AFF1	yes	down	-0.522884	8.05294	1.42e-07	KEE	intragenic	KEE	intragenic	KEE	intragenic	KEE	intragenic	KEE	intragenic	KEE	intragenic	KEE	intragenic	KEE	intragenic	KEE	intragenic	spreading
NOTCH1	yes	down	-0.666142	8.05285	1.23e-06	nonKEE	intragenic	nonKEE	intragenic	KEE	intragenic	nonKEE	intragenic	nonKEE	intragenic	KEE	intragenic	KEE	intragenic	KEE	intragenic	nonKEE	intragenic	not_spreading
TLE3	no	up	0.364412	8.05218	0.00737465	nonKEE	intragenic	no_enhancer	no_enhancer	nonKEE	intragenic	KEE	intragenic	nonKEE	intergenic	KEE	intragenic	nonKEE	intragenic	KEE	intergenic	KEE	intragenic	not_spreading
GDI2	yes	insensitive	0.0732966	8.05129	0.465128	KEE	intragenic	KEE	intragenic	KEE	intragenic	KEE	intragenic	KEE	intragenic	KEE	intragenic	KEE	intragenic	no_enhancer	no_enhancer	KEE	intragenic	not_spreading
BCL11A	yes	down	-1.3107	8.05088	6.2e-24	KEE	intragenic	KEE	intragenic	KEE	intragenic	KEE	intragenic	nonKEE	intragenic	no_enhancer	no_enhancer	KEE	intragenic	no_enhancer	no_enhancer	KEE	intragenic	spreading
GANAB	yes	insensitive	-0.18022	8.04867	0.0935489	KEE	intragenic	no_enhancer	no_enhancer	KEE	intragenic	KEE	intragenic	KEE	intragenic	KEE	intragenic	no_enhancer	no_enhancer	KEE	intragenic	no_enhancer	no_enhancer	not_spreading
CORO1C	yes	up	0.293008	8.04698	0.00162134	KEE	intragenic	KEE	intragenic	KEE	intragenic	KEE	intragenic	nonKEE	intragenic	KEE	intragenic	KEE	intragenic	KEE	intragenic	KEE	intragenic	not_spreading
KDM6A	yes	insensitive	-0.0866033	8.04586	0.377552	KEE	intragenic	no_enhancer	no_enhancer	KEE	intragenic	no_enhancer	no_enhancer	no_enhancer	no_enhancer	KEE	intragenic	KEE	intragenic	no_enhancer	no_enhancer	KEE	intragenic	spreading
YWHAQ	yes	down	-0.20812	8.04446	0.0248447	KEE	intragenic	KEE	intragenic	KEE	intragenic	KEE	intragenic	KEE	intragenic	KEE	intragenic	KEE	intragenic	KEE	intragenic	KEE	intragenic	not_spreading
NUP160	yes	insensitive	0.117039	8.04247	0.299404	KEE	intragenic	KEE	intragenic	KEE	intragenic	nonKEE	intergenic	nonKEE	intragenic	KEE	intragenic	KEE	intergenic	nonKEE	intergenic	no_enhancer	no_enhancer	not_spreading
GNAS	yes	down	-0.346121	8.04049	0.000249	KEE	intragenic	KEE	intragenic	KEE	intragenic	KEE	intragenic	nonKEE	intragenic	KEE	intragenic	KEE	intragenic	nonKEE	intragenic	KEE	intragenic	not_spreading
AARS	yes	insensitive	0.0955315	8.03944	0.381773	KEE	intragenic	KEE	intragenic	KEE	intragenic	KEE	intragenic	KEE	intragenic	KEE	intragenic	no_enhancer	no_enhancer	KEE	intragenic	nonKEE	intragenic	not_spreading
SMURF1	yes	down	-0.194861	8.03866	0.0278728	KEE	intragenic	KEE	intragenic	KEE	intragenic	KEE	intragenic	KEE	intragenic	KEE	intragenic	KEE	intragenic	KEE	intragenic	KEE	intragenic	not_spreading
RNF169	yes	insensitive	0.0439981	8.03761	0.700973	nonKEE	intragenic	nonKEE	intragenic	KEE	intragenic	KEE	intragenic	KEE	intragenic	KEE	intragenic	KEE	intragenic	nonKEE	intragenic	KEE	intragenic	not_spreading
INO80	yes	insensitive	0.0263282	8.03489	0.813208	KEE	intragenic	KEE	intragenic	KEE	intragenic	KEE	intragenic	KEE	intragenic	KEE	intragenic	nonKEE	intragenic	nonKEE	intergenic	KEE	intragenic	not_spreading
CFL1	yes	down	-0.288515	8.0283	0.0130737	KEE	intragenic	KEE	intragenic	KEE	intragenic	KEE	intragenic	nonKEE	intragenic	KEE	intragenic	no_enhancer	no_enhancer	nonKEE	intragenic	nonKEE	intragenic	not_spreading
ZNF592	yes	insensitive	0.167313	8.02393	0.0829549	KEE	intragenic	no_enhancer	no_enhancer	KEE	intragenic	KEE	intragenic	no_enhancer	no_enhancer	KEE	intragenic	KEE	intragenic	KEE	intragenic	KEE	intragenic	not_spreading
ZC3HAV1	yes	down	-0.478168	8.02185	4.59e-07	KEE	intragenic	KEE	intragenic	KEE	intragenic	KEE	intragenic	KEE	intragenic	KEE	intragenic	KEE	intragenic	nonKEE	intragenic	nonKEE	intragenic	spreading
AAK1	yes	up	0.428956	8.02	0.000341	KEE	intragenic	KEE	intragenic	KEE	intragenic	KEE	intragenic	KEE	intragenic	KEE	intragenic	KEE	intragenic	KEE	intragenic	KEE	intragenic	spreading
MYO9B	yes	down	-0.352746	8.01721	0.00168779	KEE	intragenic	KEE	intragenic	KEE	intragenic	KEE	intragenic	KEE	intragenic	KEE	intragenic	KEE	intragenic	nonKEE	intragenic	KEE	intragenic	not_spreading
HIPK1	yes	down	-0.227319	8.01679	0.0142577	KEE	intragenic	KEE	intragenic	KEE	intragenic	KEE	intragenic	KEE	intragenic	KEE	intragenic	KEE	intragenic	no_enhancer	no_enhancer	KEE	intragenic	not_spreading
HELZ	yes	insensitive	0.171798	8.01646	0.13124	KEE	intragenic	no_enhancer	no_enhancer	no_enhancer	no_enhancer	KEE	intragenic	nonKEE	intragenic	KEE	intragenic	nonKEE	intragenic	KEE	intragenic	KEE	intragenic	not_spreading
HNRNPD	yes	insensitive	-0.0909766	8.0153	0.578331	KEE	intragenic	no_enhancer	no_enhancer	KEE	intragenic	KEE	intragenic	KEE	intragenic	no_enhancer	no_enhancer	no_enhancer	no_enhancer	no_enhancer	no_enhancer	no_enhancer	no_enhancer	not_spreading
TATDN2	yes	down	-0.343153	8.01511	0.00031	nonKEE	intragenic	no_enhancer	no_enhancer	no_enhancer	no_enhancer	no_enhancer	no_enhancer	no_enhancer	no_enhancer	no_enhancer	no_enhancer	no_enhancer	no_enhancer	no_enhancer	no_enhancer	no_enhancer	no_enhancer	not_spreading
CSNK1D	yes	insensitive	-0.107962	8.01227	0.397016	KEE	intragenic	nonKEE	intragenic	KEE	intragenic	KEE	intragenic	KEE	intragenic	KEE	intragenic	KEE	intragenic	KEE	intragenic	KEE	intragenic	not_spreading
SASH3	yes	insensitive	-0.180405	8.01178	0.14221	nonKEE	intergenic	nonKEE	intergenic	KEE	intragenic	nonKEE	intragenic	nonKEE	intragenic	no_enhancer	no_enhancer	KEE	intragenic	no_enhancer	no_enhancer	no_enhancer	no_enhancer	not_spreading
AK2	yes	insensitive	0.0146757	8.00366	0.896322	nonKEE	intragenic	KEE	intragenic	KEE	intragenic	nonKEE	intragenic	KEE	intragenic	KEE	intragenic	KEE	intragenic	nonKEE	intragenic	no_enhancer	no_enhancer	not_spreading
MYB	yes	insensitive	0.200651	8.00104	0.192943	KEE	intragenic	no_enhancer	no_enhancer	KEE	intragenic	KEE	intragenic	KEE	intragenic	KEE	intragenic	nonKEE	intragenic	no_enhancer	no_enhancer	nonKEE	intragenic	not_spreading
FANCA	yes	insensitive	0.224046	8.00043	0.0501492	KEE	intragenic	KEE	intragenic	KEE	intragenic	KEE	intragenic	KEE	intragenic	KEE	intragenic	nonKEE	intragenic	nonKEE	intragenic	nonKEE	intragenic	not_spreading
GRK6	yes	down	-0.471383	7.99707	0.000696	KEE	intragenic	KEE	intragenic	KEE	intragenic	nonKEE	intragenic	KEE	intragenic	KEE	intragenic	KEE	intragenic	nonKEE	intragenic	nonKEE	intragenic	not_spreading
ITPRIP	yes	down	-0.634483	7.99602	5.82e-07	KEE	intragenic	KEE	intragenic	KEE	intragenic	KEE	intragenic	KEE	intragenic	KEE	intragenic	KEE	intragenic	KEE	intragenic	KEE	intragenic	not_spreading
NUP50	yes	insensitive	-0.00365708	7.99484	0.980666	nonKEE	intragenic	no_enhancer	no_enhancer	no_enhancer	no_enhancer	KEE	intragenic	KEE	intragenic	KEE	intragenic	no_enhancer	no_enhancer	KEE	intragenic	nonKEE	intragenic	not_spreading
EGR1	no	down	-0.76766	7.99285	7.34e-07	nonKEE	intergenic	no_enhancer	no_enhancer	no_enhancer	no_enhancer	no_enhancer	no_enhancer	nonKEE	intergenic	nonKEE	intragenic	no_enhancer	no_enhancer	nonKEE	intergenic	nonKEE	intragenic	not_spreading
NAA25	yes	insensitive	0.189816	7.99117	0.131024	nonKEE	intergenic	KEE	intergenic	KEE	intragenic	KEE	intragenic	KEE	intragenic	KEE	intragenic	KEE	intragenic	nonKEE	intergenic	KEE	intragenic	not_spreading
HLA-E	yes	down	-0.246978	7.98866	0.0298019	KEE	intragenic	no_enhancer	no_enhancer	nonKEE	intergenic	KEE	intragenic	no_enhancer	no_enhancer	nonKEE	intergenic	nonKEE	intragenic	nonKEE	intergenic	no_enhancer	no_enhancer	not_spreading
FBXO41	yes	down	-0.307422	7.9881	0.0161573	nonKEE	intergenic	nonKEE	intergenic	KEE	intragenic	KEE	intragenic	nonKEE	intragenic	KEE	intragenic	KEE	intergenic	nonKEE	intragenic	nonKEE	intragenic	not_spreading
ATXN7	yes	insensitive	0.107437	7.98717	0.318677	KEE	intragenic	KEE	intragenic	KEE	intragenic	KEE	intragenic	nonKEE	intragenic	KEE	intragenic	KEE	intragenic	KEE	intragenic	KEE	intragenic	not_spreading
MDM2	yes	insensitive	0.196499	7.98693	0.0988505	nonKEE	intergenic	no_enhancer	no_enhancer	no_enhancer	no_enhancer	KEE	intragenic	KEE	intragenic	KEE	intragenic	no_enhancer	no_enhancer	nonKEE	intragenic	nonKEE	intragenic	not_spreading
CCND3	yes	down	-0.522354	7.98027	1.43e-07	KEE	intragenic	KEE	intragenic	KEE	intragenic	KEE	intragenic	KEE	intragenic	KEE	intragenic	nonKEE	intragenic	KEE	intragenic	nonKEE	intragenic	not_spreading
FBXO11	yes	insensitive	0.00905261	7.97983	0.946173	KEE	intragenic	KEE	intragenic	KEE	intragenic	KEE	intragenic	KEE	intragenic	KEE	intragenic	KEE	intragenic	KEE	intragenic	KEE	intragenic	not_spreading
HDLBP	yes	down	-0.387997	7.97948	6.5e-05	KEE	intragenic	KEE	intragenic	KEE	intragenic	KEE	intragenic	KEE	intragenic	KEE	intragenic	KEE	intragenic	KEE	intragenic	KEE	intragenic	not_spreading
SETD1A	no	down	-0.396411	7.97846	0.000787	nonKEE	intragenic	no_enhancer	no_enhancer	no_enhancer	no_enhancer	nonKEE	intragenic	nonKEE	intragenic	KEE	intragenic	nonKEE	intragenic	no_enhancer	no_enhancer	nonKEE	intragenic	not_spreading
JRK	yes	insensitive	-0.226374	7.96827	0.0671498	KEE	intragenic	KEE	intragenic	nonKEE	intragenic	nonKEE	intragenic	nonKEE	intragenic	KEE	intragenic	no_enhancer	no_enhancer	KEE	intragenic	nonKEE	intragenic	not_spreading
CIITA	yes	up	0.446673	7.96724	0.000112	nonKEE	intragenic	nonKEE	intragenic	nonKEE	intragenic	nonKEE	intragenic	no_enhancer	no_enhancer	no_enhancer	no_enhancer	KEE	intragenic	nonKEE	intragenic	no_enhancer	no_enhancer	spreading
39142	yes	insensitive	0.0656687	7.96627	0.627234	KEE	intragenic	no_enhancer	no_enhancer	no_enhancer	no_enhancer	KEE	intragenic	KEE	intragenic	KEE	intragenic	no_enhancer	no_enhancer	no_enhancer	no_enhancer	KEE	intragenic	not_spreading
AUTS2	yes	down	-0.210287	7.96607	0.0287952	KEE	intragenic	KEE	intragenic	KEE	intragenic	no_enhancer	no_enhancer	no_enhancer	no_enhancer	nonKEE	intragenic	KEE	intragenic	no_enhancer	no_enhancer	KEE	intragenic	not_spreading
CDK5RAP2	yes	up	0.252098	7.9657	0.0184912	nonKEE	intragenic	nonKEE	intragenic	KEE	intragenic	nonKEE	intragenic	nonKEE	intragenic	KEE	intragenic	nonKEE	intragenic	KEE	intragenic	nonKEE	intragenic	not_spreading
ANKLE2	yes	insensitive	-0.00179397	7.96335	0.989444	KEE	intergenic	KEE	intergenic	KEE	intragenic	KEE	intragenic	KEE	intragenic	KEE	intragenic	no_enhancer	no_enhancer	no_enhancer	no_enhancer	nonKEE	intragenic	not_spreading
PREX1	yes	up	0.568541	7.96127	9.91e-06	KEE	intragenic	KEE	intragenic	KEE	intragenic	KEE	intragenic	KEE	intragenic	nonKEE	intragenic	KEE	intragenic	nonKEE	intragenic	nonKEE	intragenic	not_spreading
GIGYF1	yes	insensitive	-0.263165	7.96108	0.057506	KEE	intergenic	KEE	intergenic	KEE	intergenic	nonKEE	intergenic	nonKEE	intragenic	KEE	intragenic	KEE	intergenic	nonKEE	intragenic	nonKEE	intragenic	not_spreading
SSH2	yes	insensitive	0.133273	7.95782	0.173634	KEE	intragenic	KEE	intragenic	KEE	intragenic	KEE	intragenic	nonKEE	intragenic	nonKEE	intragenic	KEE	intragenic	KEE	intragenic	KEE	intragenic	not_spreading
PIEZO1	yes	insensitive	-0.308231	7.95689	0.072211	KEE	intragenic	KEE	intragenic	nonKEE	intragenic	KEE	intragenic	KEE	intragenic	KEE	intragenic	KEE	intragenic	KEE	intragenic	nonKEE	intragenic	not_spreading
CAMSAP1	yes	down	-0.265128	7.95543	0.00270498	KEE	intragenic	KEE	intragenic	KEE	intragenic	KEE	intragenic	KEE	intragenic	KEE	intragenic	KEE	intragenic	KEE	intragenic	KEE	intragenic	not_spreading
ZNF451	yes	insensitive	0.0281082	7.95371	0.85186	KEE	intragenic	no_enhancer	no_enhancer	KEE	intragenic	KEE	intragenic	nonKEE	intragenic	nonKEE	intragenic	nonKEE	intragenic	nonKEE	intragenic	nonKEE	intragenic	not_spreading
MLEC	yes	insensitive	0.147131	7.95316	0.179287	nonKEE	intergenic	nonKEE	intergenic	KEE	intragenic	nonKEE	intergenic	KEE	intragenic	no_enhancer	no_enhancer	KEE	intergenic	nonKEE	intergenic	nonKEE	intergenic	not_spreading
LRRK1	yes	insensitive	0.0033859	7.94965	0.982558	KEE	intragenic	KEE	intragenic	KEE	intragenic	nonKEE	intragenic	no_enhancer	no_enhancer	nonKEE	intragenic	KEE	intragenic	nonKEE	intragenic	nonKEE	intragenic	spreading
PHF19	yes	up	0.313804	7.94918	0.0327746	nonKEE	intragenic	KEE	intergenic	KEE	intragenic	KEE	intragenic	nonKEE	intragenic	KEE	intragenic	nonKEE	intragenic	nonKEE	intragenic	nonKEE	intragenic	not_spreading
TCF20	yes	down	-0.259495	7.94768	0.00815168	KEE	intragenic	nonKEE	intragenic	nonKEE	intragenic	nonKEE	intragenic	no_enhancer	no_enhancer	KEE	intragenic	KEE	intragenic	KEE	intragenic	KEE	intragenic	not_spreading
ARHGDIB	yes	down	-0.38155	7.94625	3.78e-05	KEE	intragenic	KEE	intragenic	KEE	intragenic	KEE	intragenic	KEE	intragenic	nonKEE	intragenic	KEE	intragenic	nonKEE	intragenic	no_enhancer	no_enhancer	spreading
MYBBP1A	yes	down	-0.391908	7.9438	0.0150904	nonKEE	intergenic	no_enhancer	no_enhancer	KEE	intragenic	no_enhancer	no_enhancer	nonKEE	intragenic	KEE	intragenic	no_enhancer	no_enhancer	no_enhancer	no_enhancer	nonKEE	intragenic	not_spreading
BTG2	yes	up	0.974348	7.94119	1.19e-11	KEE	intragenic	no_enhancer	no_enhancer	KEE	intragenic	no_enhancer	no_enhancer	no_enhancer	no_enhancer	KEE	intragenic	nonKEE	intergenic	no_enhancer	no_enhancer	no_enhancer	no_enhancer	not_spreading
FKBP5	yes	insensitive	0.0104308	7.94009	0.944355	nonKEE	intragenic	nonKEE	intragenic	KEE	intragenic	nonKEE	intragenic	nonKEE	intragenic	KEE	intragenic	KEE	intragenic	nonKEE	intragenic	KEE	intragenic	not_spreading
RMND5A	yes	down	-0.18439	7.93854	0.0461834	nonKEE	intragenic	no_enhancer	no_enhancer	KEE	intragenic	no_enhancer	no_enhancer	KEE	intragenic	no_enhancer	no_enhancer	no_enhancer	no_enhancer	no_enhancer	no_enhancer	KEE	intragenic	not_spreading
BAZ1A	yes	up	0.259151	7.93602	0.0464169	KEE	intragenic	KEE	intragenic	KEE	intragenic	KEE	intragenic	KEE	intragenic	KEE	intragenic	KEE	intragenic	no_enhancer	no_enhancer	no_enhancer	no_enhancer	not_spreading
IREB2	yes	up	0.262591	7.93465	0.0129001	KEE	intragenic	KEE	intragenic	KEE	intragenic	KEE	intragenic	KEE	intragenic	no_enhancer	no_enhancer	KEE	intragenic	nonKEE	intragenic	KEE	intragenic	not_spreading
GRPEL2	yes	down	-0.238847	7.93437	0.0232544	KEE	intragenic	no_enhancer	no_enhancer	KEE	intragenic	no_enhancer	no_enhancer	no_enhancer	no_enhancer	no_enhancer	no_enhancer	no_enhancer	no_enhancer	no_enhancer	no_enhancer	no_enhancer	no_enhancer	not_spreading
SSRP1	yes	down	-0.349016	7.9322	0.000295	KEE	intragenic	KEE	intragenic	KEE	intragenic	KEE	intragenic	KEE	intragenic	KEE	intragenic	nonKEE	intragenic	KEE	intragenic	nonKEE	intragenic	not_spreading
ZNF367	yes	insensitive	-0.144452	7.9301	0.250839	KEE	intragenic	no_enhancer	no_enhancer	KEE	intragenic	KEE	intragenic	KEE	intragenic	KEE	intragenic	KEE	intragenic	KEE	intragenic	KEE	intragenic	not_spreading
YARS	yes	insensitive	0.0282939	7.92552	0.806825	KEE	intragenic	KEE	intragenic	no_enhancer	no_enhancer	no_enhancer	no_enhancer	KEE	intragenic	KEE	intragenic	nonKEE	intragenic	KEE	intragenic	KEE	intragenic	not_spreading
EIF4H	yes	down	-0.346548	7.92538	0.000747	KEE	intragenic	KEE	intragenic	KEE	intragenic	KEE	intragenic	KEE	intragenic	KEE	intragenic	KEE	intragenic	KEE	intragenic	KEE	intragenic	not_spreading
IRF4	yes	insensitive	-0.000165	7.92423	0.999233	KEE	intragenic	nonKEE	intragenic	KEE	intragenic	no_enhancer	no_enhancer	no_enhancer	no_enhancer	no_enhancer	no_enhancer	KEE	intergenic	no_enhancer	no_enhancer	no_enhancer	no_enhancer	not_spreading
KCNAB2	yes	insensitive	-0.0109399	7.92202	0.946703	KEE	intragenic	KEE	intragenic	KEE	intragenic	KEE	intragenic	KEE	intragenic	KEE	intragenic	KEE	intragenic	KEE	intragenic	nonKEE	intragenic	not_spreading
RCOR1	yes	insensitive	0.0804292	7.92196	0.427618	nonKEE	intragenic	nonKEE	intragenic	KEE	intragenic	KEE	intragenic	KEE	intragenic	KEE	intragenic	KEE	intragenic	KEE	intragenic	KEE	intragenic	not_spreading
AHRR	yes	up	1.12023	7.92061	3.59e-08	KEE	intragenic	KEE	intragenic	nonKEE	intragenic	nonKEE	intragenic	nonKEE	intragenic	nonKEE	intragenic	KEE	intragenic	KEE	intragenic	nonKEE	intragenic	not_spreading
TRHDE	yes	down	-0.739724	7.92041	3.43e-12	KEE	intragenic	KEE	intragenic	nonKEE	intragenic	KEE	intragenic	no_enhancer	no_enhancer	no_enhancer	no_enhancer	nonKEE	intergenic	no_enhancer	no_enhancer	nonKEE	intragenic	spreading
CAP1	yes	down	-0.234168	7.91819	0.0276885	KEE	intragenic	KEE	intragenic	KEE	intragenic	KEE	intragenic	nonKEE	intragenic	KEE	intragenic	KEE	intragenic	KEE	intragenic	KEE	intragenic	not_spreading
SMG7	yes	insensitive	-0.0451455	7.91733	0.705077	KEE	intragenic	KEE	intragenic	KEE	intragenic	KEE	intragenic	nonKEE	intergenic	KEE	intragenic	KEE	intragenic	KEE	intragenic	KEE	intragenic	not_spreading
ARHGAP35	yes	insensitive	-0.0976633	7.91697	0.396265	nonKEE	intragenic	KEE	intragenic	nonKEE	intergenic	KEE	intragenic	no_enhancer	no_enhancer	nonKEE	intragenic	KEE	intragenic	KEE	intragenic	KEE	intragenic	not_spreading
HDGF	yes	down	-0.490937	7.91275	9.46e-07	KEE	intragenic	KEE	intragenic	KEE	intragenic	KEE	intragenic	nonKEE	intragenic	KEE	intragenic	no_enhancer	no_enhancer	KEE	intragenic	KEE	intragenic	not_spreading
TRIM8	yes	down	-0.289439	7.90987	0.00622634	KEE	intragenic	KEE	intragenic	KEE	intragenic	KEE	intragenic	KEE	intragenic	KEE	intragenic	KEE	intragenic	KEE	intragenic	KEE	intragenic	not_spreading
SUGP2	yes	insensitive	0.157277	7.90938	0.124488	nonKEE	intragenic	nonKEE	intergenic	nonKEE	intragenic	nonKEE	intergenic	KEE	intragenic	KEE	intragenic	no_enhancer	no_enhancer	KEE	intragenic	nonKEE	intragenic	not_spreading
C20orf112	yes	up	0.374225	7.90859	0.000626	nonKEE	intragenic	KEE	intragenic	KEE	intragenic	nonKEE	intragenic	nonKEE	intragenic	KEE	intragenic	nonKEE	intragenic	KEE	intragenic	KEE	intragenic	not_spreading
USP4	yes	insensitive	0.0985285	7.90803	0.315962	nonKEE	intragenic	nonKEE	intragenic	KEE	intragenic	KEE	intragenic	KEE	intragenic	KEE	intragenic	KEE	intragenic	nonKEE	intergenic	nonKEE	intragenic	not_spreading
MYBL2	yes	down	-0.444278	7.90677	9.95e-07	KEE	intragenic	KEE	intragenic	KEE	intragenic	nonKEE	intragenic	no_enhancer	no_enhancer	KEE	intragenic	KEE	intragenic	KEE	intragenic	nonKEE	intragenic	not_spreading
RNF4	yes	down	-0.242022	7.90523	0.00844907	KEE	intragenic	KEE	intragenic	KEE	intragenic	KEE	intragenic	KEE	intragenic	KEE	intragenic	KEE	intragenic	KEE	intragenic	KEE	intragenic	not_spreading
ADIPOR2	yes	insensitive	-0.133343	7.90376	0.177409	KEE	intragenic	KEE	intragenic	KEE	intragenic	no_enhancer	no_enhancer	KEE	intragenic	KEE	intragenic	KEE	intragenic	KEE	intragenic	no_enhancer	no_enhancer	not_spreading
E2F3	yes	insensitive	-0.01657	7.90147	0.890852	KEE	intragenic	KEE	intragenic	KEE	intragenic	nonKEE	intragenic	KEE	intragenic	KEE	intragenic	KEE	intragenic	KEE	intragenic	KEE	intragenic	not_spreading
PLEKHG3	yes	up	0.674488	7.89994	1.75e-05	KEE	intragenic	KEE	intragenic	KEE	intragenic	KEE	intragenic	nonKEE	intragenic	no_enhancer	no_enhancer	no_enhancer	no_enhancer	KEE	intragenic	KEE	intragenic	not_spreading
DKC1	yes	down	-0.304834	7.89545	0.00107746	KEE	intragenic	no_enhancer	no_enhancer	no_enhancer	no_enhancer	no_enhancer	no_enhancer	no_enhancer	no_enhancer	KEE	intragenic	no_enhancer	no_enhancer	no_enhancer	no_enhancer	no_enhancer	no_enhancer	not_spreading
RAB8A	yes	insensitive	-0.0714226	7.89213	0.488233	KEE	intragenic	KEE	intragenic	KEE	intragenic	KEE	intragenic	KEE	intragenic	KEE	intragenic	KEE	intragenic	KEE	intragenic	no_enhancer	no_enhancer	spreading
DENND5A	yes	insensitive	0.0962084	7.89209	0.336019	nonKEE	intergenic	nonKEE	intergenic	KEE	intragenic	KEE	intragenic	nonKEE	intragenic	KEE	intragenic	KEE	intragenic	KEE	intragenic	KEE	intragenic	not_spreading
TRIM25	yes	insensitive	0.186403	7.89026	0.0713767	KEE	intragenic	no_enhancer	no_enhancer	KEE	intragenic	KEE	intragenic	KEE	intragenic	KEE	intragenic	KEE	intragenic	KEE	intragenic	nonKEE	intragenic	not_spreading
PLAGL2	yes	down	-0.192277	7.88977	0.0448678	KEE	intragenic	KEE	intragenic	KEE	intragenic	KEE	intragenic	KEE	intragenic	KEE	intragenic	no_enhancer	no_enhancer	KEE	intragenic	KEE	intragenic	not_spreading
DDX24	yes	down	-0.345845	7.8895	0.000406	KEE	intragenic	no_enhancer	no_enhancer	no_enhancer	no_enhancer	KEE	intragenic	no_enhancer	no_enhancer	KEE	intragenic	nonKEE	intragenic	no_enhancer	no_enhancer	nonKEE	intragenic	not_spreading
POGK	yes	down	-0.26023	7.88548	0.00734619	nonKEE	intragenic	no_enhancer	no_enhancer	no_enhancer	no_enhancer	no_enhancer	no_enhancer	nonKEE	intragenic	KEE	intragenic	no_enhancer	no_enhancer	nonKEE	intragenic	no_enhancer	no_enhancer	not_spreading
AZIN1	yes	insensitive	0.0236345	7.88232	0.843338	KEE	intragenic	KEE	intragenic	KEE	intragenic	KEE	intragenic	KEE	intragenic	no_enhancer	no_enhancer	KEE	intragenic	KEE	intragenic	KEE	intragenic	not_spreading
RERE	yes	down	-0.277663	7.88199	0.00543757	KEE	intragenic	KEE	intragenic	KEE	intragenic	nonKEE	intragenic	nonKEE	intragenic	KEE	intragenic	KEE	intragenic	KEE	intragenic	KEE	intragenic	not_spreading
SLBP	yes	down	-0.402878	7.88154	4.28e-06	KEE	intragenic	KEE	intragenic	KEE	intragenic	no_enhancer	no_enhancer	KEE	intragenic	KEE	intragenic	no_enhancer	no_enhancer	no_enhancer	no_enhancer	KEE	intragenic	not_spreading
LDHB	yes	down	-0.377546	7.87992	0.00119019	KEE	intragenic	no_enhancer	no_enhancer	KEE	intragenic	KEE	intragenic	KEE	intragenic	nonKEE	intragenic	KEE	intragenic	no_enhancer	no_enhancer	nonKEE	intragenic	not_spreading
SETD1B	yes	insensitive	0.0240263	7.87782	0.882883	KEE	intragenic	KEE	intragenic	KEE	intragenic	KEE	intragenic	KEE	intragenic	KEE	intragenic	nonKEE	intragenic	no_enhancer	no_enhancer	KEE	intragenic	spreading
QRICH1	yes	down	-0.267563	7.87556	0.00336869	nonKEE	intragenic	no_enhancer	no_enhancer	KEE	intragenic	no_enhancer	no_enhancer	nonKEE	intragenic	KEE	intragenic	no_enhancer	no_enhancer	KEE	intragenic	no_enhancer	no_enhancer	not_spreading
ZNF407	yes	insensitive	-0.184829	7.87236	0.204293	nonKEE	intragenic	nonKEE	intragenic	nonKEE	intragenic	nonKEE	intergenic	no_enhancer	no_enhancer	nonKEE	intragenic	KEE	intragenic	nonKEE	intragenic	nonKEE	intragenic	not_spreading
RPS23	yes	down	-0.225736	7.86956	0.0252441	nonKEE	intergenic	no_enhancer	no_enhancer	KEE	intragenic	KEE	intragenic	nonKEE	intragenic	KEE	intragenic	no_enhancer	no_enhancer	no_enhancer	no_enhancer	nonKEE	intragenic	not_spreading
SMPD4	yes	insensitive	-0.186724	7.86906	0.132113	nonKEE	intragenic	nonKEE	intragenic	nonKEE	intragenic	no_enhancer	no_enhancer	KEE	intragenic	KEE	intragenic	nonKEE	intragenic	no_enhancer	no_enhancer	no_enhancer	no_enhancer	not_spreading
PSD3	yes	insensitive	0.134326	7.86899	0.219339	KEE	intragenic	KEE	intragenic	KEE	intragenic	nonKEE	intragenic	no_enhancer	no_enhancer	no_enhancer	no_enhancer	nonKEE	intragenic	KEE	intragenic	KEE	intragenic	spreading
C16orf72	yes	insensitive	-0.0309526	7.86897	0.794081	KEE	intragenic	no_enhancer	no_enhancer	KEE	intragenic	nonKEE	intergenic	KEE	intragenic	KEE	intragenic	KEE	intragenic	KEE	intergenic	KEE	intragenic	not_spreading
ZNF507	yes	insensitive	-0.0748145	7.86826	0.502058	nonKEE	intergenic	no_enhancer	no_enhancer	KEE	intragenic	no_enhancer	no_enhancer	no_enhancer	no_enhancer	KEE	intragenic	KEE	intragenic	nonKEE	intragenic	no_enhancer	no_enhancer	not_spreading
RHOB	no	down	-0.763669	7.8646	3.35e-07	nonKEE	intergenic	nonKEE	intergenic	nonKEE	intergenic	nonKEE	intergenic	nonKEE	intergenic	nonKEE	intergenic	nonKEE	intergenic	nonKEE	intergenic	no_enhancer	no_enhancer	not_spreading
PAFAH1B1	yes	insensitive	0.104267	7.8646	0.332337	KEE	intragenic	no_enhancer	no_enhancer	KEE	intragenic	no_enhancer	no_enhancer	KEE	intragenic	KEE	intragenic	KEE	intragenic	KEE	intragenic	KEE	intragenic	not_spreading
YLPM1	yes	up	0.252572	7.86256	0.0429861	nonKEE	intragenic	nonKEE	intragenic	KEE	intragenic	no_enhancer	no_enhancer	no_enhancer	no_enhancer	no_enhancer	no_enhancer	nonKEE	intragenic	no_enhancer	no_enhancer	no_enhancer	no_enhancer	not_spreading
GNAQ	yes	insensitive	-0.154798	7.8625	0.114974	KEE	intragenic	KEE	intragenic	KEE	intragenic	KEE	intragenic	nonKEE	intragenic	KEE	intragenic	nonKEE	intragenic	KEE	intragenic	KEE	intragenic	spreading
STAG2	yes	insensitive	-0.0470047	7.86143	0.751265	nonKEE	intragenic	nonKEE	intragenic	KEE	intragenic	nonKEE	intragenic	KEE	intragenic	KEE	intragenic	KEE	intragenic	KEE	intragenic	nonKEE	intragenic	not_spreading
NUP155	yes	insensitive	-0.0632442	7.86054	0.578272	KEE	intragenic	no_enhancer	no_enhancer	KEE	intragenic	no_enhancer	no_enhancer	KEE	intragenic	nonKEE	intergenic	nonKEE	intragenic	nonKEE	intergenic	KEE	intragenic	not_spreading
NAA50	yes	insensitive	-0.00710464	7.85772	0.9614	KEE	intragenic	no_enhancer	no_enhancer	KEE	intragenic	no_enhancer	no_enhancer	no_enhancer	no_enhancer	no_enhancer	no_enhancer	KEE	intragenic	no_enhancer	no_enhancer	no_enhancer	no_enhancer	not_spreading
PAFAH1B2	yes	insensitive	0.00890349	7.85682	0.941587	KEE	intragenic	KEE	intragenic	KEE	intragenic	KEE	intragenic	KEE	intragenic	KEE	intragenic	KEE	intragenic	nonKEE	intragenic	KEE	intragenic	not_spreading
ITPR2	yes	up	0.350489	7.85369	0.00220513	nonKEE	intragenic	nonKEE	intragenic	KEE	intragenic	nonKEE	intragenic	nonKEE	intergenic	nonKEE	intragenic	KEE	intragenic	nonKEE	intragenic	KEE	intragenic	not_spreading
GATAD2B	yes	insensitive	0.0258673	7.85317	0.839404	nonKEE	intragenic	KEE	intragenic	KEE	intragenic	KEE	intragenic	nonKEE	intragenic	KEE	intragenic	KEE	intragenic	KEE	intragenic	KEE	intragenic	not_spreading
SNHG16	yes	down	-0.346443	7.85028	0.000247	KEE	intragenic	KEE	intragenic	KEE	intragenic	no_enhancer	no_enhancer	no_enhancer	no_enhancer	no_enhancer	no_enhancer	no_enhancer	no_enhancer	no_enhancer	no_enhancer	no_enhancer	no_enhancer	not_spreading
JARID2	yes	down	-0.281645	7.84967	0.00295558	KEE	intragenic	KEE	intragenic	KEE	intragenic	KEE	intragenic	KEE	intragenic	KEE	intragenic	KEE	intragenic	KEE	intragenic	KEE	intragenic	spreading
TCP1	yes	down	-0.352067	7.84872	0.00107982	KEE	intragenic	KEE	intragenic	no_enhancer	no_enhancer	KEE	intragenic	KEE	intragenic	KEE	intragenic	no_enhancer	no_enhancer	no_enhancer	no_enhancer	no_enhancer	no_enhancer	not_spreading
PFKL	yes	insensitive	0.306345	7.84792	0.10466	KEE	intragenic	no_enhancer	no_enhancer	no_enhancer	no_enhancer	nonKEE	intragenic	nonKEE	intragenic	no_enhancer	no_enhancer	KEE	intragenic	KEE	intragenic	no_enhancer	no_enhancer	not_spreading
MAVS	yes	insensitive	0.000794	7.84544	0.995814	nonKEE	intragenic	nonKEE	intragenic	nonKEE	intragenic	no_enhancer	no_enhancer	no_enhancer	no_enhancer	nonKEE	intergenic	nonKEE	intragenic	nonKEE	intergenic	KEE	intragenic	not_spreading
ESYT2	yes	down	-0.452703	7.84307	0.000117	KEE	intragenic	KEE	intragenic	KEE	intragenic	KEE	intragenic	KEE	intragenic	KEE	intragenic	KEE	intragenic	KEE	intragenic	KEE	intragenic	spreading
NFE2L1	yes	down	-0.201995	7.84287	0.041452	nonKEE	intragenic	no_enhancer	no_enhancer	KEE	intragenic	KEE	intragenic	no_enhancer	no_enhancer	KEE	intragenic	KEE	intragenic	KEE	intragenic	KEE	intragenic	not_spreading
TRIM38	yes	up	0.485742	7.84093	8.38e-07	KEE	intragenic	no_enhancer	no_enhancer	no_enhancer	no_enhancer	no_enhancer	no_enhancer	nonKEE	intragenic	no_enhancer	no_enhancer	nonKEE	intragenic	nonKEE	intragenic	no_enhancer	no_enhancer	not_spreading
PHC3	yes	up	0.471393	7.83943	0.0015436	KEE	intragenic	KEE	intragenic	KEE	intragenic	KEE	intragenic	KEE	intragenic	KEE	intragenic	KEE	intragenic	KEE	intragenic	no_enhancer	no_enhancer	not_spreading
AEN	yes	down	-0.58975	7.83887	2.64e-05	KEE	intragenic	KEE	intragenic	KEE	intragenic	KEE	intragenic	KEE	intragenic	KEE	intragenic	KEE	intragenic	KEE	intragenic	KEE	intragenic	not_spreading
RREB1	yes	insensitive	-0.188792	7.83754	0.0647404	KEE	intragenic	KEE	intragenic	KEE	intragenic	KEE	intragenic	KEE	intragenic	KEE	intragenic	KEE	intragenic	KEE	intragenic	KEE	intragenic	not_spreading
SMAD2	yes	up	0.37478	7.83667	0.000236	KEE	intragenic	nonKEE	intergenic	KEE	intragenic	nonKEE	intergenic	no_enhancer	no_enhancer	KEE	intragenic	KEE	intragenic	KEE	intragenic	KEE	intragenic	not_spreading
SH3BP2	no	insensitive	-0.0750927	7.8356	0.585742	nonKEE	intragenic	nonKEE	intragenic	KEE	intragenic	KEE	intragenic	KEE	intragenic	nonKEE	intragenic	KEE	intragenic	KEE	intragenic	KEE	intragenic	not_spreading
BUB1B	yes	up	0.453765	7.83398	1.15e-05	KEE	intragenic	KEE	intragenic	KEE	intragenic	KEE	intragenic	KEE	intragenic	KEE	intragenic	KEE	intragenic	no_enhancer	no_enhancer	nonKEE	intergenic	not_spreading
BCR	yes	insensitive	-0.0287907	7.83285	0.862578	KEE	intragenic	KEE	intragenic	KEE	intragenic	KEE	intragenic	nonKEE	intragenic	KEE	intragenic	KEE	intragenic	KEE	intragenic	KEE	intragenic	not_spreading
MTDH	yes	insensitive	-0.0491618	7.83188	0.704255	nonKEE	intergenic	nonKEE	intergenic	nonKEE	intergenic	KEE	intragenic	KEE	intragenic	KEE	intragenic	KEE	intragenic	no_enhancer	no_enhancer	no_enhancer	no_enhancer	not_spreading
FLNB	yes	up	0.451316	7.82963	0.000959	nonKEE	intragenic	nonKEE	intragenic	nonKEE	intragenic	KEE	intragenic	KEE	intragenic	KEE	intragenic	KEE	intragenic	KEE	intragenic	KEE	intragenic	not_spreading
GPCPD1	yes	insensitive	0.167164	7.82852	0.113377	KEE	intragenic	KEE	intragenic	KEE	intragenic	nonKEE	intergenic	nonKEE	intergenic	KEE	intragenic	KEE	intragenic	nonKEE	intergenic	KEE	intergenic	not_spreading
SPAG9	yes	up	0.383438	7.82802	2.32e-05	nonKEE	intragenic	nonKEE	intragenic	KEE	intragenic	KEE	intragenic	KEE	intragenic	KEE	intragenic	KEE	intragenic	KEE	intragenic	KEE	intragenic	not_spreading
URB2	yes	down	-0.354662	7.8257	0.00115497	nonKEE	intragenic	KEE	intragenic	KEE	intragenic	no_enhancer	no_enhancer	no_enhancer	no_enhancer	no_enhancer	no_enhancer	nonKEE	intragenic	no_enhancer	no_enhancer	no_enhancer	no_enhancer	not_spreading
TM9SF3	yes	insensitive	-0.23392	7.82083	0.0582918	nonKEE	intergenic	nonKEE	intergenic	KEE	intragenic	no_enhancer	no_enhancer	no_enhancer	no_enhancer	KEE	intragenic	KEE	intragenic	nonKEE	intergenic	KEE	intragenic	not_spreading
DGKE	yes	up	0.48971	7.82072	2.37e-06	nonKEE	intragenic	no_enhancer	no_enhancer	no_enhancer	no_enhancer	no_enhancer	no_enhancer	no_enhancer	no_enhancer	no_enhancer	no_enhancer	KEE	intragenic	no_enhancer	no_enhancer	no_enhancer	no_enhancer	not_spreading
ZNF3	yes	insensitive	-0.183692	7.82031	0.110808	KEE	intragenic	KEE	intragenic	KEE	intragenic	nonKEE	intragenic	KEE	intragenic	KEE	intragenic	nonKEE	intergenic	nonKEE	intragenic	no_enhancer	no_enhancer	not_spreading
RPL10	yes	down	-0.404582	7.81986	0.00299801	nonKEE	intergenic	no_enhancer	no_enhancer	no_enhancer	no_enhancer	no_enhancer	no_enhancer	nonKEE	intragenic	KEE	intragenic	no_enhancer	no_enhancer	nonKEE	intragenic	no_enhancer	no_enhancer	not_spreading
XPOT	yes	insensitive	0.125823	7.81971	0.221435	KEE	intragenic	KEE	intragenic	KEE	intragenic	KEE	intragenic	KEE	intragenic	KEE	intragenic	no_enhancer	no_enhancer	no_enhancer	no_enhancer	no_enhancer	no_enhancer	not_spreading
ZFP91	yes	insensitive	0.116379	7.81702	0.256587	nonKEE	intergenic	no_enhancer	no_enhancer	no_enhancer	no_enhancer	no_enhancer	no_enhancer	no_enhancer	no_enhancer	no_enhancer	no_enhancer	no_enhancer	no_enhancer	no_enhancer	no_enhancer	no_enhancer	no_enhancer	not_spreading
HIST1H2BE	no	down	-0.448172	7.81485	4.97e-05	nonKEE	intergenic	nonKEE	intergenic	no_enhancer	no_enhancer	no_enhancer	no_enhancer	no_enhancer	no_enhancer	no_enhancer	no_enhancer	no_enhancer	no_enhancer	no_enhancer	no_enhancer	no_enhancer	no_enhancer	not_spreading
MYLIP	yes	up	0.305369	7.8148	0.00389205	KEE	intragenic	no_enhancer	no_enhancer	KEE	intragenic	no_enhancer	no_enhancer	no_enhancer	no_enhancer	KEE	intragenic	no_enhancer	no_enhancer	no_enhancer	no_enhancer	KEE	intragenic	not_spreading
RGL1	yes	insensitive	0.0534232	7.81358	0.699764	KEE	intragenic	KEE	intragenic	nonKEE	intragenic	no_enhancer	no_enhancer	no_enhancer	no_enhancer	no_enhancer	no_enhancer	KEE	intragenic	nonKEE	intragenic	nonKEE	intragenic	not_spreading
NLRP3	yes	insensitive	-0.213056	7.81166	0.0806359	KEE	intragenic	KEE	intragenic	KEE	intragenic	KEE	intragenic	KEE	intragenic	no_enhancer	no_enhancer	nonKEE	intragenic	no_enhancer	no_enhancer	nonKEE	intergenic	not_spreading
SGK223	yes	insensitive	0.163395	7.80866	0.16171	KEE	intragenic	KEE	intragenic	KEE	intragenic	KEE	intragenic	KEE	intragenic	nonKEE	intragenic	KEE	intragenic	nonKEE	intragenic	nonKEE	intragenic	not_spreading
EIF4G3	yes	insensitive	-0.159532	7.80847	0.116489	KEE	intragenic	KEE	intragenic	nonKEE	intragenic	KEE	intragenic	KEE	intragenic	KEE	intragenic	KEE	intragenic	KEE	intragenic	KEE	intragenic	not_spreading
SLC7A6	yes	insensitive	0.0419912	7.8079	0.704518	nonKEE	intragenic	KEE	intragenic	KEE	intragenic	KEE	intragenic	nonKEE	intergenic	KEE	intragenic	KEE	intragenic	KEE	intragenic	no_enhancer	no_enhancer	not_spreading
LRRFIP2	yes	insensitive	-0.103981	7.80746	0.479676	KEE	intragenic	KEE	intragenic	KEE	intragenic	nonKEE	intragenic	no_enhancer	no_enhancer	no_enhancer	no_enhancer	nonKEE	intragenic	nonKEE	intragenic	nonKEE	intragenic	spreading
UBQLN1	yes	down	-0.309937	7.807	0.000805	KEE	intragenic	KEE	intragenic	nonKEE	intragenic	KEE	intragenic	KEE	intragenic	KEE	intragenic	KEE	intragenic	no_enhancer	no_enhancer	KEE	intragenic	not_spreading
ARID5B	yes	up	0.257277	7.80634	0.00919461	KEE	intragenic	KEE	intragenic	KEE	intragenic	nonKEE	intragenic	nonKEE	intragenic	nonKEE	intragenic	KEE	intragenic	KEE	intragenic	KEE	intragenic	spreading
HIST1H3H	no	down	-0.427843	7.80396	0.000161	nonKEE	intergenic	no_enhancer	no_enhancer	no_enhancer	no_enhancer	no_enhancer	no_enhancer	no_enhancer	no_enhancer	no_enhancer	no_enhancer	no_enhancer	no_enhancer	nonKEE	intergenic	no_enhancer	no_enhancer	not_spreading
PSD4	yes	down	-0.317805	7.80326	0.00644664	nonKEE	intragenic	KEE	intragenic	KEE	intragenic	nonKEE	intragenic	no_enhancer	no_enhancer	KEE	intragenic	KEE	intragenic	nonKEE	intragenic	nonKEE	intragenic	not_spreading
EIF3B	yes	down	-0.354171	7.80288	0.000487	nonKEE	intragenic	no_enhancer	no_enhancer	KEE	intragenic	KEE	intragenic	KEE	intragenic	KEE	intragenic	no_enhancer	no_enhancer	no_enhancer	no_enhancer	KEE	intragenic	not_spreading
PRDX1	yes	down	-0.853112	7.80146	1.65e-12	nonKEE	intergenic	nonKEE	intergenic	KEE	intragenic	KEE	intragenic	nonKEE	intragenic	KEE	intragenic	no_enhancer	no_enhancer	KEE	intragenic	nonKEE	intragenic	not_spreading
TAB2	yes	insensitive	0.0505377	7.80113	0.643605	KEE	intragenic	KEE	intragenic	KEE	intragenic	nonKEE	intragenic	no_enhancer	no_enhancer	KEE	intragenic	KEE	intragenic	KEE	intragenic	KEE	intragenic	not_spreading
FBXO5	yes	insensitive	-0.215158	7.80094	0.0894473	KEE	intragenic	no_enhancer	no_enhancer	KEE	intragenic	KEE	intragenic	KEE	intragenic	no_enhancer	no_enhancer	no_enhancer	no_enhancer	KEE	intragenic	no_enhancer	no_enhancer	not_spreading
ZNF609	yes	insensitive	-0.0937264	7.80052	0.346697	nonKEE	intragenic	nonKEE	intragenic	KEE	intragenic	nonKEE	intragenic	no_enhancer	no_enhancer	KEE	intragenic	KEE	intragenic	KEE	intragenic	KEE	intragenic	not_spreading
NACA	yes	insensitive	-0.0554197	7.79714	0.596334	KEE	intragenic	KEE	intragenic	KEE	intragenic	KEE	intragenic	KEE	intragenic	KEE	intragenic	KEE	intragenic	no_enhancer	no_enhancer	nonKEE	intragenic	not_spreading
PI4KA	yes	insensitive	0.106593	7.79543	0.385946	KEE	intragenic	KEE	intragenic	nonKEE	intragenic	KEE	intragenic	no_enhancer	no_enhancer	KEE	intragenic	nonKEE	intragenic	nonKEE	intragenic	KEE	intragenic	not_spreading
SAFB	yes	insensitive	-0.13	7.79529	0.185452	KEE	intragenic	no_enhancer	no_enhancer	KEE	intragenic	KEE	intragenic	KEE	intragenic	KEE	intragenic	KEE	intragenic	no_enhancer	no_enhancer	nonKEE	intragenic	not_spreading
H2AFY	yes	insensitive	-0.028082	7.79346	0.808879	KEE	intragenic	KEE	intragenic	KEE	intragenic	KEE	intragenic	KEE	intragenic	KEE	intragenic	KEE	intragenic	KEE	intragenic	nonKEE	intragenic	not_spreading
GNA13	yes	up	0.182425	7.79279	0.045389	KEE	intragenic	no_enhancer	no_enhancer	KEE	intragenic	KEE	intragenic	nonKEE	intergenic	KEE	intragenic	KEE	intragenic	nonKEE	intragenic	nonKEE	intragenic	not_spreading
RPL10A	yes	down	-0.609237	7.79211	6.07e-06	KEE	intergenic	KEE	intergenic	no_enhancer	no_enhancer	no_enhancer	no_enhancer	KEE	intragenic	KEE	intragenic	no_enhancer	no_enhancer	no_enhancer	no_enhancer	nonKEE	intergenic	not_spreading
PSAT1	yes	insensitive	0.132256	7.79178	0.151131	nonKEE	intergenic	no_enhancer	no_enhancer	KEE	intragenic	nonKEE	intragenic	no_enhancer	no_enhancer	KEE	intragenic	no_enhancer	no_enhancer	no_enhancer	no_enhancer	nonKEE	intragenic	not_spreading
VAT1L	yes	up	0.484861	7.79085	8.47e-06	KEE	intragenic	KEE	intragenic	KEE	intragenic	nonKEE	intragenic	no_enhancer	no_enhancer	no_enhancer	no_enhancer	nonKEE	intragenic	no_enhancer	no_enhancer	nonKEE	intragenic	not_spreading
CIT	yes	insensitive	0.034697	7.78761	0.788144	nonKEE	intragenic	no_enhancer	no_enhancer	KEE	intragenic	KEE	intragenic	nonKEE	intragenic	KEE	intragenic	nonKEE	intragenic	nonKEE	intragenic	nonKEE	intragenic	not_spreading
TRIM33	yes	insensitive	0.0977042	7.78603	0.435321	nonKEE	intergenic	no_enhancer	no_enhancer	KEE	intragenic	KEE	intragenic	nonKEE	intergenic	KEE	intragenic	KEE	intragenic	KEE	intragenic	KEE	intragenic	not_spreading
STK35	yes	insensitive	-0.155216	7.78579	0.103351	nonKEE	intragenic	KEE	intragenic	KEE	intragenic	no_enhancer	no_enhancer	nonKEE	intragenic	KEE	intragenic	KEE	intragenic	KEE	intragenic	KEE	intragenic	not_spreading
FMNL2	yes	down	-0.527253	7.78326	5.8e-08	KEE	intragenic	KEE	intragenic	KEE	intragenic	nonKEE	intragenic	nonKEE	intragenic	no_enhancer	no_enhancer	KEE	intragenic	KEE	intragenic	KEE	intragenic	spreading
PRPF38B	yes	insensitive	-0.00401219	7.78203	0.984139	nonKEE	intergenic	nonKEE	intergenic	KEE	intragenic	KEE	intragenic	no_enhancer	no_enhancer	KEE	intragenic	nonKEE	intergenic	no_enhancer	no_enhancer	no_enhancer	no_enhancer	not_spreading
PRDM2	yes	insensitive	0.0409595	7.7798	0.763433	nonKEE	intragenic	nonKEE	intragenic	KEE	intragenic	no_enhancer	no_enhancer	no_enhancer	no_enhancer	nonKEE	intragenic	KEE	intragenic	nonKEE	intragenic	no_enhancer	no_enhancer	not_spreading
FAM120A	yes	insensitive	0.0274237	7.77642	0.809311	nonKEE	intragenic	KEE	intragenic	KEE	intragenic	KEE	intragenic	KEE	intragenic	KEE	intragenic	KEE	intragenic	KEE	intragenic	KEE	intragenic	not_spreading
ZSCAN12	yes	insensitive	-0.119855	7.77588	0.279204	KEE	intragenic	KEE	intragenic	KEE	intragenic	no_enhancer	no_enhancer	no_enhancer	no_enhancer	KEE	intragenic	no_enhancer	no_enhancer	KEE	intragenic	nonKEE	intragenic	not_spreading
RICTOR	yes	insensitive	0.203659	7.76937	0.157368	KEE	intragenic	KEE	intragenic	KEE	intragenic	no_enhancer	no_enhancer	no_enhancer	no_enhancer	KEE	intergenic	KEE	intragenic	nonKEE	intragenic	KEE	intragenic	not_spreading
STAT6	yes	insensitive	0.154238	7.76844	0.175059	KEE	intragenic	nonKEE	intragenic	nonKEE	intragenic	KEE	intragenic	nonKEE	intragenic	KEE	intragenic	nonKEE	intragenic	nonKEE	intragenic	nonKEE	intragenic	not_spreading
PTP4A2	yes	insensitive	0.0779548	7.76794	0.431048	KEE	intragenic	KEE	intragenic	KEE	intragenic	nonKEE	intragenic	KEE	intragenic	KEE	intragenic	KEE	intragenic	KEE	intragenic	KEE	intragenic	not_spreading
HNRNPM	yes	insensitive	-0.00565315	7.76704	0.967838	KEE	intragenic	KEE	intragenic	KEE	intragenic	KEE	intragenic	KEE	intragenic	KEE	intragenic	KEE	intragenic	KEE	intragenic	KEE	intragenic	not_spreading
PSAP	yes	insensitive	-0.0362482	7.76688	0.822913	KEE	intragenic	KEE	intragenic	KEE	intragenic	KEE	intragenic	nonKEE	intragenic	KEE	intragenic	KEE	intragenic	KEE	intragenic	KEE	intragenic	not_spreading
NF1	yes	insensitive	0.142959	7.76653	0.176792	KEE	intragenic	KEE	intragenic	KEE	intragenic	KEE	intragenic	no_enhancer	no_enhancer	KEE	intragenic	KEE	intragenic	KEE	intragenic	KEE	intragenic	spreading
UBE2D3	yes	insensitive	-0.162774	7.76496	0.139547	KEE	intragenic	no_enhancer	no_enhancer	KEE	intragenic	KEE	intragenic	KEE	intragenic	KEE	intragenic	KEE	intragenic	no_enhancer	no_enhancer	KEE	intragenic	not_spreading
DENND4B	yes	insensitive	-0.156894	7.76389	0.260356	KEE	intragenic	KEE	intragenic	KEE	intragenic	nonKEE	intragenic	nonKEE	intragenic	KEE	intragenic	KEE	intragenic	no_enhancer	no_enhancer	nonKEE	intragenic	not_spreading
FOXO3	yes	down	-0.356132	7.76258	2.49e-05	KEE	intragenic	KEE	intragenic	KEE	intragenic	KEE	intragenic	nonKEE	intergenic	KEE	intragenic	KEE	intragenic	KEE	intragenic	KEE	intragenic	spreading
PRKD2	yes	down	-0.231905	7.76046	0.0186935	nonKEE	intragenic	KEE	intragenic	KEE	intragenic	nonKEE	intragenic	nonKEE	intragenic	KEE	intragenic	nonKEE	intergenic	nonKEE	intragenic	nonKEE	intragenic	not_spreading
REST	yes	insensitive	-0.154543	7.76039	0.129746	KEE	intragenic	KEE	intragenic	KEE	intragenic	KEE	intragenic	KEE	intragenic	KEE	intragenic	KEE	intragenic	nonKEE	intergenic	no_enhancer	no_enhancer	not_spreading
MTF2	yes	insensitive	0.0552298	7.76001	0.700528	KEE	intragenic	nonKEE	intergenic	KEE	intragenic	no_enhancer	no_enhancer	no_enhancer	no_enhancer	KEE	intragenic	KEE	intragenic	no_enhancer	no_enhancer	KEE	intragenic	not_spreading
SNHG7	yes	down	-0.474129	7.75653	0.00068	KEE	intragenic	KEE	intragenic	KEE	intragenic	no_enhancer	no_enhancer	KEE	intragenic	KEE	intragenic	no_enhancer	no_enhancer	nonKEE	intragenic	nonKEE	intragenic	not_spreading
CHML	yes	insensitive	0.191073	7.75625	0.163424	KEE	intragenic	KEE	intragenic	nonKEE	intragenic	no_enhancer	no_enhancer	no_enhancer	no_enhancer	no_enhancer	no_enhancer	no_enhancer	no_enhancer	no_enhancer	no_enhancer	no_enhancer	no_enhancer	not_spreading
DDX18	yes	insensitive	0.0290056	7.75425	0.806128	KEE	intragenic	no_enhancer	no_enhancer	no_enhancer	no_enhancer	no_enhancer	no_enhancer	no_enhancer	no_enhancer	no_enhancer	no_enhancer	KEE	intragenic	no_enhancer	no_enhancer	no_enhancer	no_enhancer	not_spreading
KHDRBS1	yes	insensitive	0.00626296	7.7496	0.96044	nonKEE	intergenic	nonKEE	intergenic	KEE	intragenic	nonKEE	intragenic	no_enhancer	no_enhancer	KEE	intragenic	KEE	intragenic	no_enhancer	no_enhancer	no_enhancer	no_enhancer	not_spreading
CDC6	yes	down	-0.187683	7.7465	0.0455594	KEE	intragenic	KEE	intragenic	no_enhancer	no_enhancer	KEE	intragenic	nonKEE	intragenic	KEE	intragenic	nonKEE	intragenic	no_enhancer	no_enhancer	no_enhancer	no_enhancer	not_spreading
BLM	yes	insensitive	0.172867	7.74591	0.121805	KEE	intragenic	KEE	intragenic	nonKEE	intragenic	KEE	intragenic	KEE	intragenic	KEE	intragenic	nonKEE	intragenic	no_enhancer	no_enhancer	nonKEE	intragenic	not_spreading
POLA1	yes	insensitive	0.0947227	7.74343	0.363123	KEE	intragenic	no_enhancer	no_enhancer	no_enhancer	no_enhancer	no_enhancer	no_enhancer	KEE	intragenic	no_enhancer	no_enhancer	KEE	intragenic	nonKEE	intragenic	no_enhancer	no_enhancer	not_spreading
BBX	yes	insensitive	0.144984	7.7432	0.170327	KEE	intragenic	KEE	intragenic	KEE	intragenic	nonKEE	intragenic	nonKEE	intragenic	KEE	intragenic	KEE	intragenic	nonKEE	intragenic	KEE	intragenic	not_spreading
RPS6KA3	yes	insensitive	-0.0286138	7.74301	0.862578	KEE	intragenic	nonKEE	intergenic	nonKEE	intragenic	no_enhancer	no_enhancer	no_enhancer	no_enhancer	KEE	intragenic	nonKEE	intragenic	KEE	intragenic	no_enhancer	no_enhancer	not_spreading
RFC1	yes	insensitive	0.0795481	7.74292	0.525305	nonKEE	intergenic	KEE	intergenic	KEE	intragenic	KEE	intragenic	KEE	intragenic	nonKEE	intragenic	KEE	intragenic	KEE	intragenic	no_enhancer	no_enhancer	not_spreading
REV3L	yes	insensitive	-0.140483	7.74249	0.287182	KEE	intragenic	KEE	intragenic	KEE	intragenic	nonKEE	intragenic	no_enhancer	no_enhancer	KEE	intragenic	KEE	intragenic	KEE	intragenic	no_enhancer	no_enhancer	not_spreading
TCEB3	yes	down	-0.342447	7.73884	0.000289	KEE	intragenic	no_enhancer	no_enhancer	no_enhancer	no_enhancer	KEE	intragenic	KEE	intragenic	KEE	intragenic	no_enhancer	no_enhancer	KEE	intragenic	no_enhancer	no_enhancer	not_spreading
MFI2	yes	insensitive	-0.129406	7.73869	0.351499	KEE	intragenic	nonKEE	intragenic	nonKEE	intragenic	nonKEE	intragenic	nonKEE	intragenic	KEE	intragenic	nonKEE	intragenic	nonKEE	intragenic	nonKEE	intragenic	not_spreading
IDI1	yes	insensitive	-0.147331	7.73777	0.174533	KEE	intragenic	no_enhancer	no_enhancer	KEE	intragenic	no_enhancer	no_enhancer	no_enhancer	no_enhancer	KEE	intragenic	no_enhancer	no_enhancer	no_enhancer	no_enhancer	KEE	intragenic	not_spreading
SERINC5	yes	down	-0.535758	7.73657	7.28e-07	KEE	intragenic	KEE	intragenic	KEE	intragenic	nonKEE	intragenic	nonKEE	intragenic	KEE	intragenic	KEE	intragenic	KEE	intragenic	KEE	intragenic	spreading
ZFC3H1	yes	insensitive	0.172383	7.73574	0.113576	KEE	intragenic	no_enhancer	no_enhancer	no_enhancer	no_enhancer	no_enhancer	no_enhancer	no_enhancer	no_enhancer	no_enhancer	no_enhancer	nonKEE	intragenic	no_enhancer	no_enhancer	nonKEE	intragenic	not_spreading
ANKFY1	yes	insensitive	-0.114688	7.73311	0.256803	KEE	intragenic	KEE	intragenic	KEE	intragenic	no_enhancer	no_enhancer	KEE	intragenic	KEE	intragenic	nonKEE	intragenic	KEE	intragenic	KEE	intragenic	not_spreading
ZRANB2	yes	insensitive	0.121804	7.73243	0.376886	KEE	intragenic	no_enhancer	no_enhancer	KEE	intragenic	no_enhancer	no_enhancer	no_enhancer	no_enhancer	no_enhancer	no_enhancer	no_enhancer	no_enhancer	no_enhancer	no_enhancer	no_enhancer	no_enhancer	not_spreading
HMHA1	yes	down	-0.289559	7.72999	0.0294601	KEE	intragenic	KEE	intragenic	KEE	intragenic	KEE	intragenic	KEE	intragenic	nonKEE	intragenic	KEE	intragenic	KEE	intragenic	nonKEE	intragenic	not_spreading
MFN2	yes	down	-0.475053	7.72544	2.15e-06	KEE	intragenic	KEE	intragenic	KEE	intragenic	KEE	intragenic	no_enhancer	no_enhancer	KEE	intragenic	KEE	intragenic	nonKEE	intragenic	KEE	intragenic	not_spreading
BRD1	yes	insensitive	-0.137155	7.72493	0.177585	KEE	intragenic	KEE	intragenic	KEE	intragenic	KEE	intragenic	KEE	intragenic	KEE	intragenic	nonKEE	intragenic	KEE	intragenic	KEE	intragenic	not_spreading
MCM3AP	yes	insensitive	-0.114093	7.72201	0.317081	KEE	intragenic	KEE	intragenic	no_enhancer	no_enhancer	KEE	intragenic	KEE	intragenic	KEE	intragenic	no_enhancer	no_enhancer	no_enhancer	no_enhancer	KEE	intragenic	not_spreading
FADS2	yes	down	-0.455604	7.72191	5.29e-05	KEE	intragenic	KEE	intragenic	KEE	intragenic	KEE	intragenic	KEE	intragenic	KEE	intragenic	KEE	intragenic	nonKEE	intragenic	nonKEE	intragenic	not_spreading
GIGYF2	yes	insensitive	0.12147	7.72162	0.275686	nonKEE	intragenic	nonKEE	intragenic	nonKEE	intragenic	KEE	intragenic	no_enhancer	no_enhancer	KEE	intragenic	KEE	intragenic	KEE	intragenic	KEE	intragenic	not_spreading
GOLGA3	yes	insensitive	-0.0826828	7.72121	0.512964	nonKEE	intragenic	nonKEE	intragenic	no_enhancer	no_enhancer	nonKEE	intragenic	KEE	intragenic	KEE	intragenic	nonKEE	intragenic	no_enhancer	no_enhancer	nonKEE	intragenic	not_spreading
KRAS	yes	insensitive	0.144396	7.71988	0.204724	nonKEE	intergenic	nonKEE	intergenic	KEE	intragenic	nonKEE	intergenic	KEE	intragenic	nonKEE	intergenic	nonKEE	intergenic	nonKEE	intergenic	KEE	intergenic	not_spreading
EFTUD2	yes	insensitive	-0.116026	7.71622	0.272717	KEE	intragenic	nonKEE	intragenic	nonKEE	intragenic	no_enhancer	no_enhancer	KEE	intragenic	KEE	intragenic	KEE	intragenic	KEE	intragenic	no_enhancer	no_enhancer	not_spreading
DDB1	yes	insensitive	-0.178431	7.71612	0.0727588	KEE	intragenic	KEE	intragenic	nonKEE	intragenic	no_enhancer	no_enhancer	no_enhancer	no_enhancer	KEE	intragenic	nonKEE	intragenic	KEE	intragenic	nonKEE	intragenic	not_spreading
MKLN1	yes	up	0.374904	7.71433	0.00193684	nonKEE	intragenic	nonKEE	intragenic	nonKEE	intragenic	nonKEE	intragenic	KEE	intragenic	KEE	intragenic	KEE	intragenic	KEE	intragenic	KEE	intragenic	not_spreading
FAF2	yes	insensitive	0.0677742	7.71348	0.513043	nonKEE	intergenic	KEE	intergenic	KEE	intragenic	nonKEE	intergenic	KEE	intragenic	KEE	intragenic	no_enhancer	no_enhancer	KEE	intragenic	nonKEE	intergenic	not_spreading
CCT3	yes	down	-0.256234	7.71119	0.0145621	KEE	intragenic	no_enhancer	no_enhancer	nonKEE	intragenic	nonKEE	intragenic	nonKEE	intragenic	KEE	intragenic	no_enhancer	no_enhancer	nonKEE	intragenic	nonKEE	intragenic	not_spreading
LCOR	yes	insensitive	0.232341	7.71106	0.0657006	nonKEE	intergenic	no_enhancer	no_enhancer	KEE	intragenic	nonKEE	intragenic	nonKEE	intragenic	KEE	intragenic	KEE	intragenic	KEE	intragenic	KEE	intragenic	not_spreading
RPL8	yes	down	-0.562873	7.71035	2.1e-05	KEE	intragenic	no_enhancer	no_enhancer	KEE	intragenic	no_enhancer	no_enhancer	nonKEE	intergenic	KEE	intergenic	no_enhancer	no_enhancer	no_enhancer	no_enhancer	nonKEE	intergenic	not_spreading
PPP6R1	yes	down	-0.342356	7.70865	0.0135074	KEE	intragenic	KEE	intragenic	KEE	intragenic	KEE	intragenic	KEE	intragenic	KEE	intragenic	KEE	intragenic	KEE	intragenic	KEE	intragenic	spreading
STRBP	yes	up	0.498111	7.70812	1.81e-05	KEE	intragenic	KEE	intragenic	KEE	intragenic	no_enhancer	no_enhancer	KEE	intragenic	KEE	intragenic	KEE	intragenic	nonKEE	intragenic	KEE	intragenic	not_spreading
KIAA1731	yes	insensitive	0.200109	7.70603	0.176564	nonKEE	intragenic	no_enhancer	no_enhancer	no_enhancer	no_enhancer	nonKEE	intragenic	no_enhancer	no_enhancer	KEE	intragenic	nonKEE	intragenic	no_enhancer	no_enhancer	no_enhancer	no_enhancer	not_spreading
MLLT4	yes	up	0.384711	7.70425	4.52e-05	nonKEE	intragenic	nonKEE	intragenic	KEE	intragenic	no_enhancer	no_enhancer	no_enhancer	no_enhancer	KEE	intragenic	KEE	intragenic	no_enhancer	no_enhancer	KEE	intragenic	not_spreading
SEMA3A	yes	insensitive	0.0902788	7.70157	0.447937	nonKEE	intragenic	nonKEE	intragenic	nonKEE	intragenic	nonKEE	intragenic	no_enhancer	no_enhancer	no_enhancer	no_enhancer	nonKEE	intragenic	KEE	intragenic	KEE	intragenic	spreading
NUP188	yes	insensitive	-0.128696	7.70033	0.18902	nonKEE	intragenic	nonKEE	intragenic	nonKEE	intragenic	no_enhancer	no_enhancer	no_enhancer	no_enhancer	no_enhancer	no_enhancer	no_enhancer	no_enhancer	nonKEE	intragenic	no_enhancer	no_enhancer	not_spreading
MTAP	yes	insensitive	0.134087	7.70008	0.272868	nonKEE	intergenic	nonKEE	intergenic	no_enhancer	no_enhancer	no_enhancer	no_enhancer	no_enhancer	no_enhancer	no_enhancer	no_enhancer	no_enhancer	no_enhancer	nonKEE	intergenic	KEE	intergenic	not_spreading
KDM2B	yes	down	-0.338971	7.70007	0.000387	KEE	intragenic	KEE	intragenic	KEE	intragenic	KEE	intragenic	KEE	intragenic	KEE	intragenic	KEE	intragenic	nonKEE	intragenic	nonKEE	intragenic	not_spreading
PDS5B	yes	insensitive	0.0442921	7.69926	0.756973	KEE	intragenic	KEE	intragenic	KEE	intragenic	no_enhancer	no_enhancer	KEE	intragenic	nonKEE	intergenic	KEE	intragenic	KEE	intragenic	KEE	intragenic	not_spreading
USP3	yes	insensitive	0.0819643	7.69682	0.42899	KEE	intragenic	nonKEE	intergenic	KEE	intragenic	KEE	intragenic	KEE	intragenic	KEE	intragenic	KEE	intragenic	nonKEE	intergenic	no_enhancer	no_enhancer	not_spreading
CD44	yes	up	0.508709	7.69599	6.01e-06	nonKEE	intragenic	KEE	intragenic	KEE	intragenic	KEE	intragenic	no_enhancer	no_enhancer	no_enhancer	no_enhancer	KEE	intragenic	KEE	intragenic	no_enhancer	no_enhancer	not_spreading
MADD	yes	insensitive	-0.0112173	7.69374	0.936439	KEE	intragenic	nonKEE	intragenic	KEE	intragenic	nonKEE	intragenic	no_enhancer	no_enhancer	no_enhancer	no_enhancer	nonKEE	intragenic	nonKEE	intragenic	no_enhancer	no_enhancer	not_spreading
CHD3	yes	insensitive	-0.166374	7.6933	0.212919	KEE	intragenic	KEE	intragenic	KEE	intragenic	nonKEE	intragenic	no_enhancer	no_enhancer	KEE	intragenic	nonKEE	intragenic	KEE	intragenic	KEE	intragenic	not_spreading
HNRNPH3	yes	insensitive	0.133807	7.69178	0.349975	KEE	intragenic	no_enhancer	no_enhancer	no_enhancer	no_enhancer	KEE	intragenic	no_enhancer	no_enhancer	no_enhancer	no_enhancer	no_enhancer	no_enhancer	no_enhancer	no_enhancer	KEE	intragenic	not_spreading
ZBTB1	yes	insensitive	-0.16173	7.69081	0.194131	KEE	intragenic	KEE	intragenic	KEE	intragenic	KEE	intragenic	KEE	intragenic	KEE	intragenic	no_enhancer	no_enhancer	KEE	intragenic	no_enhancer	no_enhancer	spreading
ARIH1	yes	insensitive	0.116074	7.68916	0.264871	KEE	intragenic	KEE	intragenic	KEE	intragenic	no_enhancer	no_enhancer	KEE	intragenic	no_enhancer	no_enhancer	KEE	intragenic	KEE	intragenic	KEE	intragenic	not_spreading
FAM208A	yes	up	0.266247	7.68834	0.0198417	nonKEE	intergenic	no_enhancer	no_enhancer	KEE	intragenic	nonKEE	intergenic	nonKEE	intragenic	KEE	intragenic	no_enhancer	no_enhancer	nonKEE	intergenic	no_enhancer	no_enhancer	not_spreading
CSK	yes	insensitive	-0.0622608	7.68815	0.678205	KEE	intragenic	KEE	intragenic	KEE	intragenic	KEE	intragenic	KEE	intragenic	KEE	intragenic	KEE	intragenic	KEE	intragenic	nonKEE	intragenic	not_spreading
HSPA4	yes	insensitive	-0.0465564	7.68796	0.689083	nonKEE	intragenic	nonKEE	intragenic	nonKEE	intragenic	KEE	intragenic	KEE	intragenic	KEE	intragenic	nonKEE	intragenic	no_enhancer	no_enhancer	KEE	intragenic	not_spreading
UHMK1	yes	insensitive	0.125691	7.68734	0.243188	KEE	intragenic	no_enhancer	no_enhancer	KEE	intragenic	no_enhancer	no_enhancer	KEE	intragenic	KEE	intragenic	nonKEE	intergenic	no_enhancer	no_enhancer	nonKEE	intergenic	not_spreading
ENC1	yes	insensitive	-0.193992	7.68536	0.116358	nonKEE	intragenic	KEE	intragenic	nonKEE	intragenic	no_enhancer	no_enhancer	no_enhancer	no_enhancer	nonKEE	intergenic	KEE	intragenic	nonKEE	intragenic	nonKEE	intergenic	not_spreading
NAP1L4	yes	insensitive	0.0805381	7.68526	0.424762	nonKEE	intragenic	nonKEE	intergenic	nonKEE	intragenic	KEE	intragenic	KEE	intragenic	KEE	intragenic	no_enhancer	no_enhancer	nonKEE	intragenic	KEE	intragenic	not_spreading
WDR62	yes	insensitive	-0.141159	7.68441	0.267186	KEE	intragenic	no_enhancer	no_enhancer	no_enhancer	no_enhancer	no_enhancer	no_enhancer	nonKEE	intragenic	KEE	intragenic	nonKEE	intragenic	no_enhancer	no_enhancer	no_enhancer	no_enhancer	not_spreading
IP6K2	yes	down	-0.221144	7.68268	0.0247545	KEE	intragenic	no_enhancer	no_enhancer	KEE	intragenic	nonKEE	intragenic	KEE	intragenic	KEE	intragenic	KEE	intragenic	KEE	intragenic	KEE	intragenic	not_spreading
AEBP1	yes	insensitive	0.275974	7.68094	0.116649	nonKEE	intergenic	nonKEE	intergenic	nonKEE	intergenic	no_enhancer	no_enhancer	nonKEE	intergenic	no_enhancer	no_enhancer	nonKEE	intergenic	no_enhancer	no_enhancer	nonKEE	intragenic	not_spreading
CCT8	yes	down	-0.230682	7.67977	0.0292485	KEE	intragenic	KEE	intragenic	KEE	intragenic	KEE	intragenic	KEE	intragenic	KEE	intragenic	nonKEE	intragenic	no_enhancer	no_enhancer	no_enhancer	no_enhancer	not_spreading
RCSD1	yes	insensitive	-0.00772605	7.67804	0.954428	KEE	intragenic	no_enhancer	no_enhancer	KEE	intragenic	KEE	intragenic	nonKEE	intergenic	KEE	intragenic	KEE	intragenic	no_enhancer	no_enhancer	nonKEE	intragenic	spreading
PFKP	yes	down	-0.418903	7.67704	4.06e-05	KEE	intragenic	KEE	intragenic	nonKEE	intragenic	KEE	intragenic	KEE	intragenic	KEE	intragenic	KEE	intragenic	KEE	intragenic	KEE	intragenic	not_spreading
KIAA0430	yes	insensitive	0.14003	7.67291	0.176511	KEE	intragenic	KEE	intragenic	nonKEE	intragenic	nonKEE	intragenic	no_enhancer	no_enhancer	KEE	intragenic	KEE	intragenic	nonKEE	intragenic	nonKEE	intragenic	not_spreading
RYBP	yes	up	0.240147	7.67288	0.044799	nonKEE	intergenic	no_enhancer	no_enhancer	nonKEE	intragenic	no_enhancer	no_enhancer	nonKEE	intergenic	KEE	intragenic	KEE	intragenic	nonKEE	intergenic	KEE	intragenic	not_spreading
CCDC88C	yes	insensitive	-0.088532	7.67222	0.465953	nonKEE	intragenic	KEE	intragenic	KEE	intragenic	nonKEE	intragenic	KEE	intragenic	KEE	intragenic	KEE	intragenic	KEE	intragenic	KEE	intragenic	not_spreading
PNISR	yes	insensitive	0.178487	7.66879	0.206944	KEE	intragenic	no_enhancer	no_enhancer	no_enhancer	no_enhancer	no_enhancer	no_enhancer	KEE	intragenic	KEE	intragenic	KEE	intragenic	no_enhancer	no_enhancer	KEE	intragenic	not_spreading
U2AF2	yes	down	-0.459489	7.66838	7.78e-06	KEE	intragenic	KEE	intragenic	KEE	intragenic	KEE	intragenic	KEE	intragenic	KEE	intragenic	no_enhancer	no_enhancer	KEE	intragenic	KEE	intragenic	not_spreading
NMT1	yes	insensitive	-0.116954	7.66784	0.259022	KEE	intragenic	KEE	intragenic	nonKEE	intragenic	KEE	intragenic	KEE	intragenic	KEE	intragenic	KEE	intragenic	nonKEE	intragenic	no_enhancer	no_enhancer	not_spreading
IMPDH2	yes	down	-0.384141	7.66759	0.0186045	KEE	intragenic	KEE	intragenic	no_enhancer	no_enhancer	no_enhancer	no_enhancer	no_enhancer	no_enhancer	KEE	intragenic	KEE	intragenic	KEE	intragenic	no_enhancer	no_enhancer	not_spreading
RQCD1	yes	insensitive	-0.0945947	7.66623	0.322228	KEE	intragenic	no_enhancer	no_enhancer	KEE	intragenic	no_enhancer	no_enhancer	KEE	intragenic	no_enhancer	no_enhancer	no_enhancer	no_enhancer	no_enhancer	no_enhancer	KEE	intragenic	not_spreading
KPNA6	yes	insensitive	0.0306255	7.66601	0.821418	KEE	intragenic	no_enhancer	no_enhancer	no_enhancer	no_enhancer	KEE	intragenic	no_enhancer	no_enhancer	KEE	intragenic	KEE	intragenic	KEE	intragenic	no_enhancer	no_enhancer	not_spreading
NUP214	yes	insensitive	0.110861	7.66548	0.2804	nonKEE	intragenic	nonKEE	intragenic	nonKEE	intragenic	KEE	intragenic	nonKEE	intragenic	KEE	intragenic	KEE	intragenic	no_enhancer	no_enhancer	nonKEE	intragenic	not_spreading
AFF3	no	up	1.80189	7.66333	4.2e-30	nonKEE	intragenic	nonKEE	intragenic	KEE	intragenic	KEE	intragenic	nonKEE	intragenic	nonKEE	intragenic	nonKEE	intragenic	no_enhancer	no_enhancer	nonKEE	intragenic	not_spreading
RPL19	yes	down	-0.383264	7.66301	0.00644619	KEE	intragenic	KEE	intragenic	no_enhancer	no_enhancer	KEE	intragenic	nonKEE	intragenic	KEE	intragenic	nonKEE	intragenic	nonKEE	intergenic	no_enhancer	no_enhancer	not_spreading
SSBP2	yes	up	0.406987	7.66181	0.00154669	KEE	intragenic	KEE	intragenic	KEE	intragenic	nonKEE	intergenic	nonKEE	intragenic	KEE	intragenic	KEE	intragenic	nonKEE	intragenic	KEE	intragenic	not_spreading
CTBP2	yes	down	-0.550443	7.6608	1.18e-10	KEE	intragenic	KEE	intragenic	KEE	intragenic	KEE	intragenic	KEE	intragenic	KEE	intragenic	no_enhancer	no_enhancer	KEE	intragenic	KEE	intragenic	spreading
SPIN1	yes	up	0.206738	7.66075	0.037395	nonKEE	intragenic	nonKEE	intragenic	nonKEE	intragenic	nonKEE	intergenic	no_enhancer	no_enhancer	nonKEE	intergenic	nonKEE	intragenic	KEE	intragenic	KEE	intragenic	not_spreading
SMARCA2	yes	down	-0.382374	7.65898	0.000317	KEE	intragenic	KEE	intragenic	KEE	intragenic	KEE	intragenic	nonKEE	intragenic	KEE	intragenic	KEE	intragenic	no_enhancer	no_enhancer	nonKEE	intragenic	spreading
ROBO1	yes	insensitive	-0.215815	7.65876	0.0563857	nonKEE	intragenic	nonKEE	intragenic	nonKEE	intragenic	nonKEE	intragenic	no_enhancer	no_enhancer	no_enhancer	no_enhancer	nonKEE	intragenic	nonKEE	intragenic	KEE	intragenic	spreading
PDGFRB	yes	up	0.986295	7.65822	1.62e-11	KEE	intragenic	nonKEE	intragenic	KEE	intragenic	nonKEE	intragenic	nonKEE	intragenic	nonKEE	intragenic	no_enhancer	no_enhancer	nonKEE	intragenic	nonKEE	intragenic	not_spreading
IRAK1	yes	insensitive	-0.239198	7.65457	0.0953061	KEE	intragenic	KEE	intragenic	nonKEE	intergenic	KEE	intragenic	nonKEE	intragenic	KEE	intragenic	nonKEE	intergenic	nonKEE	intergenic	nonKEE	intragenic	not_spreading
DLST	yes	insensitive	-0.0674705	7.65302	0.516212	nonKEE	intragenic	no_enhancer	no_enhancer	nonKEE	intragenic	KEE	intragenic	nonKEE	intragenic	KEE	intragenic	KEE	intragenic	nonKEE	intragenic	KEE	intragenic	not_spreading
USP10	yes	insensitive	0.000957	7.64683	0.994063	KEE	intragenic	KEE	intragenic	KEE	intragenic	KEE	intragenic	KEE	intragenic	KEE	intragenic	KEE	intragenic	KEE	intragenic	KEE	intragenic	not_spreading
SECISBP2	yes	up	0.218552	7.64603	0.0301535	KEE	intragenic	KEE	intragenic	KEE	intragenic	KEE	intragenic	nonKEE	intragenic	no_enhancer	no_enhancer	nonKEE	intragenic	no_enhancer	no_enhancer	no_enhancer	no_enhancer	not_spreading
HIST1H3F	no	down	-0.36144	7.64549	0.0144267	nonKEE	intergenic	no_enhancer	no_enhancer	no_enhancer	no_enhancer	no_enhancer	no_enhancer	no_enhancer	no_enhancer	no_enhancer	no_enhancer	no_enhancer	no_enhancer	no_enhancer	no_enhancer	no_enhancer	no_enhancer	not_spreading
NOL6	yes	down	-0.471104	7.6449	0.00158943	KEE	intragenic	no_enhancer	no_enhancer	KEE	intragenic	KEE	intragenic	nonKEE	intragenic	KEE	intragenic	nonKEE	intergenic	KEE	intragenic	no_enhancer	no_enhancer	not_spreading
NCAPG2	yes	up	0.303411	7.64413	0.0147588	KEE	intragenic	nonKEE	intragenic	KEE	intragenic	KEE	intragenic	KEE	intragenic	KEE	intragenic	nonKEE	intragenic	nonKEE	intragenic	KEE	intragenic	not_spreading
NAT10	yes	insensitive	-0.0995712	7.64121	0.358172	KEE	intragenic	no_enhancer	no_enhancer	nonKEE	intragenic	KEE	intragenic	no_enhancer	no_enhancer	KEE	intragenic	nonKEE	intragenic	KEE	intragenic	no_enhancer	no_enhancer	not_spreading
RBM38	yes	insensitive	-0.0455469	7.6412	0.809879	KEE	intragenic	KEE	intragenic	KEE	intragenic	nonKEE	intergenic	nonKEE	intergenic	KEE	intragenic	KEE	intragenic	nonKEE	intergenic	KEE	intragenic	not_spreading
PCNXL3	yes	insensitive	-0.237775	7.63921	0.179331	KEE	intragenic	no_enhancer	no_enhancer	no_enhancer	no_enhancer	no_enhancer	no_enhancer	nonKEE	intragenic	KEE	intragenic	KEE	intragenic	nonKEE	intragenic	nonKEE	intragenic	not_spreading
GUCD1	yes	down	-0.512061	7.63791	1.15e-06	KEE	intragenic	KEE	intragenic	KEE	intragenic	KEE	intragenic	KEE	intragenic	KEE	intragenic	nonKEE	intragenic	no_enhancer	no_enhancer	nonKEE	intragenic	not_spreading
HNRNPU-AS1	yes	up	0.606616	7.6379	1.72e-05	KEE	intragenic	KEE	intragenic	no_enhancer	no_enhancer	KEE	intragenic	KEE	intragenic	no_enhancer	no_enhancer	no_enhancer	no_enhancer	no_enhancer	no_enhancer	no_enhancer	no_enhancer	not_spreading
CDC5L	yes	insensitive	0.0820257	7.63775	0.48308	KEE	intragenic	KEE	intragenic	nonKEE	intergenic	KEE	intragenic	no_enhancer	no_enhancer	KEE	intragenic	no_enhancer	no_enhancer	nonKEE	intragenic	nonKEE	intergenic	not_spreading
TMEM245	yes	insensitive	0.0825113	7.63718	0.411771	KEE	intragenic	KEE	intragenic	KEE	intragenic	KEE	intragenic	KEE	intragenic	KEE	intragenic	KEE	intragenic	KEE	intragenic	KEE	intragenic	not_spreading
STAG1	yes	insensitive	0.15623	7.63426	0.122946	KEE	intragenic	KEE	intragenic	KEE	intragenic	KEE	intragenic	KEE	intragenic	KEE	intragenic	KEE	intragenic	KEE	intragenic	KEE	intragenic	spreading
RNF38	yes	insensitive	-0.0106767	7.63397	0.935675	nonKEE	intragenic	KEE	intragenic	KEE	intragenic	KEE	intragenic	nonKEE	intergenic	KEE	intragenic	KEE	intragenic	KEE	intragenic	KEE	intragenic	not_spreading
MEPCE	yes	down	-0.489818	7.63128	0.000632	KEE	intragenic	KEE	intragenic	KEE	intragenic	KEE	intragenic	KEE	intragenic	KEE	intragenic	KEE	intragenic	no_enhancer	no_enhancer	nonKEE	intragenic	not_spreading
ZNF107	yes	up	0.335689	7.62894	0.0285734	KEE	intragenic	no_enhancer	no_enhancer	KEE	intragenic	no_enhancer	no_enhancer	nonKEE	intragenic	KEE	intragenic	no_enhancer	no_enhancer	no_enhancer	no_enhancer	no_enhancer	no_enhancer	not_spreading
SUN2	yes	insensitive	-0.00303998	7.62726	0.986601	KEE	intragenic	KEE	intragenic	KEE	intragenic	KEE	intragenic	nonKEE	intragenic	KEE	intragenic	KEE	intragenic	nonKEE	intragenic	nonKEE	intragenic	not_spreading
SMC5	yes	insensitive	0.320005	7.62672	0.0531824	KEE	intragenic	no_enhancer	no_enhancer	no_enhancer	no_enhancer	no_enhancer	no_enhancer	no_enhancer	no_enhancer	no_enhancer	no_enhancer	no_enhancer	no_enhancer	no_enhancer	no_enhancer	no_enhancer	no_enhancer	not_spreading
FHOD1	yes	down	-0.387148	7.62593	0.0135647	nonKEE	intragenic	no_enhancer	no_enhancer	no_enhancer	no_enhancer	no_enhancer	no_enhancer	no_enhancer	no_enhancer	nonKEE	intragenic	no_enhancer	no_enhancer	no_enhancer	no_enhancer	no_enhancer	no_enhancer	not_spreading
WASF2	yes	insensitive	0.0757383	7.625	0.504343	KEE	intragenic	KEE	intragenic	KEE	intragenic	KEE	intragenic	KEE	intragenic	KEE	intragenic	KEE	intragenic	KEE	intragenic	KEE	intragenic	not_spreading
CPXM1	yes	down	-0.375392	7.62497	0.00558058	nonKEE	intragenic	no_enhancer	no_enhancer	KEE	intragenic	no_enhancer	no_enhancer	no_enhancer	no_enhancer	nonKEE	intergenic	no_enhancer	no_enhancer	no_enhancer	no_enhancer	nonKEE	intragenic	not_spreading
PRKX	yes	up	0.410059	7.62439	0.000956	KEE	intragenic	KEE	intragenic	KEE	intragenic	nonKEE	intragenic	no_enhancer	no_enhancer	KEE	intragenic	no_enhancer	no_enhancer	nonKEE	intragenic	KEE	intragenic	not_spreading
PIM3	yes	down	-0.509306	7.62051	0.000166	KEE	intragenic	nonKEE	intergenic	no_enhancer	no_enhancer	nonKEE	intragenic	KEE	intragenic	KEE	intragenic	nonKEE	intergenic	nonKEE	intragenic	nonKEE	intragenic	not_spreading
PKD1	yes	insensitive	-0.286757	7.61813	0.148498	KEE	intragenic	KEE	intragenic	nonKEE	intragenic	nonKEE	intragenic	no_enhancer	no_enhancer	nonKEE	intragenic	no_enhancer	no_enhancer	no_enhancer	no_enhancer	nonKEE	intragenic	not_spreading
TUBA1A	yes	insensitive	0.145589	7.61747	0.203528	KEE	intragenic	no_enhancer	no_enhancer	no_enhancer	no_enhancer	no_enhancer	no_enhancer	nonKEE	intragenic	no_enhancer	no_enhancer	no_enhancer	no_enhancer	no_enhancer	no_enhancer	no_enhancer	no_enhancer	not_spreading
PTGES3	yes	down	-0.279149	7.61532	0.00289098	KEE	intragenic	no_enhancer	no_enhancer	KEE	intragenic	KEE	intragenic	KEE	intragenic	KEE	intragenic	KEE	intragenic	KEE	intragenic	KEE	intragenic	not_spreading
EPB41	yes	insensitive	-0.158285	7.61447	0.340372	KEE	intragenic	KEE	intragenic	KEE	intragenic	nonKEE	intragenic	nonKEE	intragenic	KEE	intragenic	KEE	intragenic	nonKEE	intragenic	KEE	intragenic	not_spreading
DIP2B	yes	up	0.191811	7.61129	0.0410121	nonKEE	intragenic	KEE	intragenic	KEE	intragenic	nonKEE	intragenic	KEE	intragenic	KEE	intragenic	KEE	intragenic	KEE	intragenic	KEE	intragenic	not_spreading
THUMPD1	yes	insensitive	-0.180536	7.60979	0.092021	KEE	intragenic	no_enhancer	no_enhancer	KEE	intragenic	KEE	intragenic	no_enhancer	no_enhancer	KEE	intragenic	no_enhancer	no_enhancer	nonKEE	intragenic	no_enhancer	no_enhancer	not_spreading
KCNQ5	yes	insensitive	0.150747	7.60932	0.158189	KEE	intragenic	KEE	intragenic	KEE	intragenic	no_enhancer	no_enhancer	nonKEE	intergenic	KEE	intragenic	KEE	intragenic	nonKEE	intragenic	nonKEE	intragenic	spreading
SHMT2	yes	insensitive	-0.231962	7.60712	0.0914173	nonKEE	intragenic	no_enhancer	no_enhancer	no_enhancer	no_enhancer	no_enhancer	no_enhancer	KEE	intragenic	KEE	intragenic	no_enhancer	no_enhancer	nonKEE	intragenic	nonKEE	intragenic	not_spreading
RSRC2	yes	insensitive	0.0190185	7.60701	0.90936	KEE	intragenic	KEE	intragenic	KEE	intragenic	KEE	intragenic	KEE	intragenic	KEE	intragenic	KEE	intragenic	no_enhancer	no_enhancer	no_enhancer	no_enhancer	not_spreading
PLK4	yes	insensitive	-0.00334665	7.60653	0.986601	KEE	intragenic	no_enhancer	no_enhancer	no_enhancer	no_enhancer	no_enhancer	no_enhancer	KEE	intragenic	no_enhancer	no_enhancer	no_enhancer	no_enhancer	no_enhancer	no_enhancer	no_enhancer	no_enhancer	not_spreading
PSME3	yes	down	-0.359194	7.60489	0.000264	KEE	intragenic	no_enhancer	no_enhancer	KEE	intragenic	KEE	intragenic	KEE	intragenic	KEE	intragenic	no_enhancer	no_enhancer	no_enhancer	no_enhancer	no_enhancer	no_enhancer	not_spreading
ABCF1	yes	down	-0.3075	7.60488	0.00212389	KEE	intragenic	no_enhancer	no_enhancer	no_enhancer	no_enhancer	no_enhancer	no_enhancer	no_enhancer	no_enhancer	KEE	intragenic	no_enhancer	no_enhancer	no_enhancer	no_enhancer	no_enhancer	no_enhancer	not_spreading
FXR1	yes	insensitive	0.236809	7.60347	0.0942915	KEE	intragenic	KEE	intragenic	KEE	intragenic	no_enhancer	no_enhancer	KEE	intragenic	KEE	intragenic	KEE	intragenic	nonKEE	intragenic	KEE	intragenic	not_spreading
PTPRR	yes	insensitive	-0.174569	7.60313	0.113631	KEE	intragenic	KEE	intragenic	KEE	intragenic	no_enhancer	no_enhancer	no_enhancer	no_enhancer	KEE	intragenic	no_enhancer	no_enhancer	nonKEE	intragenic	nonKEE	intragenic	spreading
SLC23A2	yes	up	0.338803	7.60297	0.000223	KEE	intragenic	KEE	intragenic	KEE	intragenic	KEE	intragenic	KEE	intragenic	nonKEE	intragenic	KEE	intragenic	nonKEE	intragenic	KEE	intragenic	not_spreading
DCAF7	yes	insensitive	0.0737484	7.60192	0.706797	KEE	intragenic	no_enhancer	no_enhancer	no_enhancer	no_enhancer	no_enhancer	no_enhancer	KEE	intragenic	KEE	intragenic	KEE	intragenic	nonKEE	intragenic	nonKEE	intragenic	not_spreading
UBE2I	yes	down	-0.383049	7.6005	0.000209	KEE	intragenic	no_enhancer	no_enhancer	KEE	intragenic	no_enhancer	no_enhancer	KEE	intragenic	KEE	intragenic	no_enhancer	no_enhancer	nonKEE	intragenic	nonKEE	intragenic	not_spreading
PURB	yes	insensitive	-0.10911	7.60012	0.301328	KEE	intragenic	no_enhancer	no_enhancer	no_enhancer	no_enhancer	no_enhancer	no_enhancer	no_enhancer	no_enhancer	no_enhancer	no_enhancer	no_enhancer	no_enhancer	no_enhancer	no_enhancer	KEE	intragenic	not_spreading
NOL11	yes	down	-0.22213	7.59903	0.0214325	KEE	intragenic	KEE	intragenic	nonKEE	intergenic	KEE	intragenic	KEE	intragenic	KEE	intragenic	no_enhancer	no_enhancer	no_enhancer	no_enhancer	nonKEE	intergenic	not_spreading
CDCA4	yes	down	-0.449558	7.59566	0.000116	KEE	intragenic	KEE	intragenic	KEE	intragenic	nonKEE	intergenic	KEE	intragenic	KEE	intragenic	KEE	intragenic	nonKEE	intergenic	KEE	intragenic	not_spreading
LMO4	yes	insensitive	0.175231	7.59359	0.0727881	KEE	intragenic	KEE	intragenic	KEE	intragenic	KEE	intragenic	KEE	intragenic	KEE	intragenic	no_enhancer	no_enhancer	nonKEE	intragenic	KEE	intragenic	spreading
WHSC1L1	yes	insensitive	0.152925	7.59102	0.149528	nonKEE	intragenic	no_enhancer	no_enhancer	no_enhancer	no_enhancer	nonKEE	intragenic	KEE	intragenic	KEE	intragenic	KEE	intragenic	no_enhancer	no_enhancer	no_enhancer	no_enhancer	not_spreading
SRF	yes	down	-0.419998	7.59095	0.00277917	nonKEE	intragenic	no_enhancer	no_enhancer	KEE	intragenic	KEE	intragenic	nonKEE	intragenic	KEE	intragenic	KEE	intragenic	KEE	intragenic	nonKEE	intragenic	not_spreading
DNM2	yes	down	-0.414505	7.59021	0.000565	KEE	intragenic	KEE	intragenic	KEE	intragenic	KEE	intragenic	KEE	intragenic	KEE	intragenic	KEE	intragenic	KEE	intragenic	KEE	intragenic	not_spreading
CXXC5	yes	insensitive	0.0100827	7.59003	0.943787	KEE	intragenic	KEE	intragenic	KEE	intragenic	KEE	intragenic	KEE	intragenic	KEE	intragenic	KEE	intragenic	KEE	intragenic	KEE	intragenic	spreading
CCAR1	yes	up	0.263775	7.58911	0.0410051	KEE	intragenic	KEE	intragenic	KEE	intragenic	nonKEE	intragenic	nonKEE	intragenic	KEE	intragenic	no_enhancer	no_enhancer	nonKEE	intergenic	no_enhancer	no_enhancer	not_spreading
THADA	yes	insensitive	0.0123107	7.58755	0.939101	nonKEE	intragenic	nonKEE	intragenic	KEE	intragenic	nonKEE	intragenic	KEE	intragenic	KEE	intragenic	KEE	intragenic	nonKEE	intragenic	KEE	intragenic	spreading
RGS16	yes	down	-0.943075	7.58647	4.64e-08	nonKEE	intragenic	no_enhancer	no_enhancer	nonKEE	intragenic	KEE	intragenic	no_enhancer	no_enhancer	no_enhancer	no_enhancer	nonKEE	intergenic	nonKEE	intragenic	nonKEE	intragenic	not_spreading
MYADM	yes	insensitive	0.223825	7.5864	0.0754785	KEE	intragenic	KEE	intragenic	KEE	intragenic	KEE	intragenic	KEE	intragenic	KEE	intragenic	no_enhancer	no_enhancer	no_enhancer	no_enhancer	nonKEE	intragenic	not_spreading
TTC39C	yes	up	0.45196	7.58537	2.64e-06	KEE	intragenic	KEE	intragenic	KEE	intragenic	KEE	intragenic	nonKEE	intragenic	no_enhancer	no_enhancer	KEE	intragenic	KEE	intragenic	KEE	intragenic	not_spreading
ZNF646	yes	down	-0.509878	7.58518	0.000111	KEE	intragenic	no_enhancer	no_enhancer	no_enhancer	no_enhancer	nonKEE	intragenic	nonKEE	intragenic	no_enhancer	no_enhancer	no_enhancer	no_enhancer	no_enhancer	no_enhancer	no_enhancer	no_enhancer	not_spreading
HIC2	yes	down	-0.567987	7.5831	7.17e-06	nonKEE	intragenic	nonKEE	intragenic	no_enhancer	no_enhancer	nonKEE	intragenic	nonKEE	intragenic	KEE	intragenic	no_enhancer	no_enhancer	no_enhancer	no_enhancer	KEE	intragenic	not_spreading
FBRSL1	yes	down	-0.283098	7.58172	0.028048	KEE	intragenic	KEE	intragenic	KEE	intragenic	nonKEE	intragenic	KEE	intragenic	KEE	intragenic	KEE	intragenic	KEE	intragenic	nonKEE	intragenic	not_spreading
ATP5A1	yes	down	-0.220732	7.58026	0.0316693	KEE	intragenic	KEE	intragenic	KEE	intragenic	KEE	intragenic	KEE	intragenic	nonKEE	intragenic	nonKEE	intragenic	nonKEE	intragenic	nonKEE	intragenic	not_spreading
ARHGAP32	yes	insensitive	0.110323	7.57938	0.354414	nonKEE	intragenic	nonKEE	intragenic	KEE	intragenic	nonKEE	intergenic	no_enhancer	no_enhancer	no_enhancer	no_enhancer	no_enhancer	no_enhancer	nonKEE	intragenic	KEE	intragenic	not_spreading
B3GNT2	yes	insensitive	-0.158992	7.57555	0.174968	KEE	intragenic	KEE	intragenic	KEE	intragenic	KEE	intragenic	KEE	intragenic	KEE	intragenic	KEE	intragenic	nonKEE	intragenic	KEE	intragenic	not_spreading
TRAK1	yes	up	0.239629	7.57281	0.0121464	KEE	intragenic	KEE	intragenic	KEE	intragenic	KEE	intragenic	nonKEE	intragenic	KEE	intragenic	KEE	intragenic	KEE	intragenic	KEE	intragenic	not_spreading
CCT7	yes	down	-0.404951	7.57261	0.000168	KEE	intragenic	no_enhancer	no_enhancer	KEE	intragenic	no_enhancer	no_enhancer	KEE	intragenic	KEE	intragenic	no_enhancer	no_enhancer	nonKEE	intragenic	no_enhancer	no_enhancer	not_spreading
FLI1	yes	up	0.380817	7.57204	0.000124	KEE	intragenic	KEE	intragenic	KEE	intragenic	KEE	intragenic	KEE	intragenic	no_enhancer	no_enhancer	KEE	intragenic	nonKEE	intragenic	KEE	intragenic	spreading
METTL16	yes	insensitive	-0.15288	7.57116	0.13828	KEE	intragenic	KEE	intragenic	KEE	intragenic	nonKEE	intragenic	no_enhancer	no_enhancer	KEE	intragenic	KEE	intragenic	KEE	intragenic	KEE	intragenic	not_spreading
IRF8	yes	insensitive	0.115072	7.57031	0.389641	KEE	intragenic	KEE	intragenic	nonKEE	intragenic	KEE	intragenic	KEE	intragenic	no_enhancer	no_enhancer	KEE	intragenic	no_enhancer	no_enhancer	no_enhancer	no_enhancer	not_spreading
UCK2	yes	down	-0.285151	7.56889	0.0114397	KEE	intragenic	KEE	intragenic	KEE	intragenic	KEE	intragenic	KEE	intragenic	KEE	intragenic	KEE	intragenic	KEE	intragenic	KEE	intragenic	not_spreading
RBL1	yes	up	0.303388	7.56413	0.022768	KEE	intragenic	KEE	intragenic	nonKEE	intragenic	KEE	intragenic	KEE	intragenic	KEE	intragenic	KEE	intragenic	KEE	intragenic	no_enhancer	no_enhancer	not_spreading
DLG1	yes	insensitive	0.135935	7.5627	0.294836	KEE	intragenic	KEE	intragenic	nonKEE	intragenic	no_enhancer	no_enhancer	no_enhancer	no_enhancer	KEE	intragenic	KEE	intragenic	no_enhancer	no_enhancer	KEE	intragenic	not_spreading
RPS18	yes	down	-0.509515	7.56005	0.00211886	nonKEE	intragenic	no_enhancer	no_enhancer	KEE	intragenic	KEE	intragenic	no_enhancer	no_enhancer	KEE	intragenic	no_enhancer	no_enhancer	no_enhancer	no_enhancer	no_enhancer	no_enhancer	not_spreading
MAPK6	yes	insensitive	-0.174809	7.55906	0.206399	KEE	intragenic	KEE	intragenic	KEE	intragenic	KEE	intragenic	KEE	intragenic	KEE	intragenic	KEE	intragenic	KEE	intragenic	KEE	intragenic	not_spreading
CDCA5	yes	down	-0.436071	7.55699	2.99e-05	KEE	intragenic	no_enhancer	no_enhancer	KEE	intragenic	KEE	intragenic	KEE	intragenic	KEE	intragenic	KEE	intragenic	nonKEE	intragenic	nonKEE	intragenic	not_spreading
RLF	yes	insensitive	-0.0573679	7.55592	0.628088	KEE	intragenic	no_enhancer	no_enhancer	nonKEE	intergenic	no_enhancer	no_enhancer	no_enhancer	no_enhancer	KEE	intragenic	KEE	intragenic	nonKEE	intragenic	no_enhancer	no_enhancer	not_spreading
ZNF740	yes	down	-0.21614	7.55497	0.0475644	KEE	intragenic	no_enhancer	no_enhancer	no_enhancer	no_enhancer	KEE	intragenic	no_enhancer	no_enhancer	no_enhancer	no_enhancer	no_enhancer	no_enhancer	no_enhancer	no_enhancer	no_enhancer	no_enhancer	not_spreading
CYFIP1	yes	up	0.252899	7.55433	0.0226861	KEE	intragenic	KEE	intragenic	KEE	intragenic	KEE	intragenic	KEE	intragenic	KEE	intragenic	KEE	intragenic	KEE	intragenic	nonKEE	intragenic	spreading
DDX54	yes	down	-0.310629	7.55345	0.0216214	KEE	intragenic	nonKEE	intragenic	KEE	intragenic	no_enhancer	no_enhancer	nonKEE	intragenic	KEE	intragenic	nonKEE	intragenic	no_enhancer	no_enhancer	nonKEE	intragenic	not_spreading
CAPZA1	yes	insensitive	0.0959389	7.55213	0.380529	KEE	intragenic	no_enhancer	no_enhancer	KEE	intragenic	KEE	intragenic	KEE	intragenic	KEE	intragenic	KEE	intragenic	KEE	intragenic	no_enhancer	no_enhancer	not_spreading
BNIP2	yes	up	0.287078	7.55173	0.0040116	KEE	intragenic	no_enhancer	no_enhancer	nonKEE	intergenic	no_enhancer	no_enhancer	nonKEE	intragenic	nonKEE	intergenic	nonKEE	intergenic	nonKEE	intergenic	no_enhancer	no_enhancer	not_spreading
FPGS	yes	insensitive	0.0252961	7.5517	0.85853	KEE	intragenic	nonKEE	intragenic	KEE	intragenic	nonKEE	intragenic	KEE	intragenic	KEE	intragenic	KEE	intragenic	KEE	intragenic	nonKEE	intragenic	not_spreading
PLEKHO1	yes	down	-0.697563	7.55113	1.25e-09	KEE	intragenic	KEE	intragenic	KEE	intragenic	nonKEE	intragenic	nonKEE	intergenic	nonKEE	intragenic	KEE	intragenic	nonKEE	intragenic	nonKEE	intragenic	spreading
TBC1D5	yes	insensitive	0.177	7.55053	0.0532004	KEE	intragenic	KEE	intragenic	KEE	intragenic	KEE	intragenic	KEE	intragenic	KEE	intragenic	KEE	intragenic	nonKEE	intragenic	nonKEE	intragenic	spreading
POM121	yes	insensitive	-0.00732101	7.54789	0.951722	nonKEE	intragenic	nonKEE	intragenic	KEE	intragenic	no_enhancer	no_enhancer	nonKEE	intragenic	KEE	intragenic	no_enhancer	no_enhancer	no_enhancer	no_enhancer	no_enhancer	no_enhancer	not_spreading
MBP	yes	down	-0.296589	7.54506	0.00158203	KEE	intragenic	KEE	intragenic	KEE	intragenic	KEE	intragenic	KEE	intragenic	no_enhancer	no_enhancer	KEE	intragenic	KEE	intragenic	KEE	intragenic	not_spreading
ARHGAP11A	yes	insensitive	0.106987	7.54471	0.480949	KEE	intragenic	no_enhancer	no_enhancer	nonKEE	intragenic	no_enhancer	no_enhancer	KEE	intragenic	no_enhancer	no_enhancer	KEE	intragenic	no_enhancer	no_enhancer	no_enhancer	no_enhancer	not_spreading
STK4	yes	insensitive	0.136956	7.54412	0.243387	nonKEE	intragenic	nonKEE	intragenic	KEE	intragenic	KEE	intragenic	KEE	intragenic	KEE	intragenic	KEE	intragenic	KEE	intragenic	KEE	intragenic	not_spreading
AQR	yes	insensitive	0.155392	7.54371	0.154549	KEE	intragenic	no_enhancer	no_enhancer	KEE	intragenic	no_enhancer	no_enhancer	no_enhancer	no_enhancer	KEE	intragenic	nonKEE	intragenic	nonKEE	intragenic	no_enhancer	no_enhancer	not_spreading
IKZF1	yes	down	-0.565173	7.54269	2.33e-09	KEE	intragenic	nonKEE	intragenic	KEE	intragenic	KEE	intragenic	KEE	intragenic	KEE	intragenic	KEE	intragenic	no_enhancer	no_enhancer	nonKEE	intragenic	spreading
MAPK1	yes	insensitive	-0.0337876	7.54061	0.786132	KEE	intragenic	KEE	intragenic	KEE	intragenic	nonKEE	intragenic	KEE	intragenic	KEE	intragenic	KEE	intragenic	KEE	intragenic	KEE	intragenic	not_spreading
PTPN11	yes	insensitive	0.107074	7.54033	0.326419	nonKEE	intragenic	KEE	intragenic	KEE	intragenic	no_enhancer	no_enhancer	KEE	intragenic	KEE	intragenic	nonKEE	intragenic	no_enhancer	no_enhancer	no_enhancer	no_enhancer	not_spreading
POU2F1	yes	up	0.364708	7.53994	0.00887623	KEE	intragenic	KEE	intragenic	KEE	intragenic	KEE	intragenic	nonKEE	intragenic	KEE	intragenic	KEE	intragenic	KEE	intragenic	KEE	intragenic	not_spreading
MYO19	yes	down	-0.206033	7.53979	0.0331637	KEE	intragenic	KEE	intragenic	KEE	intergenic	no_enhancer	no_enhancer	no_enhancer	no_enhancer	KEE	intragenic	nonKEE	intragenic	KEE	intragenic	no_enhancer	no_enhancer	not_spreading
RAD23B	yes	insensitive	-0.110159	7.53824	0.302695	nonKEE	intragenic	no_enhancer	no_enhancer	KEE	intragenic	no_enhancer	no_enhancer	KEE	intragenic	KEE	intragenic	KEE	intragenic	KEE	intragenic	KEE	intragenic	not_spreading
EEF1D	yes	down	-0.32449	7.53727	0.00915435	KEE	intragenic	KEE	intragenic	no_enhancer	no_enhancer	KEE	intragenic	KEE	intragenic	KEE	intragenic	KEE	intragenic	no_enhancer	no_enhancer	nonKEE	intragenic	not_spreading
ASXL2	yes	insensitive	0.0131725	7.53527	0.913263	nonKEE	intragenic	KEE	intragenic	KEE	intragenic	no_enhancer	no_enhancer	nonKEE	intragenic	KEE	intragenic	KEE	intragenic	KEE	intragenic	KEE	intragenic	not_spreading
ACTN4	yes	down	-0.812003	7.53421	2.65e-10	KEE	intragenic	KEE	intragenic	KEE	intragenic	KEE	intragenic	KEE	intragenic	KEE	intragenic	KEE	intragenic	KEE	intragenic	KEE	intragenic	not_spreading
FOXK2	yes	down	-0.238417	7.53319	0.011546	KEE	intragenic	KEE	intragenic	KEE	intragenic	KEE	intragenic	KEE	intragenic	KEE	intragenic	KEE	intragenic	KEE	intragenic	KEE	intragenic	not_spreading
NUSAP1	yes	insensitive	-0.187502	7.53271	0.145078	KEE	intragenic	no_enhancer	no_enhancer	KEE	intragenic	KEE	intragenic	KEE	intragenic	KEE	intragenic	KEE	intragenic	no_enhancer	no_enhancer	no_enhancer	no_enhancer	spreading
RAF1	yes	insensitive	0.0092335	7.52934	0.941713	nonKEE	intragenic	no_enhancer	no_enhancer	KEE	intragenic	KEE	intragenic	KEE	intragenic	KEE	intragenic	KEE	intragenic	nonKEE	intergenic	KEE	intragenic	not_spreading
GJC1	yes	insensitive	-0.0628934	7.52929	0.681784	KEE	intragenic	KEE	intragenic	nonKEE	intragenic	nonKEE	intragenic	no_enhancer	no_enhancer	no_enhancer	no_enhancer	no_enhancer	no_enhancer	nonKEE	intragenic	nonKEE	intergenic	not_spreading
ZNF318	no	up	0.729242	7.52718	2.05e-11	nonKEE	intragenic	nonKEE	intergenic	nonKEE	intergenic	no_enhancer	no_enhancer	nonKEE	intragenic	KEE	intragenic	KEE	intragenic	nonKEE	intergenic	nonKEE	intergenic	not_spreading
SART3	yes	insensitive	0.00354735	7.52656	0.978222	KEE	intragenic	no_enhancer	no_enhancer	KEE	intragenic	KEE	intragenic	KEE	intragenic	KEE	intragenic	KEE	intragenic	no_enhancer	no_enhancer	KEE	intragenic	not_spreading
CIC	yes	insensitive	0.164762	7.52623	0.337159	nonKEE	intragenic	KEE	intragenic	KEE	intragenic	nonKEE	intragenic	nonKEE	intragenic	KEE	intragenic	KEE	intragenic	KEE	intragenic	nonKEE	intragenic	not_spreading
SLC39A14	yes	insensitive	-0.201301	7.52539	0.122697	nonKEE	intragenic	nonKEE	intragenic	nonKEE	intragenic	nonKEE	intragenic	no_enhancer	no_enhancer	KEE	intragenic	KEE	intragenic	KEE	intragenic	KEE	intragenic	not_spreading
PRPF19	yes	down	-0.235297	7.52409	0.041844	KEE	intragenic	KEE	intragenic	no_enhancer	no_enhancer	KEE	intragenic	KEE	intragenic	KEE	intragenic	no_enhancer	no_enhancer	KEE	intragenic	no_enhancer	no_enhancer	not_spreading
TUBA1C	yes	down	-0.63137	7.52118	4.46e-07	nonKEE	intragenic	nonKEE	intragenic	no_enhancer	no_enhancer	nonKEE	intragenic	nonKEE	intragenic	no_enhancer	no_enhancer	no_enhancer	no_enhancer	nonKEE	intragenic	no_enhancer	no_enhancer	not_spreading
MAPRE1	yes	insensitive	-0.174103	7.52066	0.0621427	KEE	intragenic	no_enhancer	no_enhancer	KEE	intragenic	KEE	intragenic	KEE	intragenic	KEE	intragenic	nonKEE	intragenic	KEE	intragenic	KEE	intragenic	not_spreading
BAZ2A	yes	insensitive	0.0489956	7.52015	0.699997	nonKEE	intragenic	no_enhancer	no_enhancer	KEE	intragenic	nonKEE	intragenic	KEE	intragenic	KEE	intragenic	KEE	intragenic	KEE	intragenic	KEE	intragenic	not_spreading
TRAM2	yes	down	-0.290354	7.51881	0.00102347	nonKEE	intragenic	nonKEE	intragenic	KEE	intragenic	no_enhancer	no_enhancer	no_enhancer	no_enhancer	KEE	intragenic	KEE	intragenic	KEE	intragenic	KEE	intragenic	not_spreading
RPL37	yes	insensitive	-0.182622	7.51808	0.161967	KEE	intragenic	nonKEE	intergenic	KEE	intragenic	no_enhancer	no_enhancer	KEE	intragenic	KEE	intragenic	no_enhancer	no_enhancer	nonKEE	intragenic	no_enhancer	no_enhancer	not_spreading
DDX39A	yes	down	-0.506911	7.51777	5.7e-05	KEE	intragenic	no_enhancer	no_enhancer	KEE	intragenic	KEE	intragenic	KEE	intragenic	KEE	intragenic	no_enhancer	no_enhancer	nonKEE	intergenic	KEE	intragenic	not_spreading
ZNF704	yes	up	0.564819	7.51732	2.46e-06	nonKEE	intergenic	nonKEE	intergenic	KEE	intragenic	no_enhancer	no_enhancer	no_enhancer	no_enhancer	no_enhancer	no_enhancer	no_enhancer	no_enhancer	nonKEE	intergenic	KEE	intragenic	not_spreading
PCNX	yes	insensitive	0.0688482	7.51645	0.513928	nonKEE	intergenic	nonKEE	intergenic	KEE	intragenic	nonKEE	intergenic	KEE	intragenic	no_enhancer	no_enhancer	KEE	intragenic	nonKEE	intragenic	KEE	intragenic	not_spreading
RPL13	yes	down	-0.512122	7.51611	0.000552	KEE	intragenic	KEE	intergenic	no_enhancer	no_enhancer	nonKEE	intergenic	nonKEE	intergenic	KEE	intragenic	nonKEE	intragenic	nonKEE	intergenic	nonKEE	intragenic	not_spreading
C6orf62	yes	insensitive	0.091272	7.51562	0.429978	KEE	intragenic	no_enhancer	no_enhancer	KEE	intragenic	no_enhancer	no_enhancer	nonKEE	intragenic	KEE	intragenic	no_enhancer	no_enhancer	nonKEE	intergenic	nonKEE	intergenic	not_spreading
VCPIP1	yes	insensitive	0.0827259	7.51374	0.485202	nonKEE	intragenic	KEE	intragenic	KEE	intragenic	KEE	intragenic	KEE	intragenic	KEE	intragenic	KEE	intragenic	no_enhancer	no_enhancer	no_enhancer	no_enhancer	not_spreading
STARD9	yes	insensitive	0.139619	7.51296	0.198218	KEE	intragenic	nonKEE	intragenic	nonKEE	intragenic	nonKEE	intragenic	no_enhancer	no_enhancer	no_enhancer	no_enhancer	KEE	intragenic	nonKEE	intragenic	no_enhancer	no_enhancer	not_spreading
CABIN1	yes	insensitive	-0.0963356	7.51291	0.490196	nonKEE	intragenic	nonKEE	intragenic	nonKEE	intragenic	KEE	intragenic	nonKEE	intragenic	nonKEE	intragenic	KEE	intragenic	nonKEE	intragenic	nonKEE	intragenic	not_spreading
SPRY2	yes	down	-0.832157	7.51281	1.2e-16	nonKEE	intergenic	no_enhancer	no_enhancer	KEE	intragenic	nonKEE	intergenic	KEE	intragenic	nonKEE	intergenic	nonKEE	intergenic	nonKEE	intergenic	nonKEE	intragenic	spreading
DDX46	yes	insensitive	0.251687	7.51141	0.054745	nonKEE	intragenic	no_enhancer	no_enhancer	nonKEE	intragenic	KEE	intragenic	KEE	intragenic	no_enhancer	no_enhancer	no_enhancer	no_enhancer	no_enhancer	no_enhancer	no_enhancer	no_enhancer	not_spreading
RPTOR	yes	insensitive	-0.208157	7.50946	0.172402	nonKEE	intragenic	nonKEE	intragenic	nonKEE	intragenic	KEE	intragenic	nonKEE	intragenic	KEE	intragenic	KEE	intragenic	KEE	intragenic	KEE	intragenic	not_spreading
TTF1	yes	insensitive	-0.00992972	7.50938	0.955438	KEE	intragenic	KEE	intragenic	KEE	intragenic	KEE	intragenic	nonKEE	intragenic	KEE	intragenic	KEE	intragenic	nonKEE	intergenic	no_enhancer	no_enhancer	not_spreading
DNAJA1	yes	down	-0.42113	7.50841	7.3e-05	KEE	intragenic	no_enhancer	no_enhancer	no_enhancer	no_enhancer	KEE	intragenic	KEE	intragenic	no_enhancer	no_enhancer	no_enhancer	no_enhancer	no_enhancer	no_enhancer	KEE	intragenic	not_spreading
ZKSCAN8	yes	insensitive	0.122923	7.50839	0.239471	nonKEE	intergenic	no_enhancer	no_enhancer	no_enhancer	no_enhancer	no_enhancer	no_enhancer	no_enhancer	no_enhancer	no_enhancer	no_enhancer	no_enhancer	no_enhancer	no_enhancer	no_enhancer	no_enhancer	no_enhancer	not_spreading
RCC1	yes	down	-0.270672	7.50819	0.0128397	KEE	intragenic	KEE	intragenic	KEE	intragenic	KEE	intragenic	KEE	intragenic	KEE	intragenic	nonKEE	intragenic	KEE	intragenic	KEE	intragenic	spreading
FAM105B	yes	insensitive	0.101025	7.50816	0.377774	nonKEE	intragenic	KEE	intragenic	KEE	intragenic	KEE	intragenic	no_enhancer	no_enhancer	KEE	intragenic	KEE	intragenic	KEE	intragenic	KEE	intragenic	not_spreading
RPS6KA1	yes	insensitive	0.15353	7.50676	0.266609	KEE	intragenic	KEE	intragenic	KEE	intragenic	KEE	intragenic	KEE	intragenic	KEE	intragenic	KEE	intragenic	KEE	intragenic	nonKEE	intragenic	not_spreading
HIST1H2BO	no	down	-0.458253	7.50641	0.000154	nonKEE	intergenic	no_enhancer	no_enhancer	no_enhancer	no_enhancer	no_enhancer	no_enhancer	no_enhancer	no_enhancer	no_enhancer	no_enhancer	no_enhancer	no_enhancer	no_enhancer	no_enhancer	no_enhancer	no_enhancer	not_spreading
RFX7	yes	insensitive	0.0168858	7.50329	0.906693	nonKEE	intragenic	no_enhancer	no_enhancer	KEE	intragenic	no_enhancer	no_enhancer	no_enhancer	no_enhancer	no_enhancer	no_enhancer	KEE	intragenic	no_enhancer	no_enhancer	KEE	intragenic	not_spreading
ZCCHC3	yes	down	-0.509923	7.50064	1.89e-06	nonKEE	intergenic	no_enhancer	no_enhancer	nonKEE	intergenic	no_enhancer	no_enhancer	nonKEE	intergenic	no_enhancer	no_enhancer	nonKEE	intergenic	no_enhancer	no_enhancer	nonKEE	intergenic	not_spreading
SHPRH	yes	insensitive	0.107372	7.49749	0.380444	KEE	intragenic	no_enhancer	no_enhancer	KEE	intragenic	no_enhancer	no_enhancer	nonKEE	intergenic	KEE	intragenic	nonKEE	intragenic	nonKEE	intergenic	no_enhancer	no_enhancer	not_spreading
PLEKHG2	no	insensitive	0.0962644	7.49644	0.489816	nonKEE	intragenic	KEE	intragenic	no_enhancer	no_enhancer	no_enhancer	no_enhancer	no_enhancer	no_enhancer	no_enhancer	no_enhancer	nonKEE	intergenic	KEE	intragenic	KEE	intragenic	not_spreading
SPCS3	yes	insensitive	-0.0911106	7.49598	0.486228	KEE	intragenic	no_enhancer	no_enhancer	no_enhancer	no_enhancer	no_enhancer	no_enhancer	no_enhancer	no_enhancer	no_enhancer	no_enhancer	nonKEE	intergenic	nonKEE	intergenic	nonKEE	intergenic	not_spreading
NOL9	yes	insensitive	-0.0359841	7.49498	0.775142	KEE	intragenic	KEE	intragenic	KEE	intragenic	KEE	intragenic	nonKEE	intragenic	KEE	intragenic	no_enhancer	no_enhancer	no_enhancer	no_enhancer	no_enhancer	no_enhancer	not_spreading
OFD1	yes	up	0.469379	7.49475	8.07e-05	nonKEE	intragenic	nonKEE	intragenic	KEE	intragenic	nonKEE	intragenic	nonKEE	intragenic	no_enhancer	no_enhancer	KEE	intragenic	nonKEE	intragenic	nonKEE	intragenic	not_spreading
MIS18BP1	yes	up	0.566474	7.49474	0.000788	KEE	intragenic	KEE	intragenic	KEE	intragenic	KEE	intragenic	KEE	intragenic	no_enhancer	no_enhancer	KEE	intragenic	nonKEE	intergenic	KEE	intragenic	not_spreading
CNDP2	yes	insensitive	-0.0280896	7.49443	0.81426	nonKEE	intragenic	nonKEE	intergenic	KEE	intragenic	nonKEE	intragenic	nonKEE	intragenic	KEE	intragenic	no_enhancer	no_enhancer	KEE	intragenic	KEE	intragenic	not_spreading
HERPUD1	yes	insensitive	0.201269	7.49416	0.110963	KEE	intragenic	no_enhancer	no_enhancer	KEE	intragenic	KEE	intragenic	no_enhancer	no_enhancer	no_enhancer	no_enhancer	KEE	intragenic	nonKEE	intragenic	nonKEE	intergenic	not_spreading
QSOX2	yes	insensitive	-0.142776	7.49135	0.295981	KEE	intragenic	KEE	intragenic	KEE	intragenic	nonKEE	intragenic	KEE	intragenic	KEE	intragenic	KEE	intragenic	KEE	intragenic	nonKEE	intragenic	not_spreading
MLLT10	yes	insensitive	-0.0642337	7.49055	0.570949	KEE	intragenic	no_enhancer	no_enhancer	KEE	intragenic	KEE	intragenic	KEE	intragenic	KEE	intragenic	KEE	intragenic	no_enhancer	no_enhancer	KEE	intragenic	not_spreading
ERC1	yes	insensitive	-0.0154519	7.49008	0.903892	nonKEE	intragenic	nonKEE	intragenic	nonKEE	intragenic	nonKEE	intragenic	nonKEE	intragenic	KEE	intragenic	nonKEE	intragenic	KEE	intragenic	KEE	intragenic	not_spreading
NOP2	yes	down	-0.472016	7.48823	0.000221	nonKEE	intragenic	no_enhancer	no_enhancer	KEE	intragenic	no_enhancer	no_enhancer	KEE	intragenic	KEE	intragenic	no_enhancer	no_enhancer	KEE	intragenic	no_enhancer	no_enhancer	not_spreading
CSNK1A1	yes	insensitive	-0.14674	7.48505	0.144752	KEE	intragenic	no_enhancer	no_enhancer	KEE	intragenic	nonKEE	intergenic	KEE	intragenic	KEE	intragenic	no_enhancer	no_enhancer	nonKEE	intergenic	KEE	intragenic	not_spreading
SPRY4	yes	down	-0.577652	7.48431	1.43e-08	KEE	intragenic	KEE	intragenic	nonKEE	intragenic	no_enhancer	no_enhancer	no_enhancer	no_enhancer	KEE	intragenic	KEE	intragenic	nonKEE	intergenic	KEE	intragenic	spreading
MAN2A1	yes	insensitive	0.0409349	7.4813	0.748736	nonKEE	intragenic	KEE	intragenic	KEE	intragenic	KEE	intragenic	no_enhancer	no_enhancer	KEE	intragenic	nonKEE	intragenic	KEE	intragenic	KEE	intragenic	not_spreading
ANAPC1	yes	insensitive	-0.0292979	7.47978	0.798198	nonKEE	intragenic	nonKEE	intragenic	KEE	intragenic	nonKEE	intragenic	nonKEE	intragenic	KEE	intragenic	no_enhancer	no_enhancer	no_enhancer	no_enhancer	no_enhancer	no_enhancer	not_spreading
BICD2	yes	down	-0.276321	7.47733	0.00622634	KEE	intragenic	nonKEE	intergenic	KEE	intragenic	KEE	intragenic	KEE	intragenic	KEE	intragenic	KEE	intragenic	KEE	intragenic	KEE	intragenic	not_spreading
SENP6	yes	insensitive	-0.0596527	7.47658	0.71963	KEE	intragenic	KEE	intragenic	KEE	intragenic	KEE	intragenic	KEE	intragenic	KEE	intragenic	KEE	intragenic	no_enhancer	no_enhancer	KEE	intragenic	spreading
FOXK1	yes	insensitive	-0.165691	7.47433	0.134805	KEE	intragenic	nonKEE	intragenic	KEE	intragenic	KEE	intragenic	KEE	intragenic	KEE	intragenic	KEE	intragenic	KEE	intragenic	KEE	intragenic	not_spreading
CLIP2	yes	up	0.658802	7.47339	1.26e-09	nonKEE	intragenic	nonKEE	intragenic	KEE	intragenic	nonKEE	intragenic	no_enhancer	no_enhancer	nonKEE	intragenic	KEE	intragenic	nonKEE	intragenic	KEE	intragenic	not_spreading
RNPS1	yes	down	-0.416365	7.47272	1.2e-05	KEE	intragenic	no_enhancer	no_enhancer	no_enhancer	no_enhancer	no_enhancer	no_enhancer	KEE	intragenic	KEE	intragenic	no_enhancer	no_enhancer	KEE	intragenic	no_enhancer	no_enhancer	not_spreading
ZBTB24	yes	insensitive	-0.0647161	7.47173	0.548234	KEE	intragenic	KEE	intragenic	KEE	intragenic	KEE	intragenic	nonKEE	intragenic	KEE	intragenic	KEE	intragenic	nonKEE	intergenic	KEE	intragenic	not_spreading
ARPC2	yes	insensitive	-0.14761	7.47162	0.147299	KEE	intragenic	KEE	intragenic	nonKEE	intragenic	KEE	intragenic	KEE	intragenic	no_enhancer	no_enhancer	KEE	intragenic	KEE	intragenic	KEE	intragenic	not_spreading
DNAJB1	yes	down	-0.517742	7.47076	7.88e-07	KEE	intragenic	nonKEE	intragenic	nonKEE	intragenic	nonKEE	intragenic	nonKEE	intragenic	nonKEE	intragenic	no_enhancer	no_enhancer	nonKEE	intragenic	nonKEE	intragenic	not_spreading
SF3A1	yes	insensitive	-0.187115	7.47045	0.0623921	KEE	intragenic	no_enhancer	no_enhancer	no_enhancer	no_enhancer	no_enhancer	no_enhancer	no_enhancer	no_enhancer	KEE	intragenic	KEE	intragenic	KEE	intragenic	no_enhancer	no_enhancer	not_spreading
FOXJ3	yes	insensitive	0.0946193	7.46829	0.364984	KEE	intragenic	KEE	intragenic	KEE	intragenic	no_enhancer	no_enhancer	no_enhancer	no_enhancer	KEE	intragenic	KEE	intragenic	nonKEE	intragenic	KEE	intragenic	not_spreading
ZNF721	yes	up	0.345959	7.46812	0.0299732	nonKEE	intragenic	nonKEE	intragenic	no_enhancer	no_enhancer	nonKEE	intragenic	no_enhancer	no_enhancer	no_enhancer	no_enhancer	no_enhancer	no_enhancer	no_enhancer	no_enhancer	no_enhancer	no_enhancer	not_spreading
PNRC1	yes	insensitive	-0.00428121	7.46772	0.973021	KEE	intragenic	KEE	intragenic	KEE	intragenic	no_enhancer	no_enhancer	KEE	intragenic	KEE	intragenic	no_enhancer	no_enhancer	no_enhancer	no_enhancer	nonKEE	intergenic	not_spreading
DCTN5	yes	down	-0.201526	7.46595	0.0310697	KEE	intragenic	no_enhancer	no_enhancer	no_enhancer	no_enhancer	no_enhancer	no_enhancer	nonKEE	intragenic	no_enhancer	no_enhancer	KEE	intragenic	no_enhancer	no_enhancer	no_enhancer	no_enhancer	not_spreading
SEH1L	yes	insensitive	-0.0576193	7.46446	0.59727	KEE	intragenic	KEE	intragenic	KEE	intragenic	no_enhancer	no_enhancer	KEE	intragenic	KEE	intragenic	KEE	intragenic	no_enhancer	no_enhancer	KEE	intragenic	not_spreading
ZNF687	yes	down	-0.294338	7.4644	0.0159719	KEE	intragenic	no_enhancer	no_enhancer	KEE	intragenic	KEE	intragenic	nonKEE	intragenic	KEE	intragenic	no_enhancer	no_enhancer	no_enhancer	no_enhancer	nonKEE	intragenic	not_spreading
FAM78A	yes	down	-0.46494	7.46219	0.000102	KEE	intragenic	KEE	intragenic	KEE	intragenic	KEE	intragenic	KEE	intragenic	KEE	intragenic	KEE	intragenic	KEE	intragenic	nonKEE	intragenic	spreading
AGO2	yes	insensitive	-0.167753	7.46172	0.0830783	KEE	intragenic	KEE	intragenic	KEE	intragenic	KEE	intragenic	KEE	intragenic	KEE	intragenic	KEE	intragenic	KEE	intragenic	KEE	intragenic	not_spreading
TOP1	yes	insensitive	0.0368887	7.45943	0.766542	KEE	intragenic	no_enhancer	no_enhancer	no_enhancer	no_enhancer	KEE	intragenic	no_enhancer	no_enhancer	KEE	intragenic	KEE	intragenic	KEE	intragenic	KEE	intragenic	not_spreading
MTMR12	yes	insensitive	0.0326919	7.45711	0.768528	KEE	intragenic	KEE	intragenic	KEE	intragenic	KEE	intragenic	nonKEE	intragenic	KEE	intragenic	KEE	intragenic	nonKEE	intragenic	KEE	intragenic	not_spreading
RNF40	yes	down	-0.39927	7.45596	0.000502	KEE	intragenic	no_enhancer	no_enhancer	KEE	intragenic	nonKEE	intergenic	nonKEE	intragenic	KEE	intragenic	no_enhancer	no_enhancer	KEE	intragenic	nonKEE	intragenic	not_spreading
CAMK2D	yes	down	-0.559408	7.4554	6.59e-07	KEE	intragenic	KEE	intragenic	KEE	intragenic	KEE	intragenic	nonKEE	intragenic	no_enhancer	no_enhancer	KEE	intragenic	nonKEE	intragenic	nonKEE	intragenic	spreading
SIK2	yes	up	0.511975	7.45502	1.05e-06	nonKEE	intragenic	KEE	intragenic	nonKEE	intragenic	no_enhancer	no_enhancer	no_enhancer	no_enhancer	KEE	intragenic	nonKEE	intragenic	nonKEE	intragenic	nonKEE	intragenic	not_spreading
MAP3K4	yes	up	0.267059	7.45209	0.00891382	nonKEE	intragenic	no_enhancer	no_enhancer	KEE	intragenic	nonKEE	intragenic	no_enhancer	no_enhancer	no_enhancer	no_enhancer	KEE	intragenic	no_enhancer	no_enhancer	KEE	intragenic	not_spreading
ZBTB5	yes	down	-0.36488	7.452	0.000551	KEE	intragenic	no_enhancer	no_enhancer	KEE	intragenic	no_enhancer	no_enhancer	nonKEE	intergenic	KEE	intragenic	KEE	intragenic	KEE	intragenic	KEE	intragenic	not_spreading
B2M	yes	insensitive	-0.0438892	7.45172	0.730572	KEE	intragenic	no_enhancer	no_enhancer	KEE	intragenic	no_enhancer	no_enhancer	KEE	intragenic	no_enhancer	no_enhancer	KEE	intragenic	nonKEE	intergenic	no_enhancer	no_enhancer	not_spreading
LYN	yes	up	0.748486	7.45012	1.72e-16	KEE	intragenic	KEE	intragenic	KEE	intragenic	KEE	intragenic	KEE	intragenic	KEE	intragenic	KEE	intragenic	KEE	intragenic	KEE	intragenic	not_spreading
TNPO3	yes	insensitive	0.00285695	7.44769	0.982935	KEE	intragenic	no_enhancer	no_enhancer	KEE	intragenic	KEE	intragenic	KEE	intragenic	KEE	intragenic	KEE	intragenic	no_enhancer	no_enhancer	KEE	intragenic	not_spreading
RFX5	yes	insensitive	-0.074314	7.44656	0.518388	nonKEE	intragenic	no_enhancer	no_enhancer	no_enhancer	no_enhancer	no_enhancer	no_enhancer	no_enhancer	no_enhancer	no_enhancer	no_enhancer	no_enhancer	no_enhancer	KEE	intragenic	no_enhancer	no_enhancer	not_spreading
MAP4	yes	insensitive	-0.0850197	7.44498	0.433833	KEE	intragenic	KEE	intragenic	KEE	intragenic	no_enhancer	no_enhancer	nonKEE	intergenic	KEE	intragenic	KEE	intragenic	KEE	intragenic	KEE	intragenic	not_spreading
CNOT2	yes	insensitive	0.0402215	7.44464	0.792217	nonKEE	intragenic	nonKEE	intragenic	KEE	intragenic	KEE	intragenic	KEE	intragenic	KEE	intragenic	no_enhancer	no_enhancer	no_enhancer	no_enhancer	KEE	intragenic	not_spreading
TRIM44	yes	insensitive	0.0543595	7.44333	0.634391	nonKEE	intragenic	KEE	intragenic	KEE	intragenic	no_enhancer	no_enhancer	no_enhancer	no_enhancer	KEE	intragenic	KEE	intragenic	KEE	intragenic	nonKEE	intragenic	not_spreading
TTC17	yes	up	0.245915	7.44173	0.0327147	nonKEE	intragenic	no_enhancer	no_enhancer	KEE	intragenic	no_enhancer	no_enhancer	no_enhancer	no_enhancer	KEE	intragenic	KEE	intragenic	no_enhancer	no_enhancer	KEE	intragenic	not_spreading
PMAIP1	yes	insensitive	0.139591	7.44159	0.223495	nonKEE	intergenic	nonKEE	intergenic	nonKEE	intragenic	KEE	intragenic	nonKEE	intragenic	nonKEE	intergenic	nonKEE	intergenic	KEE	intergenic	nonKEE	intergenic	not_spreading
LMNB2	yes	down	-0.52561	7.43809	3.67e-05	KEE	intragenic	no_enhancer	no_enhancer	KEE	intragenic	no_enhancer	no_enhancer	KEE	intragenic	KEE	intragenic	KEE	intragenic	KEE	intragenic	KEE	intragenic	not_spreading
TMSB4X	yes	insensitive	-0.165933	7.43794	0.266609	nonKEE	intergenic	KEE	intergenic	KEE	intragenic	nonKEE	intergenic	nonKEE	intragenic	KEE	intergenic	KEE	intergenic	nonKEE	intragenic	no_enhancer	no_enhancer	spreading
GGA2	yes	insensitive	-0.123582	7.43737	0.230097	KEE	intragenic	nonKEE	intragenic	KEE	intragenic	KEE	intragenic	KEE	intragenic	KEE	intragenic	nonKEE	intragenic	KEE	intragenic	KEE	intragenic	not_spreading
TOMM70A	yes	insensitive	-0.0923242	7.4372	0.377911	KEE	intragenic	no_enhancer	no_enhancer	no_enhancer	no_enhancer	KEE	intragenic	KEE	intragenic	KEE	intragenic	no_enhancer	no_enhancer	no_enhancer	no_enhancer	no_enhancer	no_enhancer	not_spreading
MAP3K14	yes	down	-0.350179	7.43577	0.00266644	KEE	intragenic	KEE	intragenic	KEE	intragenic	nonKEE	intragenic	nonKEE	intragenic	KEE	intragenic	KEE	intragenic	KEE	intragenic	nonKEE	intragenic	spreading
USP25	yes	up	0.28154	7.43415	0.0269319	nonKEE	intragenic	nonKEE	intragenic	nonKEE	intragenic	no_enhancer	no_enhancer	no_enhancer	no_enhancer	KEE	intragenic	KEE	intragenic	KEE	intragenic	KEE	intragenic	not_spreading
ZNF652	yes	insensitive	0.201991	7.43372	0.0778468	KEE	intragenic	KEE	intragenic	nonKEE	intragenic	nonKEE	intragenic	no_enhancer	no_enhancer	nonKEE	intragenic	KEE	intragenic	KEE	intragenic	no_enhancer	no_enhancer	not_spreading
CAMKK2	yes	down	-0.203451	7.43272	0.0410299	nonKEE	intragenic	nonKEE	intragenic	KEE	intragenic	KEE	intragenic	nonKEE	intragenic	KEE	intragenic	KEE	intragenic	nonKEE	intragenic	nonKEE	intragenic	not_spreading
PTPN1	yes	down	-0.241801	7.43189	0.0110152	KEE	intragenic	KEE	intragenic	KEE	intragenic	KEE	intragenic	KEE	intragenic	KEE	intragenic	KEE	intragenic	KEE	intragenic	KEE	intragenic	spreading
ATAD2B	yes	up	0.401577	7.43042	0.000162	nonKEE	intragenic	nonKEE	intragenic	KEE	intragenic	no_enhancer	no_enhancer	no_enhancer	no_enhancer	KEE	intragenic	KEE	intragenic	KEE	intragenic	KEE	intragenic	not_spreading
PPP1R15A	yes	down	-0.484845	7.43026	9.05e-05	KEE	intragenic	KEE	intragenic	nonKEE	intragenic	nonKEE	intragenic	no_enhancer	no_enhancer	KEE	intergenic	no_enhancer	no_enhancer	nonKEE	intergenic	KEE	intragenic	not_spreading
SMG6	yes	insensitive	-0.105167	7.4302	0.359833	KEE	intragenic	KEE	intragenic	KEE	intragenic	nonKEE	intragenic	no_enhancer	no_enhancer	KEE	intragenic	KEE	intragenic	KEE	intragenic	nonKEE	intragenic	not_spreading
ZNF276	yes	down	-0.580948	7.4291	3.75e-07	KEE	intragenic	KEE	intragenic	KEE	intragenic	nonKEE	intragenic	nonKEE	intragenic	KEE	intragenic	no_enhancer	no_enhancer	KEE	intragenic	nonKEE	intragenic	not_spreading
VGLL4	yes	down	-0.328148	7.42653	0.00101745	KEE	intragenic	KEE	intragenic	KEE	intragenic	no_enhancer	no_enhancer	nonKEE	intragenic	KEE	intragenic	KEE	intragenic	nonKEE	intragenic	KEE	intragenic	not_spreading
KIF2A	yes	insensitive	0.143139	7.42535	0.241349	KEE	intragenic	KEE	intragenic	KEE	intragenic	KEE	intragenic	KEE	intragenic	KEE	intragenic	KEE	intragenic	nonKEE	intragenic	KEE	intragenic	not_spreading
NUP88	yes	insensitive	0.0110875	7.42439	0.939546	KEE	intragenic	no_enhancer	no_enhancer	KEE	intragenic	no_enhancer	no_enhancer	KEE	intragenic	KEE	intragenic	KEE	intragenic	nonKEE	intragenic	nonKEE	intragenic	not_spreading
RTN4	yes	insensitive	0.177565	7.42415	0.145614	KEE	intragenic	KEE	intragenic	KEE	intragenic	KEE	intragenic	KEE	intragenic	KEE	intragenic	KEE	intragenic	nonKEE	intragenic	KEE	intragenic	not_spreading
LPAR5	yes	insensitive	0.204447	7.42174	0.0656197	KEE	intragenic	KEE	intragenic	KEE	intragenic	nonKEE	intragenic	nonKEE	intragenic	KEE	intragenic	KEE	intragenic	nonKEE	intragenic	nonKEE	intragenic	not_spreading
RPL37A	yes	insensitive	-0.210055	7.42146	0.143687	KEE	intragenic	KEE	intragenic	KEE	intragenic	KEE	intragenic	nonKEE	intragenic	no_enhancer	no_enhancer	nonKEE	intragenic	nonKEE	intragenic	nonKEE	intragenic	not_spreading
CASC5	yes	up	0.297011	7.42144	0.0157221	KEE	intragenic	nonKEE	intergenic	no_enhancer	no_enhancer	no_enhancer	no_enhancer	no_enhancer	no_enhancer	nonKEE	intergenic	KEE	intragenic	KEE	intragenic	nonKEE	intragenic	not_spreading
ATP8A1	yes	insensitive	-0.179867	7.42096	0.15703	KEE	intragenic	KEE	intragenic	KEE	intragenic	no_enhancer	no_enhancer	no_enhancer	no_enhancer	no_enhancer	no_enhancer	KEE	intragenic	nonKEE	intragenic	KEE	intragenic	not_spreading
ERGIC1	yes	up	0.240095	7.41778	0.0408606	KEE	intragenic	KEE	intragenic	KEE	intragenic	nonKEE	intragenic	no_enhancer	no_enhancer	KEE	intragenic	KEE	intragenic	KEE	intragenic	KEE	intragenic	not_spreading
ZNF267	yes	insensitive	-0.0475126	7.4171	0.773266	KEE	intragenic	KEE	intragenic	KEE	intragenic	KEE	intragenic	KEE	intragenic	KEE	intragenic	KEE	intragenic	KEE	intragenic	KEE	intragenic	not_spreading
DYNC1LI2	yes	up	0.276746	7.41688	0.00366812	KEE	intragenic	KEE	intragenic	KEE	intragenic	KEE	intragenic	KEE	intragenic	KEE	intragenic	no_enhancer	no_enhancer	KEE	intragenic	nonKEE	intragenic	not_spreading
CCNF	yes	down	-0.3242	7.41296	0.00744081	KEE	intragenic	nonKEE	intragenic	no_enhancer	no_enhancer	KEE	intragenic	KEE	intragenic	no_enhancer	no_enhancer	nonKEE	intragenic	nonKEE	intragenic	no_enhancer	no_enhancer	not_spreading
PAPD7	yes	insensitive	-0.0773716	7.40749	0.493718	KEE	intragenic	KEE	intragenic	KEE	intragenic	nonKEE	intragenic	nonKEE	intergenic	KEE	intragenic	KEE	intragenic	KEE	intragenic	KEE	intragenic	not_spreading
ZKSCAN1	yes	insensitive	0.227361	7.40654	0.0864683	KEE	intragenic	no_enhancer	no_enhancer	no_enhancer	no_enhancer	no_enhancer	no_enhancer	nonKEE	intragenic	no_enhancer	no_enhancer	nonKEE	intragenic	nonKEE	intragenic	no_enhancer	no_enhancer	not_spreading
CGGBP1	yes	insensitive	0.0516745	7.40484	0.690496	KEE	intragenic	no_enhancer	no_enhancer	no_enhancer	no_enhancer	no_enhancer	no_enhancer	no_enhancer	no_enhancer	nonKEE	intergenic	nonKEE	intergenic	nonKEE	intergenic	no_enhancer	no_enhancer	not_spreading
ELAVL1	yes	insensitive	-0.155228	7.40441	0.106244	KEE	intragenic	KEE	intragenic	KEE	intragenic	KEE	intragenic	KEE	intragenic	KEE	intragenic	KEE	intragenic	KEE	intragenic	KEE	intragenic	not_spreading
ZNF398	yes	down	-0.221129	7.4044	0.0165743	nonKEE	intragenic	KEE	intragenic	KEE	intragenic	KEE	intragenic	KEE	intragenic	KEE	intragenic	KEE	intragenic	KEE	intragenic	KEE	intragenic	not_spreading
RPLP1	yes	down	-0.491312	7.40341	0.00313894	KEE	intragenic	KEE	intragenic	KEE	intragenic	KEE	intragenic	nonKEE	intragenic	KEE	intragenic	no_enhancer	no_enhancer	KEE	intragenic	no_enhancer	no_enhancer	not_spreading
AP3D1	yes	insensitive	-0.239263	7.40177	0.0549834	nonKEE	intragenic	nonKEE	intragenic	KEE	intragenic	KEE	intragenic	KEE	intragenic	KEE	intragenic	KEE	intragenic	KEE	intragenic	KEE	intragenic	not_spreading
GTPBP1	yes	down	-0.203917	7.40062	0.0422559	KEE	intragenic	nonKEE	intergenic	no_enhancer	no_enhancer	KEE	intragenic	no_enhancer	no_enhancer	KEE	intragenic	no_enhancer	no_enhancer	KEE	intragenic	KEE	intragenic	not_spreading
MAP7D1	yes	down	-0.68566	7.40024	2.88e-08	KEE	intragenic	KEE	intragenic	KEE	intragenic	KEE	intragenic	KEE	intragenic	KEE	intragenic	KEE	intragenic	KEE	intragenic	nonKEE	intragenic	not_spreading
HLA-B	yes	insensitive	-0.1144	7.40015	0.472095	nonKEE	intragenic	no_enhancer	no_enhancer	nonKEE	intergenic	no_enhancer	no_enhancer	no_enhancer	no_enhancer	no_enhancer	no_enhancer	no_enhancer	no_enhancer	no_enhancer	no_enhancer	no_enhancer	no_enhancer	not_spreading
GPBP1L1	yes	insensitive	-0.00122063	7.39654	0.993313	nonKEE	intragenic	no_enhancer	no_enhancer	KEE	intragenic	no_enhancer	no_enhancer	KEE	intragenic	no_enhancer	no_enhancer	KEE	intragenic	no_enhancer	no_enhancer	KEE	intragenic	not_spreading
PTPRE	no	up	0.347253	7.39616	0.00472403	nonKEE	intragenic	nonKEE	intragenic	nonKEE	intragenic	KEE	intragenic	nonKEE	intragenic	no_enhancer	no_enhancer	nonKEE	intragenic	KEE	intragenic	nonKEE	intragenic	not_spreading
CREB1	yes	up	0.387184	7.39519	0.00654842	KEE	intragenic	no_enhancer	no_enhancer	no_enhancer	no_enhancer	no_enhancer	no_enhancer	KEE	intragenic	KEE	intragenic	KEE	intragenic	nonKEE	intragenic	KEE	intragenic	not_spreading
RALGAPB	yes	up	0.189794	7.39459	0.0474398	KEE	intragenic	no_enhancer	no_enhancer	nonKEE	intragenic	no_enhancer	no_enhancer	KEE	intragenic	KEE	intragenic	no_enhancer	no_enhancer	no_enhancer	no_enhancer	no_enhancer	no_enhancer	not_spreading
NOL8	yes	insensitive	-0.0615075	7.3928	0.631549	nonKEE	intragenic	no_enhancer	no_enhancer	no_enhancer	no_enhancer	no_enhancer	no_enhancer	nonKEE	intragenic	KEE	intergenic	nonKEE	intragenic	KEE	intragenic	no_enhancer	no_enhancer	not_spreading
DNAJB12	yes	down	-0.471869	7.39269	3.11e-05	KEE	intragenic	nonKEE	intragenic	nonKEE	intragenic	KEE	intragenic	nonKEE	intragenic	KEE	intragenic	KEE	intragenic	KEE	intragenic	nonKEE	intragenic	not_spreading
TKT	yes	down	-0.454884	7.39255	0.00044	KEE	intragenic	KEE	intragenic	KEE	intragenic	KEE	intragenic	KEE	intragenic	KEE	intragenic	no_enhancer	no_enhancer	KEE	intragenic	KEE	intragenic	not_spreading
CD81	yes	down	-0.504558	7.3924	2.76e-05	KEE	intragenic	KEE	intragenic	KEE	intragenic	KEE	intragenic	KEE	intragenic	KEE	intragenic	KEE	intragenic	no_enhancer	no_enhancer	KEE	intragenic	not_spreading
AFG3L2	yes	insensitive	-0.133604	7.39216	0.159962	KEE	intragenic	KEE	intragenic	KEE	intragenic	no_enhancer	no_enhancer	KEE	intragenic	KEE	intragenic	nonKEE	intergenic	nonKEE	intragenic	nonKEE	intragenic	not_spreading
ABCC1	yes	down	-0.302507	7.39108	0.00320978	KEE	intragenic	KEE	intragenic	KEE	intragenic	KEE	intragenic	nonKEE	intragenic	KEE	intragenic	KEE	intragenic	KEE	intragenic	KEE	intragenic	not_spreading
CHSY1	yes	down	-0.360336	7.39071	0.000192	KEE	intragenic	KEE	intragenic	KEE	intragenic	KEE	intragenic	KEE	intragenic	KEE	intragenic	KEE	intragenic	KEE	intragenic	KEE	intragenic	not_spreading
LIMD1	yes	insensitive	0.163461	7.39044	0.142273	nonKEE	intragenic	nonKEE	intragenic	KEE	intragenic	KEE	intragenic	nonKEE	intragenic	KEE	intragenic	KEE	intragenic	KEE	intragenic	KEE	intragenic	not_spreading
PDP2	no	insensitive	-0.106742	7.38964	0.322444	nonKEE	intragenic	nonKEE	intragenic	KEE	intragenic	nonKEE	intergenic	nonKEE	intragenic	KEE	intragenic	nonKEE	intragenic	nonKEE	intragenic	nonKEE	intragenic	not_spreading
DBN1	no	down	-0.500546	7.38807	0.000137	nonKEE	intragenic	KEE	intragenic	nonKEE	intragenic	nonKEE	intragenic	nonKEE	intragenic	KEE	intragenic	nonKEE	intragenic	nonKEE	intragenic	KEE	intragenic	not_spreading
YY1	yes	down	-0.236249	7.38698	0.0102406	KEE	intragenic	no_enhancer	no_enhancer	no_enhancer	no_enhancer	KEE	intragenic	KEE	intragenic	KEE	intragenic	KEE	intragenic	KEE	intragenic	KEE	intragenic	not_spreading
PDLIM1	yes	up	0.332532	7.38645	0.000828	nonKEE	intergenic	nonKEE	intergenic	KEE	intragenic	nonKEE	intergenic	no_enhancer	no_enhancer	KEE	intragenic	KEE	intragenic	nonKEE	intragenic	KEE	intragenic	not_spreading
RGS2	yes	up	0.928265	7.38571	9.13e-10	nonKEE	intragenic	nonKEE	intergenic	nonKEE	intergenic	no_enhancer	no_enhancer	no_enhancer	no_enhancer	no_enhancer	no_enhancer	nonKEE	intergenic	nonKEE	intragenic	nonKEE	intergenic	not_spreading
KANSL2	yes	down	-0.335601	7.38548	0.000308	KEE	intragenic	no_enhancer	no_enhancer	KEE	intragenic	no_enhancer	no_enhancer	KEE	intragenic	KEE	intragenic	no_enhancer	no_enhancer	no_enhancer	no_enhancer	no_enhancer	no_enhancer	not_spreading
RPS12	yes	down	-0.362632	7.38545	0.00694861	KEE	intragenic	no_enhancer	no_enhancer	nonKEE	intergenic	no_enhancer	no_enhancer	no_enhancer	no_enhancer	KEE	intergenic	nonKEE	intergenic	nonKEE	intergenic	no_enhancer	no_enhancer	not_spreading
SRP72	yes	insensitive	-0.0290225	7.38485	0.797167	KEE	intragenic	no_enhancer	no_enhancer	KEE	intragenic	no_enhancer	no_enhancer	no_enhancer	no_enhancer	no_enhancer	no_enhancer	nonKEE	intragenic	no_enhancer	no_enhancer	no_enhancer	no_enhancer	not_spreading
PXDN	yes	insensitive	0.103567	7.3833	0.345523	KEE	intragenic	KEE	intragenic	no_enhancer	no_enhancer	no_enhancer	no_enhancer	no_enhancer	no_enhancer	no_enhancer	no_enhancer	no_enhancer	no_enhancer	KEE	intragenic	KEE	intragenic	not_spreading
EHMT1	yes	insensitive	-0.124416	7.38326	0.214597	KEE	intragenic	KEE	intragenic	KEE	intragenic	KEE	intragenic	KEE	intragenic	KEE	intragenic	KEE	intragenic	KEE	intragenic	KEE	intragenic	not_spreading
SUPT6H	yes	insensitive	0.0204842	7.38095	0.867982	nonKEE	intragenic	no_enhancer	no_enhancer	no_enhancer	no_enhancer	KEE	intragenic	no_enhancer	no_enhancer	KEE	intragenic	no_enhancer	no_enhancer	no_enhancer	no_enhancer	nonKEE	intragenic	not_spreading
MNT	yes	insensitive	-0.187373	7.37498	0.155115	KEE	intragenic	KEE	intragenic	KEE	intragenic	nonKEE	intragenic	nonKEE	intragenic	KEE	intragenic	KEE	intragenic	KEE	intragenic	nonKEE	intragenic	not_spreading
SNRNP70	yes	down	-0.490246	7.37303	6.51e-07	nonKEE	intragenic	KEE	intragenic	nonKEE	intragenic	no_enhancer	no_enhancer	KEE	intragenic	KEE	intragenic	nonKEE	intragenic	KEE	intragenic	KEE	intragenic	not_spreading
AMPD2	yes	down	-0.592942	7.3728	0.000158	KEE	intragenic	KEE	intragenic	KEE	intragenic	nonKEE	intragenic	nonKEE	intragenic	KEE	intragenic	KEE	intragenic	nonKEE	intragenic	nonKEE	intragenic	not_spreading
CBLL1	yes	insensitive	0.130331	7.37136	0.230624	KEE	intragenic	no_enhancer	no_enhancer	KEE	intragenic	KEE	intragenic	no_enhancer	no_enhancer	KEE	intragenic	no_enhancer	no_enhancer	no_enhancer	no_enhancer	no_enhancer	no_enhancer	not_spreading
GTF2I	yes	insensitive	0.0160947	7.36967	0.894102	KEE	intragenic	KEE	intragenic	KEE	intragenic	KEE	intragenic	KEE	intragenic	KEE	intragenic	KEE	intragenic	KEE	intragenic	KEE	intragenic	not_spreading
PHF20L1	yes	up	0.296298	7.36964	0.0146969	nonKEE	intergenic	no_enhancer	no_enhancer	nonKEE	intragenic	nonKEE	intragenic	no_enhancer	no_enhancer	no_enhancer	no_enhancer	nonKEE	intragenic	no_enhancer	no_enhancer	no_enhancer	no_enhancer	not_spreading
MAK16	yes	insensitive	-0.165328	7.36929	0.130052	KEE	intragenic	nonKEE	intragenic	KEE	intragenic	KEE	intragenic	no_enhancer	no_enhancer	KEE	intragenic	nonKEE	intragenic	no_enhancer	no_enhancer	nonKEE	intragenic	not_spreading
PPP2R1A	yes	down	-0.226106	7.3687	0.0462299	nonKEE	intergenic	nonKEE	intergenic	no_enhancer	no_enhancer	no_enhancer	no_enhancer	no_enhancer	no_enhancer	KEE	intragenic	KEE	intragenic	no_enhancer	no_enhancer	no_enhancer	no_enhancer	not_spreading
UBN1	yes	insensitive	0.0849578	7.36778	0.480283	KEE	intragenic	no_enhancer	no_enhancer	no_enhancer	no_enhancer	KEE	intragenic	KEE	intragenic	KEE	intragenic	no_enhancer	no_enhancer	KEE	intragenic	nonKEE	intragenic	not_spreading
DAZAP2	yes	down	-0.248115	7.36681	0.00753353	KEE	intragenic	nonKEE	intragenic	nonKEE	intragenic	KEE	intragenic	KEE	intragenic	KEE	intragenic	nonKEE	intragenic	nonKEE	intragenic	nonKEE	intragenic	not_spreading
TMEM33	yes	insensitive	0.0567471	7.36677	0.70483	KEE	intragenic	no_enhancer	no_enhancer	no_enhancer	no_enhancer	KEE	intragenic	nonKEE	intragenic	KEE	intragenic	no_enhancer	no_enhancer	no_enhancer	no_enhancer	no_enhancer	no_enhancer	not_spreading
LPIN2	yes	up	0.424744	7.36652	3.49e-06	nonKEE	intergenic	nonKEE	intergenic	KEE	intragenic	nonKEE	intergenic	nonKEE	intergenic	KEE	intragenic	KEE	intragenic	nonKEE	intergenic	nonKEE	intragenic	spreading
MMS22L	yes	up	0.358676	7.36525	0.00638619	KEE	intragenic	no_enhancer	no_enhancer	no_enhancer	no_enhancer	nonKEE	intragenic	no_enhancer	no_enhancer	KEE	intragenic	no_enhancer	no_enhancer	no_enhancer	no_enhancer	no_enhancer	no_enhancer	not_spreading
38961	yes	insensitive	0.121039	7.36263	0.534557	KEE	intragenic	KEE	intragenic	KEE	intragenic	KEE	intragenic	KEE	intragenic	KEE	intragenic	KEE	intragenic	no_enhancer	no_enhancer	nonKEE	intragenic	not_spreading
CASP8AP2	yes	insensitive	0.318906	7.36189	0.0553609	KEE	intragenic	KEE	intragenic	KEE	intragenic	KEE	intragenic	nonKEE	intragenic	KEE	intragenic	KEE	intragenic	no_enhancer	no_enhancer	no_enhancer	no_enhancer	not_spreading
SRSF4	yes	insensitive	-0.103231	7.36033	0.317406	nonKEE	intergenic	nonKEE	intergenic	KEE	intragenic	no_enhancer	no_enhancer	KEE	intragenic	KEE	intragenic	KEE	intragenic	nonKEE	intergenic	KEE	intragenic	not_spreading
APC	yes	insensitive	0.223637	7.35869	0.0556636	nonKEE	intergenic	nonKEE	intergenic	KEE	intragenic	KEE	intragenic	nonKEE	intragenic	KEE	intragenic	nonKEE	intragenic	KEE	intragenic	nonKEE	intragenic	not_spreading
HJURP	yes	insensitive	-0.174039	7.35832	0.0976626	KEE	intragenic	KEE	intragenic	KEE	intragenic	KEE	intragenic	nonKEE	intragenic	KEE	intragenic	no_enhancer	no_enhancer	KEE	intragenic	nonKEE	intragenic	not_spreading
ARHGAP4	yes	insensitive	-0.0965217	7.35655	0.55287	KEE	intragenic	KEE	intragenic	KEE	intragenic	KEE	intragenic	KEE	intragenic	KEE	intragenic	KEE	intragenic	nonKEE	intragenic	nonKEE	intragenic	not_spreading
GMPS	yes	insensitive	-0.138332	7.35443	0.145541	KEE	intragenic	no_enhancer	no_enhancer	KEE	intragenic	no_enhancer	no_enhancer	KEE	intragenic	KEE	intragenic	no_enhancer	no_enhancer	KEE	intragenic	no_enhancer	no_enhancer	not_spreading
RPS16	yes	down	-0.421954	7.35222	0.000914	KEE	intragenic	no_enhancer	no_enhancer	no_enhancer	no_enhancer	nonKEE	intergenic	nonKEE	intergenic	nonKEE	intergenic	nonKEE	intergenic	no_enhancer	no_enhancer	nonKEE	intergenic	not_spreading
DAZAP1	yes	down	-0.285777	7.35114	0.008278	KEE	intragenic	no_enhancer	no_enhancer	KEE	intragenic	KEE	intragenic	KEE	intragenic	KEE	intragenic	no_enhancer	no_enhancer	KEE	intragenic	KEE	intragenic	not_spreading
E2F1	yes	insensitive	-0.125648	7.35011	0.350652	KEE	intragenic	KEE	intragenic	KEE	intragenic	KEE	intragenic	KEE	intragenic	KEE	intragenic	KEE	intragenic	nonKEE	intergenic	nonKEE	intragenic	not_spreading
GRB2	yes	down	-0.351643	7.34664	0.00286213	KEE	intragenic	KEE	intragenic	KEE	intragenic	KEE	intragenic	KEE	intragenic	KEE	intragenic	KEE	intragenic	no_enhancer	no_enhancer	KEE	intragenic	not_spreading
KIAA0922	yes	up	0.683762	7.34619	4.19e-12	nonKEE	intragenic	nonKEE	intragenic	KEE	intragenic	KEE	intragenic	no_enhancer	no_enhancer	KEE	intragenic	KEE	intragenic	nonKEE	intragenic	KEE	intragenic	not_spreading
FAM193A	no	insensitive	-0.0647253	7.34493	0.551632	nonKEE	intragenic	nonKEE	intragenic	KEE	intragenic	nonKEE	intragenic	no_enhancer	no_enhancer	no_enhancer	no_enhancer	KEE	intragenic	no_enhancer	no_enhancer	nonKEE	intragenic	not_spreading
BRD9	yes	insensitive	-0.21989	7.34421	0.0724867	nonKEE	intragenic	no_enhancer	no_enhancer	no_enhancer	no_enhancer	no_enhancer	no_enhancer	no_enhancer	no_enhancer	KEE	intragenic	no_enhancer	no_enhancer	no_enhancer	no_enhancer	nonKEE	intragenic	not_spreading
MLXIP	yes	insensitive	-0.0463152	7.34369	0.693433	KEE	intragenic	KEE	intragenic	KEE	intragenic	KEE	intragenic	KEE	intragenic	KEE	intragenic	nonKEE	intragenic	KEE	intragenic	KEE	intragenic	not_spreading
NUDT21	yes	insensitive	-0.0618638	7.34318	0.608715	KEE	intragenic	no_enhancer	no_enhancer	no_enhancer	no_enhancer	KEE	intragenic	no_enhancer	no_enhancer	no_enhancer	no_enhancer	no_enhancer	no_enhancer	no_enhancer	no_enhancer	no_enhancer	no_enhancer	not_spreading
ZFHX3	yes	insensitive	0.0533245	7.34196	0.704255	nonKEE	intragenic	KEE	intragenic	KEE	intragenic	nonKEE	intragenic	nonKEE	intragenic	nonKEE	intragenic	KEE	intragenic	KEE	intragenic	KEE	intragenic	spreading
CDC42	yes	insensitive	0.0659233	7.34079	0.560122	KEE	intragenic	no_enhancer	no_enhancer	KEE	intragenic	KEE	intragenic	KEE	intragenic	KEE	intragenic	KEE	intragenic	no_enhancer	no_enhancer	KEE	intragenic	not_spreading
EXOSC2	yes	insensitive	-0.113788	7.33892	0.268857	KEE	intragenic	no_enhancer	no_enhancer	no_enhancer	no_enhancer	KEE	intragenic	nonKEE	intragenic	KEE	intragenic	nonKEE	intragenic	nonKEE	intragenic	nonKEE	intragenic	not_spreading
ADO	yes	down	-0.270028	7.33882	0.04655	KEE	intragenic	no_enhancer	no_enhancer	no_enhancer	no_enhancer	no_enhancer	no_enhancer	no_enhancer	no_enhancer	no_enhancer	no_enhancer	no_enhancer	no_enhancer	no_enhancer	no_enhancer	no_enhancer	no_enhancer	not_spreading
UHRF1BP1	no	up	0.228142	7.33834	0.0222855	nonKEE	intragenic	nonKEE	intragenic	KEE	intragenic	KEE	intragenic	nonKEE	intragenic	nonKEE	intergenic	KEE	intragenic	KEE	intragenic	no_enhancer	no_enhancer	not_spreading
ARHGAP25	yes	up	1.26351	7.3378	3.36e-21	KEE	intragenic	KEE	intragenic	KEE	intragenic	KEE	intragenic	nonKEE	intragenic	nonKEE	intragenic	nonKEE	intragenic	nonKEE	intragenic	KEE	intragenic	not_spreading
NCOA5	yes	insensitive	-0.131039	7.33678	0.182817	nonKEE	intragenic	no_enhancer	no_enhancer	KEE	intragenic	KEE	intragenic	no_enhancer	no_enhancer	KEE	intragenic	nonKEE	intragenic	nonKEE	intergenic	no_enhancer	no_enhancer	not_spreading
NCAPH	yes	insensitive	0.00577006	7.33675	0.969458	KEE	intragenic	KEE	intragenic	nonKEE	intergenic	KEE	intragenic	KEE	intragenic	KEE	intragenic	KEE	intragenic	KEE	intragenic	KEE	intergenic	not_spreading
DPYSL2	yes	insensitive	-0.200582	7.33594	0.207565	nonKEE	intragenic	KEE	intragenic	KEE	intragenic	KEE	intragenic	nonKEE	intragenic	nonKEE	intragenic	nonKEE	intragenic	KEE	intragenic	KEE	intragenic	not_spreading
CARS	yes	up	0.223599	7.33587	0.0311987	nonKEE	intragenic	nonKEE	intragenic	KEE	intragenic	nonKEE	intragenic	KEE	intragenic	KEE	intragenic	KEE	intragenic	nonKEE	intragenic	KEE	intragenic	not_spreading
RAI1	yes	down	-0.701328	7.33558	6.64e-09	KEE	intragenic	KEE	intragenic	KEE	intragenic	KEE	intragenic	nonKEE	intragenic	KEE	intragenic	KEE	intragenic	KEE	intragenic	nonKEE	intragenic	not_spreading
RAVER1	yes	down	-0.435257	7.33554	5.22e-05	KEE	intragenic	KEE	intragenic	nonKEE	intragenic	no_enhancer	no_enhancer	no_enhancer	no_enhancer	KEE	intragenic	nonKEE	intragenic	no_enhancer	no_enhancer	nonKEE	intragenic	not_spreading
EFCAB14	yes	insensitive	0.037442	7.33457	0.72862	nonKEE	intragenic	no_enhancer	no_enhancer	KEE	intragenic	nonKEE	intragenic	nonKEE	intragenic	KEE	intragenic	nonKEE	intragenic	nonKEE	intergenic	no_enhancer	no_enhancer	not_spreading
SFSWAP	yes	insensitive	-0.037992	7.33379	0.753761	KEE	intragenic	nonKEE	intragenic	nonKEE	intragenic	nonKEE	intragenic	no_enhancer	no_enhancer	KEE	intragenic	nonKEE	intragenic	KEE	intragenic	KEE	intragenic	not_spreading
RAB14	yes	insensitive	-0.0554523	7.33348	0.646194	nonKEE	intragenic	no_enhancer	no_enhancer	KEE	intragenic	KEE	intragenic	no_enhancer	no_enhancer	no_enhancer	no_enhancer	KEE	intragenic	no_enhancer	no_enhancer	no_enhancer	no_enhancer	not_spreading
TPX2	yes	insensitive	-0.146103	7.33325	0.240806	nonKEE	intergenic	no_enhancer	no_enhancer	no_enhancer	no_enhancer	no_enhancer	no_enhancer	no_enhancer	no_enhancer	no_enhancer	no_enhancer	no_enhancer	no_enhancer	no_enhancer	no_enhancer	KEE	intragenic	not_spreading
AP1B1	yes	insensitive	0.228655	7.33219	0.0786999	KEE	intragenic	KEE	intragenic	KEE	intragenic	KEE	intragenic	nonKEE	intragenic	KEE	intragenic	KEE	intragenic	nonKEE	intragenic	nonKEE	intragenic	not_spreading
ATP2A3	no	up	0.754342	7.33023	7.39e-07	nonKEE	intragenic	KEE	intragenic	nonKEE	intragenic	nonKEE	intragenic	nonKEE	intragenic	KEE	intragenic	KEE	intragenic	nonKEE	intragenic	nonKEE	intragenic	not_spreading
MID1IP1	yes	insensitive	-0.218039	7.32918	0.0557662	nonKEE	intergenic	nonKEE	intergenic	KEE	intragenic	nonKEE	intergenic	nonKEE	intergenic	KEE	intergenic	nonKEE	intergenic	nonKEE	intergenic	nonKEE	intergenic	not_spreading
TRIB1	yes	insensitive	-0.0835365	7.32799	0.56376	KEE	intragenic	KEE	intragenic	KEE	intragenic	nonKEE	intragenic	nonKEE	intragenic	nonKEE	intergenic	KEE	intragenic	nonKEE	intergenic	nonKEE	intragenic	not_spreading
CEP152	yes	insensitive	0.11693	7.32761	0.461775	KEE	intragenic	no_enhancer	no_enhancer	KEE	intragenic	no_enhancer	no_enhancer	no_enhancer	no_enhancer	KEE	intragenic	KEE	intragenic	no_enhancer	no_enhancer	nonKEE	intragenic	not_spreading
DHX8	yes	insensitive	-0.0788648	7.32675	0.434407	nonKEE	intergenic	no_enhancer	no_enhancer	no_enhancer	no_enhancer	no_enhancer	no_enhancer	no_enhancer	no_enhancer	no_enhancer	no_enhancer	nonKEE	intragenic	nonKEE	intergenic	nonKEE	intragenic	not_spreading
JAK1	yes	insensitive	-0.153701	7.32673	0.115506	nonKEE	intragenic	KEE	intragenic	KEE	intragenic	nonKEE	intragenic	nonKEE	intergenic	KEE	intragenic	KEE	intragenic	KEE	intragenic	nonKEE	intragenic	not_spreading
CLK2	yes	insensitive	-0.109009	7.32474	0.340372	KEE	intragenic	no_enhancer	no_enhancer	KEE	intragenic	no_enhancer	no_enhancer	nonKEE	intragenic	KEE	intragenic	no_enhancer	no_enhancer	KEE	intragenic	no_enhancer	no_enhancer	not_spreading
SPG11	yes	up	0.337281	7.32461	0.000273	nonKEE	intragenic	nonKEE	intragenic	KEE	intragenic	no_enhancer	no_enhancer	nonKEE	intragenic	nonKEE	intergenic	nonKEE	intragenic	KEE	intragenic	nonKEE	intragenic	not_spreading
ENTPD4	yes	up	0.236772	7.31871	0.0380467	KEE	intragenic	KEE	intragenic	KEE	intragenic	KEE	intragenic	no_enhancer	no_enhancer	nonKEE	intragenic	nonKEE	intragenic	nonKEE	intragenic	KEE	intragenic	not_spreading
MYL12A	yes	insensitive	-0.127513	7.31809	0.230202	KEE	intragenic	no_enhancer	no_enhancer	KEE	intragenic	KEE	intragenic	KEE	intragenic	KEE	intragenic	no_enhancer	no_enhancer	no_enhancer	no_enhancer	no_enhancer	no_enhancer	not_spreading
USP13	yes	insensitive	0.200369	7.31777	0.0628682	nonKEE	intragenic	nonKEE	intragenic	KEE	intragenic	KEE	intragenic	KEE	intragenic	no_enhancer	no_enhancer	nonKEE	intragenic	KEE	intragenic	KEE	intragenic	not_spreading
TOB2	yes	down	-0.439266	7.31685	4.79e-05	nonKEE	intergenic	nonKEE	intergenic	KEE	intragenic	nonKEE	intergenic	KEE	intragenic	KEE	intragenic	no_enhancer	no_enhancer	nonKEE	intergenic	no_enhancer	no_enhancer	not_spreading
PPFIA1	yes	insensitive	0.197276	7.31671	0.054387	nonKEE	intragenic	nonKEE	intragenic	no_enhancer	no_enhancer	KEE	intragenic	no_enhancer	no_enhancer	KEE	intragenic	no_enhancer	no_enhancer	no_enhancer	no_enhancer	nonKEE	intragenic	not_spreading
ZNF384	yes	down	-0.298237	7.31494	0.00429721	nonKEE	intergenic	no_enhancer	no_enhancer	KEE	intragenic	no_enhancer	no_enhancer	KEE	intragenic	KEE	intragenic	no_enhancer	no_enhancer	nonKEE	intergenic	no_enhancer	no_enhancer	not_spreading
ATXN7L3	yes	down	-0.400763	7.3147	0.00109324	KEE	intragenic	no_enhancer	no_enhancer	no_enhancer	no_enhancer	nonKEE	intragenic	nonKEE	intragenic	no_enhancer	no_enhancer	no_enhancer	no_enhancer	KEE	intragenic	no_enhancer	no_enhancer	not_spreading
HIST1H2BB	no	down	-0.433203	7.31445	0.00155658	nonKEE	intergenic	no_enhancer	no_enhancer	no_enhancer	no_enhancer	no_enhancer	no_enhancer	no_enhancer	no_enhancer	no_enhancer	no_enhancer	no_enhancer	no_enhancer	no_enhancer	no_enhancer	no_enhancer	no_enhancer	not_spreading
TRIM27	yes	down	-0.259096	7.31423	0.0104573	KEE	intragenic	no_enhancer	no_enhancer	KEE	intragenic	no_enhancer	no_enhancer	KEE	intragenic	KEE	intragenic	KEE	intragenic	KEE	intragenic	no_enhancer	no_enhancer	not_spreading
KIAA0907	yes	insensitive	0.146404	7.31394	0.201314	KEE	intragenic	KEE	intragenic	KEE	intragenic	KEE	intragenic	KEE	intragenic	KEE	intragenic	KEE	intragenic	KEE	intragenic	no_enhancer	no_enhancer	not_spreading
CBL	yes	insensitive	0.0758317	7.31111	0.513604	nonKEE	intragenic	KEE	intragenic	KEE	intragenic	KEE	intragenic	no_enhancer	no_enhancer	KEE	intragenic	KEE	intragenic	KEE	intragenic	nonKEE	intragenic	not_spreading
ADCY6	yes	insensitive	-0.0995044	7.31028	0.461711	nonKEE	intragenic	KEE	intragenic	KEE	intragenic	nonKEE	intragenic	nonKEE	intragenic	no_enhancer	no_enhancer	no_enhancer	no_enhancer	no_enhancer	no_enhancer	nonKEE	intragenic	not_spreading
HIPK2	no	up	0.292912	7.30955	0.00606506	nonKEE	intragenic	nonKEE	intragenic	nonKEE	intragenic	nonKEE	intragenic	nonKEE	intragenic	KEE	intragenic	KEE	intragenic	KEE	intragenic	KEE	intragenic	not_spreading
STIL	yes	up	0.238058	7.30848	0.0413323	KEE	intragenic	no_enhancer	no_enhancer	KEE	intragenic	KEE	intragenic	nonKEE	intragenic	nonKEE	intergenic	nonKEE	intragenic	nonKEE	intragenic	no_enhancer	no_enhancer	not_spreading
CD22	yes	insensitive	-0.0237851	7.30829	0.858167	nonKEE	intragenic	nonKEE	intragenic	KEE	intragenic	no_enhancer	no_enhancer	no_enhancer	no_enhancer	nonKEE	intragenic	nonKEE	intragenic	nonKEE	intergenic	no_enhancer	no_enhancer	not_spreading
KCTD15	yes	down	-0.370554	7.30724	0.00076	nonKEE	intragenic	nonKEE	intergenic	KEE	intragenic	nonKEE	intergenic	nonKEE	intragenic	KEE	intragenic	no_enhancer	no_enhancer	KEE	intragenic	nonKEE	intragenic	not_spreading
UPF2	yes	up	0.325395	7.30363	0.0279949	KEE	intragenic	KEE	intragenic	KEE	intragenic	KEE	intragenic	nonKEE	intergenic	KEE	intragenic	KEE	intragenic	nonKEE	intergenic	KEE	intragenic	not_spreading
LRP10	yes	up	0.25659	7.30223	0.0354831	nonKEE	intergenic	nonKEE	intergenic	KEE	intragenic	nonKEE	intergenic	nonKEE	intragenic	KEE	intragenic	nonKEE	intergenic	nonKEE	intergenic	no_enhancer	no_enhancer	not_spreading
ARHGAP21	yes	insensitive	-0.196288	7.3009	0.0552644	nonKEE	intragenic	nonKEE	intragenic	KEE	intragenic	no_enhancer	no_enhancer	nonKEE	intergenic	KEE	intragenic	nonKEE	intragenic	KEE	intragenic	KEE	intragenic	not_spreading
TEX10	yes	insensitive	-0.105272	7.30048	0.306247	KEE	intragenic	no_enhancer	no_enhancer	KEE	intragenic	nonKEE	intergenic	no_enhancer	no_enhancer	KEE	intragenic	KEE	intragenic	no_enhancer	no_enhancer	KEE	intragenic	not_spreading
PITPNC1	yes	insensitive	-0.128785	7.2992	0.236384	KEE	intragenic	KEE	intragenic	KEE	intragenic	nonKEE	intragenic	KEE	intragenic	nonKEE	intragenic	KEE	intragenic	KEE	intragenic	KEE	intragenic	spreading
ACTN1	yes	down	-0.909532	7.29834	1.98e-20	KEE	intragenic	KEE	intragenic	nonKEE	intragenic	KEE	intragenic	KEE	intragenic	KEE	intragenic	nonKEE	intragenic	KEE	intragenic	KEE	intragenic	not_spreading
ELOVL5	yes	insensitive	-0.103646	7.29809	0.347525	KEE	intragenic	KEE	intragenic	KEE	intragenic	no_enhancer	no_enhancer	no_enhancer	no_enhancer	KEE	intragenic	KEE	intragenic	KEE	intragenic	KEE	intragenic	not_spreading
GTF3C1	yes	insensitive	-0.146144	7.2976	0.28131	nonKEE	intragenic	no_enhancer	no_enhancer	no_enhancer	no_enhancer	no_enhancer	no_enhancer	no_enhancer	no_enhancer	KEE	intragenic	nonKEE	intragenic	no_enhancer	no_enhancer	nonKEE	intragenic	not_spreading
RPN2	yes	insensitive	-0.160174	7.2963	0.112788	nonKEE	intragenic	no_enhancer	no_enhancer	KEE	intragenic	KEE	intragenic	KEE	intragenic	KEE	intragenic	KEE	intragenic	nonKEE	intragenic	KEE	intragenic	not_spreading
ELF4	yes	up	0.512433	7.29486	1.55e-07	KEE	intragenic	KEE	intragenic	KEE	intragenic	KEE	intragenic	KEE	intragenic	KEE	intragenic	KEE	intragenic	KEE	intragenic	no_enhancer	no_enhancer	not_spreading
IQSEC1	no	up	1.29531	7.29395	3.4e-13	nonKEE	intragenic	KEE	intragenic	KEE	intragenic	nonKEE	intragenic	nonKEE	intragenic	KEE	intragenic	KEE	intragenic	nonKEE	intragenic	nonKEE	intragenic	not_spreading
POM121C	yes	insensitive	-0.00709861	7.29235	0.952619	nonKEE	intragenic	KEE	intragenic	KEE	intragenic	nonKEE	intragenic	nonKEE	intragenic	no_enhancer	no_enhancer	nonKEE	intragenic	no_enhancer	no_enhancer	no_enhancer	no_enhancer	not_spreading
NISCH	yes	insensitive	-0.215035	7.29175	0.132787	nonKEE	intragenic	nonKEE	intragenic	no_enhancer	no_enhancer	nonKEE	intragenic	no_enhancer	no_enhancer	no_enhancer	no_enhancer	nonKEE	intragenic	nonKEE	intergenic	KEE	intragenic	not_spreading
CTC1	no	insensitive	-0.197534	7.2909	0.0590242	nonKEE	intragenic	no_enhancer	no_enhancer	no_enhancer	no_enhancer	no_enhancer	no_enhancer	no_enhancer	no_enhancer	KEE	intragenic	KEE	intragenic	no_enhancer	no_enhancer	no_enhancer	no_enhancer	not_spreading
RC3H2	yes	insensitive	-0.00507743	7.28957	0.971679	nonKEE	intragenic	no_enhancer	no_enhancer	KEE	intragenic	no_enhancer	no_enhancer	KEE	intragenic	nonKEE	intragenic	no_enhancer	no_enhancer	no_enhancer	no_enhancer	no_enhancer	no_enhancer	not_spreading
TSPAN14	yes	down	-0.345585	7.28905	0.00198245	KEE	intragenic	KEE	intragenic	KEE	intragenic	KEE	intragenic	KEE	intragenic	KEE	intragenic	KEE	intragenic	KEE	intragenic	KEE	intragenic	not_spreading
WDR26	yes	up	0.252949	7.28772	0.0216141	KEE	intragenic	no_enhancer	no_enhancer	nonKEE	intragenic	KEE	intragenic	no_enhancer	no_enhancer	KEE	intragenic	KEE	intragenic	nonKEE	intragenic	no_enhancer	no_enhancer	not_spreading
ITGB7	yes	up	0.481045	7.28755	0.00304342	KEE	intragenic	KEE	intragenic	nonKEE	intragenic	nonKEE	intragenic	no_enhancer	no_enhancer	nonKEE	intragenic	KEE	intragenic	no_enhancer	no_enhancer	no_enhancer	no_enhancer	not_spreading
KLF10	yes	insensitive	-0.216724	7.2867	0.233565	nonKEE	intergenic	nonKEE	intergenic	nonKEE	intragenic	nonKEE	intergenic	nonKEE	intergenic	KEE	intragenic	nonKEE	intergenic	nonKEE	intergenic	nonKEE	intergenic	not_spreading
SEC63	yes	up	0.319373	7.28349	0.0185181	nonKEE	intragenic	nonKEE	intragenic	KEE	intragenic	KEE	intragenic	KEE	intragenic	KEE	intragenic	nonKEE	intragenic	nonKEE	intergenic	KEE	intragenic	not_spreading
KHNYN	no	insensitive	0.0896942	7.2833	0.467735	nonKEE	intragenic	nonKEE	intragenic	nonKEE	intragenic	nonKEE	intragenic	no_enhancer	no_enhancer	no_enhancer	no_enhancer	KEE	intragenic	nonKEE	intragenic	no_enhancer	no_enhancer	not_spreading
ZNF263	yes	down	-0.347988	7.28009	0.000872	KEE	intragenic	no_enhancer	no_enhancer	KEE	intragenic	KEE	intragenic	KEE	intragenic	KEE	intragenic	nonKEE	intragenic	no_enhancer	no_enhancer	no_enhancer	no_enhancer	not_spreading
RBPJ	yes	insensitive	0.0461	7.27938	0.746912	nonKEE	intragenic	nonKEE	intragenic	KEE	intragenic	nonKEE	intragenic	KEE	intragenic	KEE	intragenic	KEE	intragenic	no_enhancer	no_enhancer	KEE	intragenic	not_spreading
ITCH	yes	up	0.193643	7.27936	0.0387247	KEE	intragenic	KEE	intragenic	KEE	intragenic	KEE	intragenic	KEE	intragenic	no_enhancer	no_enhancer	KEE	intragenic	KEE	intragenic	KEE	intragenic	not_spreading
GON4L	yes	insensitive	0.203839	7.27547	0.0507658	KEE	intragenic	KEE	intragenic	KEE	intragenic	nonKEE	intragenic	nonKEE	intragenic	KEE	intragenic	no_enhancer	no_enhancer	nonKEE	intragenic	no_enhancer	no_enhancer	not_spreading
EIF2S1	yes	insensitive	-0.0816091	7.27521	0.415709	KEE	intragenic	KEE	intragenic	no_enhancer	no_enhancer	no_enhancer	no_enhancer	nonKEE	intragenic	KEE	intragenic	no_enhancer	no_enhancer	no_enhancer	no_enhancer	no_enhancer	no_enhancer	not_spreading
SERP1	yes	down	-0.549849	7.2739	2.64e-07	nonKEE	intragenic	nonKEE	intragenic	nonKEE	intragenic	nonKEE	intergenic	nonKEE	intergenic	KEE	intragenic	KEE	intragenic	nonKEE	intergenic	nonKEE	intragenic	not_spreading
SSR1	yes	up	0.229166	7.27232	0.0263002	nonKEE	intragenic	nonKEE	intragenic	KEE	intragenic	nonKEE	intergenic	nonKEE	intragenic	KEE	intragenic	KEE	intragenic	nonKEE	intragenic	nonKEE	intergenic	not_spreading
FRMD4B	yes	insensitive	0.229712	7.26986	0.0525165	KEE	intragenic	KEE	intragenic	KEE	intragenic	nonKEE	intragenic	no_enhancer	no_enhancer	no_enhancer	no_enhancer	nonKEE	intragenic	nonKEE	intragenic	nonKEE	intragenic	not_spreading
RFTN1	yes	up	0.302722	7.2695	0.00367773	nonKEE	intragenic	KEE	intragenic	KEE	intragenic	no_enhancer	no_enhancer	nonKEE	intragenic	no_enhancer	no_enhancer	KEE	intragenic	nonKEE	intragenic	KEE	intragenic	not_spreading
LARP4B	yes	insensitive	0.131875	7.26666	0.248958	KEE	intragenic	KEE	intragenic	KEE	intragenic	no_enhancer	no_enhancer	KEE	intragenic	KEE	intragenic	KEE	intragenic	no_enhancer	no_enhancer	KEE	intragenic	not_spreading
HIST1H2AJ	no	down	-0.329877	7.26617	0.00292201	nonKEE	intergenic	nonKEE	intergenic	no_enhancer	no_enhancer	no_enhancer	no_enhancer	no_enhancer	no_enhancer	nonKEE	intergenic	no_enhancer	no_enhancer	no_enhancer	no_enhancer	no_enhancer	no_enhancer	not_spreading
DHX37	yes	down	-0.361123	7.26518	0.00761684	nonKEE	intragenic	no_enhancer	no_enhancer	KEE	intragenic	KEE	intragenic	no_enhancer	no_enhancer	nonKEE	intergenic	no_enhancer	no_enhancer	nonKEE	intergenic	no_enhancer	no_enhancer	not_spreading
C8orf33	yes	down	-0.481253	7.26513	5.52e-05	nonKEE	intragenic	nonKEE	intergenic	nonKEE	intragenic	no_enhancer	no_enhancer	no_enhancer	no_enhancer	KEE	intragenic	nonKEE	intergenic	no_enhancer	no_enhancer	no_enhancer	no_enhancer	not_spreading
RAPGEF1	yes	insensitive	-0.0259934	7.26488	0.849166	KEE	intragenic	KEE	intragenic	KEE	intragenic	KEE	intragenic	KEE	intragenic	KEE	intragenic	KEE	intragenic	KEE	intragenic	KEE	intragenic	spreading
ANP32A	yes	down	-0.234325	7.26361	0.0227509	KEE	intragenic	KEE	intragenic	KEE	intragenic	KEE	intragenic	KEE	intragenic	KEE	intragenic	KEE	intragenic	KEE	intragenic	KEE	intragenic	spreading
RALGDS	yes	down	-0.350126	7.25934	0.00424325	nonKEE	intragenic	nonKEE	intragenic	KEE	intragenic	nonKEE	intragenic	KEE	intragenic	KEE	intragenic	KEE	intragenic	KEE	intragenic	nonKEE	intragenic	not_spreading
SEC24C	yes	insensitive	-0.0568562	7.25682	0.703888	nonKEE	intragenic	no_enhancer	no_enhancer	no_enhancer	no_enhancer	no_enhancer	no_enhancer	no_enhancer	no_enhancer	KEE	intragenic	KEE	intragenic	no_enhancer	no_enhancer	no_enhancer	no_enhancer	not_spreading
NCOA3	yes	up	0.652139	7.25669	1.91e-11	nonKEE	intergenic	no_enhancer	no_enhancer	nonKEE	intragenic	nonKEE	intragenic	no_enhancer	no_enhancer	KEE	intragenic	KEE	intragenic	KEE	intragenic	KEE	intragenic	not_spreading
APP	yes	down	-0.270795	7.25618	0.0118421	nonKEE	intragenic	nonKEE	intragenic	nonKEE	intragenic	nonKEE	intragenic	no_enhancer	no_enhancer	no_enhancer	no_enhancer	nonKEE	intragenic	KEE	intragenic	KEE	intragenic	not_spreading
RRM1	yes	insensitive	-0.0418416	7.25618	0.752037	KEE	intragenic	no_enhancer	no_enhancer	KEE	intragenic	KEE	intragenic	KEE	intragenic	no_enhancer	no_enhancer	no_enhancer	no_enhancer	nonKEE	intragenic	KEE	intragenic	not_spreading
P4HB	yes	down	-0.432076	7.25571	0.00131188	KEE	intragenic	KEE	intergenic	KEE	intragenic	KEE	intragenic	KEE	intragenic	KEE	intragenic	no_enhancer	no_enhancer	nonKEE	intragenic	KEE	intragenic	not_spreading
CRTC3	yes	insensitive	0.0153617	7.25481	0.905669	KEE	intragenic	KEE	intragenic	nonKEE	intragenic	nonKEE	intragenic	no_enhancer	no_enhancer	nonKEE	intragenic	KEE	intragenic	KEE	intragenic	nonKEE	intragenic	not_spreading
GLS	yes	insensitive	-0.0796984	7.25347	0.622613	KEE	intragenic	no_enhancer	no_enhancer	nonKEE	intragenic	no_enhancer	no_enhancer	no_enhancer	no_enhancer	KEE	intragenic	KEE	intragenic	nonKEE	intragenic	no_enhancer	no_enhancer	not_spreading
RPS3A	yes	down	-0.268957	7.25234	0.00990323	nonKEE	intergenic	no_enhancer	no_enhancer	no_enhancer	no_enhancer	no_enhancer	no_enhancer	no_enhancer	no_enhancer	no_enhancer	no_enhancer	nonKEE	intergenic	no_enhancer	no_enhancer	no_enhancer	no_enhancer	not_spreading
ARHGEF7	yes	insensitive	0.111085	7.25096	0.267931	KEE	intragenic	nonKEE	intragenic	KEE	intragenic	nonKEE	intragenic	KEE	intragenic	KEE	intragenic	KEE	intragenic	no_enhancer	no_enhancer	KEE	intragenic	not_spreading
IMMT	yes	insensitive	0.0238603	7.24989	0.844147	KEE	intragenic	KEE	intragenic	KEE	intragenic	no_enhancer	no_enhancer	KEE	intragenic	KEE	intragenic	no_enhancer	no_enhancer	KEE	intragenic	no_enhancer	no_enhancer	not_spreading
APBB2	yes	up	0.329025	7.24736	0.000397	nonKEE	intragenic	nonKEE	intragenic	KEE	intragenic	no_enhancer	no_enhancer	nonKEE	intragenic	nonKEE	intragenic	KEE	intragenic	KEE	intragenic	KEE	intragenic	not_spreading
CLEC2D	yes	up	0.409427	7.2456	0.00477686	KEE	intragenic	KEE	intragenic	KEE	intragenic	no_enhancer	no_enhancer	no_enhancer	no_enhancer	nonKEE	intragenic	KEE	intragenic	nonKEE	intragenic	KEE	intragenic	spreading
ZNF614	yes	insensitive	-0.154014	7.24504	0.173153	KEE	intragenic	no_enhancer	no_enhancer	KEE	intragenic	no_enhancer	no_enhancer	nonKEE	intragenic	KEE	intragenic	no_enhancer	no_enhancer	no_enhancer	no_enhancer	KEE	intragenic	not_spreading
TFAM	yes	insensitive	-0.0964066	7.24246	0.418052	nonKEE	intergenic	no_enhancer	no_enhancer	no_enhancer	no_enhancer	KEE	intragenic	nonKEE	intragenic	no_enhancer	no_enhancer	no_enhancer	no_enhancer	nonKEE	intergenic	no_enhancer	no_enhancer	not_spreading
LETM1	yes	insensitive	-0.173029	7.24139	0.173428	nonKEE	intragenic	nonKEE	intragenic	KEE	intragenic	no_enhancer	no_enhancer	KEE	intragenic	KEE	intragenic	KEE	intragenic	KEE	intragenic	nonKEE	intragenic	not_spreading
SYK	yes	up	0.375296	7.24006	0.00416221	KEE	intragenic	KEE	intragenic	KEE	intragenic	KEE	intragenic	KEE	intragenic	KEE	intragenic	KEE	intragenic	no_enhancer	no_enhancer	nonKEE	intragenic	spreading
SLC2A3	yes	down	-0.574642	7.2389	3.66e-08	nonKEE	intergenic	no_enhancer	no_enhancer	KEE	intragenic	no_enhancer	no_enhancer	no_enhancer	no_enhancer	KEE	intragenic	no_enhancer	no_enhancer	nonKEE	intergenic	nonKEE	intergenic	not_spreading
TMEM201	yes	down	-0.477888	7.23728	0.000293	KEE	intragenic	KEE	intragenic	KEE	intragenic	nonKEE	intragenic	KEE	intragenic	KEE	intragenic	KEE	intragenic	KEE	intragenic	KEE	intragenic	not_spreading
TAGLN2	yes	down	-0.308917	7.23683	0.0387908	KEE	intragenic	KEE	intragenic	KEE	intragenic	KEE	intragenic	KEE	intragenic	KEE	intragenic	no_enhancer	no_enhancer	nonKEE	intergenic	KEE	intragenic	not_spreading
SLC12A7	yes	insensitive	-0.0427344	7.23595	0.825648	KEE	intragenic	nonKEE	intragenic	KEE	intragenic	nonKEE	intragenic	no_enhancer	no_enhancer	no_enhancer	no_enhancer	nonKEE	intergenic	nonKEE	intragenic	KEE	intragenic	not_spreading
KDM6B	yes	down	-0.303736	7.23551	0.0331703	KEE	intergenic	nonKEE	intergenic	nonKEE	intragenic	nonKEE	intragenic	nonKEE	intragenic	KEE	intragenic	nonKEE	intragenic	nonKEE	intragenic	nonKEE	intragenic	not_spreading
CTDSP1	yes	down	-0.283087	7.23507	0.0256332	KEE	intragenic	KEE	intragenic	nonKEE	intragenic	nonKEE	intergenic	nonKEE	intragenic	KEE	intragenic	KEE	intragenic	nonKEE	intragenic	nonKEE	intragenic	not_spreading
SAR1A	yes	down	-0.275483	7.23439	0.00171033	KEE	intragenic	no_enhancer	no_enhancer	KEE	intragenic	KEE	intragenic	KEE	intragenic	KEE	intergenic	KEE	intragenic	KEE	intragenic	KEE	intragenic	not_spreading
TMC8	yes	down	-0.6237	7.23411	7.7e-08	nonKEE	intragenic	KEE	intragenic	no_enhancer	no_enhancer	nonKEE	intragenic	nonKEE	intragenic	KEE	intragenic	KEE	intragenic	nonKEE	intragenic	nonKEE	intragenic	not_spreading
ERG	yes	down	-1.41247	7.23343	2.48e-18	KEE	intragenic	KEE	intragenic	KEE	intragenic	nonKEE	intragenic	nonKEE	intragenic	no_enhancer	no_enhancer	no_enhancer	no_enhancer	nonKEE	intragenic	KEE	intragenic	spreading
KDM4A	yes	insensitive	0.0836071	7.2333	0.435321	KEE	intragenic	no_enhancer	no_enhancer	KEE	intragenic	KEE	intragenic	nonKEE	intergenic	no_enhancer	no_enhancer	nonKEE	intragenic	no_enhancer	no_enhancer	nonKEE	intragenic	not_spreading
CBFB	yes	down	-0.270333	7.23192	0.0122521	KEE	intragenic	KEE	intragenic	KEE	intragenic	KEE	intragenic	KEE	intragenic	KEE	intragenic	KEE	intragenic	nonKEE	intragenic	no_enhancer	no_enhancer	not_spreading
CBX2	no	down	-0.348854	7.22882	0.00168779	nonKEE	intragenic	no_enhancer	no_enhancer	nonKEE	intergenic	no_enhancer	no_enhancer	no_enhancer	no_enhancer	nonKEE	intergenic	no_enhancer	no_enhancer	nonKEE	intergenic	nonKEE	intragenic	not_spreading
MAML1	yes	insensitive	-0.107981	7.2285	0.315076	KEE	intragenic	no_enhancer	no_enhancer	no_enhancer	no_enhancer	KEE	intragenic	KEE	intragenic	KEE	intragenic	KEE	intragenic	KEE	intragenic	KEE	intragenic	not_spreading
BAG6	yes	down	-0.312013	7.22756	0.0218758	KEE	intragenic	no_enhancer	no_enhancer	no_enhancer	no_enhancer	no_enhancer	no_enhancer	no_enhancer	no_enhancer	no_enhancer	no_enhancer	no_enhancer	no_enhancer	no_enhancer	no_enhancer	no_enhancer	no_enhancer	not_spreading
TPI1	yes	down	-0.571511	7.22691	6.12e-06	nonKEE	intragenic	no_enhancer	no_enhancer	no_enhancer	no_enhancer	KEE	intragenic	no_enhancer	no_enhancer	no_enhancer	no_enhancer	no_enhancer	no_enhancer	no_enhancer	no_enhancer	no_enhancer	no_enhancer	not_spreading
VAPA	yes	insensitive	-0.0521825	7.22528	0.670136	KEE	intragenic	no_enhancer	no_enhancer	KEE	intragenic	KEE	intragenic	KEE	intragenic	KEE	intragenic	KEE	intragenic	KEE	intragenic	KEE	intragenic	not_spreading
TONSL	yes	down	-0.464344	7.22423	0.0013989	KEE	intragenic	nonKEE	intragenic	KEE	intragenic	nonKEE	intragenic	nonKEE	intragenic	KEE	intragenic	nonKEE	intragenic	nonKEE	intragenic	nonKEE	intragenic	not_spreading
CD96	yes	up	0.489447	7.22172	0.000253	KEE	intragenic	KEE	intragenic	KEE	intragenic	nonKEE	intragenic	no_enhancer	no_enhancer	no_enhancer	no_enhancer	nonKEE	intragenic	nonKEE	intragenic	no_enhancer	no_enhancer	not_spreading
PLCG2	yes	up	0.833256	7.22164	1.15e-11	KEE	intragenic	KEE	intragenic	KEE	intragenic	KEE	intragenic	nonKEE	intragenic	no_enhancer	no_enhancer	KEE	intragenic	no_enhancer	no_enhancer	nonKEE	intragenic	not_spreading
KIF22	yes	insensitive	-0.193015	7.21876	0.154254	KEE	intragenic	no_enhancer	no_enhancer	KEE	intragenic	no_enhancer	no_enhancer	KEE	intragenic	KEE	intragenic	KEE	intragenic	nonKEE	intragenic	nonKEE	intragenic	not_spreading
VDAC1	yes	insensitive	-0.0834912	7.21845	0.421127	KEE	intragenic	KEE	intragenic	KEE	intragenic	KEE	intragenic	KEE	intragenic	KEE	intragenic	nonKEE	intragenic	KEE	intragenic	KEE	intragenic	not_spreading
KIF2C	yes	insensitive	-0.162899	7.21715	0.152208	KEE	intragenic	no_enhancer	no_enhancer	no_enhancer	no_enhancer	KEE	intragenic	KEE	intragenic	KEE	intragenic	no_enhancer	no_enhancer	KEE	intragenic	nonKEE	intragenic	not_spreading
GAPVD1	yes	down	-0.222817	7.21713	0.034353	nonKEE	intragenic	no_enhancer	no_enhancer	KEE	intragenic	no_enhancer	no_enhancer	nonKEE	intragenic	KEE	intragenic	KEE	intragenic	nonKEE	intragenic	no_enhancer	no_enhancer	not_spreading
MKL1	yes	insensitive	0.111728	7.21667	0.348672	nonKEE	intragenic	KEE	intragenic	KEE	intragenic	KEE	intragenic	KEE	intragenic	KEE	intragenic	KEE	intragenic	KEE	intragenic	KEE	intragenic	not_spreading
FERMT3	yes	down	-0.71033	7.2155	3.91e-11	KEE	intragenic	KEE	intragenic	KEE	intragenic	nonKEE	intragenic	nonKEE	intragenic	KEE	intragenic	KEE	intragenic	no_enhancer	no_enhancer	no_enhancer	no_enhancer	not_spreading
PAK2	yes	insensitive	0.26157	7.21247	0.0607989	KEE	intragenic	no_enhancer	no_enhancer	KEE	intragenic	no_enhancer	no_enhancer	KEE	intragenic	KEE	intragenic	no_enhancer	no_enhancer	KEE	intragenic	KEE	intragenic	not_spreading
ARHGEF18	yes	up	0.595882	7.21238	3.85e-05	nonKEE	intragenic	nonKEE	intragenic	no_enhancer	no_enhancer	nonKEE	intragenic	nonKEE	intragenic	no_enhancer	no_enhancer	nonKEE	intragenic	no_enhancer	no_enhancer	no_enhancer	no_enhancer	not_spreading
EIF2B5	yes	down	-0.377326	7.21237	0.00055	KEE	intragenic	nonKEE	intragenic	nonKEE	intragenic	KEE	intragenic	KEE	intragenic	KEE	intragenic	nonKEE	intragenic	KEE	intragenic	KEE	intragenic	not_spreading
PISD	yes	down	-0.361943	7.2111	0.00794834	KEE	intragenic	KEE	intragenic	KEE	intragenic	KEE	intragenic	KEE	intragenic	KEE	intragenic	KEE	intragenic	KEE	intragenic	KEE	intragenic	not_spreading
MED15	yes	insensitive	-0.164356	7.20759	0.15711	KEE	intragenic	KEE	intragenic	KEE	intragenic	KEE	intragenic	KEE	intragenic	KEE	intragenic	KEE	intragenic	KEE	intragenic	KEE	intragenic	not_spreading
RNF44	yes	insensitive	-0.068715	7.2075	0.595195	KEE	intragenic	KEE	intragenic	KEE	intragenic	KEE	intragenic	KEE	intragenic	KEE	intragenic	KEE	intragenic	nonKEE	intragenic	KEE	intragenic	spreading
ADAM17	yes	insensitive	-0.0486899	7.2053	0.713974	KEE	intragenic	KEE	intragenic	KEE	intragenic	KEE	intragenic	nonKEE	intragenic	KEE	intragenic	KEE	intragenic	KEE	intragenic	no_enhancer	no_enhancer	not_spreading
ZBTB2	yes	down	-0.604186	7.20494	1.07e-08	nonKEE	intragenic	nonKEE	intragenic	KEE	intragenic	KEE	intragenic	KEE	intergenic	KEE	intragenic	KEE	intragenic	no_enhancer	no_enhancer	KEE	intragenic	not_spreading
SIK3	yes	up	0.302291	7.2038	0.00221863	KEE	intragenic	KEE	intragenic	KEE	intragenic	KEE	intragenic	KEE	intragenic	KEE	intragenic	KEE	intragenic	KEE	intragenic	KEE	intragenic	not_spreading
MAN2A2	no	insensitive	-0.00254308	7.20109	0.98982	nonKEE	intragenic	nonKEE	intragenic	KEE	intragenic	nonKEE	intragenic	nonKEE	intragenic	KEE	intragenic	nonKEE	intragenic	no_enhancer	no_enhancer	no_enhancer	no_enhancer	not_spreading
LBR	yes	insensitive	0.169881	7.20086	0.117129	KEE	intragenic	KEE	intragenic	KEE	intragenic	KEE	intragenic	KEE	intragenic	KEE	intragenic	KEE	intragenic	nonKEE	intergenic	KEE	intragenic	not_spreading
AHDC1	yes	up	0.342349	7.19816	0.0140689	nonKEE	intragenic	KEE	intragenic	KEE	intragenic	nonKEE	intragenic	nonKEE	intragenic	KEE	intragenic	KEE	intragenic	KEE	intragenic	KEE	intragenic	not_spreading
AKAP8	yes	down	-0.224138	7.19747	0.0417531	KEE	intragenic	no_enhancer	no_enhancer	KEE	intragenic	KEE	intragenic	KEE	intragenic	KEE	intragenic	nonKEE	intragenic	no_enhancer	no_enhancer	nonKEE	intragenic	not_spreading
RAB11FIP1	no	up	1.0288	7.19716	6.27e-20	nonKEE	intragenic	nonKEE	intragenic	nonKEE	intragenic	KEE	intragenic	nonKEE	intragenic	KEE	intragenic	KEE	intragenic	KEE	intragenic	KEE	intragenic	not_spreading
STX6	yes	up	0.280024	7.19559	0.007418	nonKEE	intragenic	KEE	intragenic	KEE	intragenic	KEE	intragenic	nonKEE	intragenic	no_enhancer	no_enhancer	KEE	intragenic	no_enhancer	no_enhancer	KEE	intragenic	not_spreading
STIP1	yes	down	-0.383855	7.19347	0.000639	KEE	intragenic	KEE	intergenic	KEE	intragenic	nonKEE	intragenic	KEE	intragenic	KEE	intragenic	nonKEE	intragenic	KEE	intragenic	KEE	intragenic	not_spreading
TNFRSF10B	no	insensitive	0.14754	7.19266	0.343349	nonKEE	intragenic	no_enhancer	no_enhancer	no_enhancer	no_enhancer	nonKEE	intragenic	no_enhancer	no_enhancer	KEE	intragenic	no_enhancer	no_enhancer	no_enhancer	no_enhancer	KEE	intragenic	not_spreading
TLK1	yes	insensitive	-0.00670135	7.19158	0.969338	nonKEE	intragenic	nonKEE	intragenic	KEE	intragenic	no_enhancer	no_enhancer	KEE	intragenic	KEE	intragenic	KEE	intragenic	nonKEE	intergenic	KEE	intragenic	not_spreading
ARHGEF1	yes	insensitive	-0.137738	7.19053	0.340372	nonKEE	intragenic	KEE	intragenic	nonKEE	intragenic	no_enhancer	no_enhancer	KEE	intragenic	KEE	intragenic	KEE	intragenic	nonKEE	intragenic	nonKEE	intragenic	not_spreading
RNF41	yes	insensitive	0.17063	7.18916	0.117623	KEE	intragenic	KEE	intragenic	KEE	intragenic	no_enhancer	no_enhancer	no_enhancer	no_enhancer	no_enhancer	no_enhancer	no_enhancer	no_enhancer	nonKEE	intragenic	no_enhancer	no_enhancer	not_spreading
EEF2K	yes	insensitive	-0.0340278	7.18821	0.790583	KEE	intragenic	KEE	intragenic	KEE	intragenic	KEE	intragenic	KEE	intragenic	KEE	intragenic	KEE	intragenic	KEE	intragenic	nonKEE	intragenic	not_spreading
SPRED2	yes	insensitive	-0.0148924	7.18745	0.912794	nonKEE	intragenic	nonKEE	intragenic	nonKEE	intragenic	KEE	intragenic	nonKEE	intragenic	KEE	intragenic	KEE	intragenic	KEE	intragenic	KEE	intragenic	not_spreading
PHACTR4	yes	insensitive	0.136215	7.18546	0.298971	KEE	intragenic	KEE	intragenic	KEE	intragenic	nonKEE	intragenic	no_enhancer	no_enhancer	KEE	intragenic	KEE	intragenic	KEE	intragenic	nonKEE	intragenic	not_spreading
NPLOC4	yes	insensitive	-0.109971	7.18421	0.379727	KEE	intragenic	nonKEE	intragenic	nonKEE	intragenic	KEE	intragenic	KEE	intragenic	KEE	intragenic	nonKEE	intragenic	KEE	intragenic	nonKEE	intragenic	not_spreading
BRD8	yes	insensitive	0.169739	7.18179	0.191734	KEE	intragenic	no_enhancer	no_enhancer	no_enhancer	no_enhancer	KEE	intragenic	nonKEE	intragenic	no_enhancer	no_enhancer	no_enhancer	no_enhancer	no_enhancer	no_enhancer	no_enhancer	no_enhancer	not_spreading
CAB39	yes	insensitive	0.0779241	7.18171	0.445096	KEE	intragenic	KEE	intragenic	KEE	intragenic	KEE	intragenic	KEE	intragenic	KEE	intragenic	KEE	intragenic	KEE	intragenic	KEE	intragenic	not_spreading
MCM9	yes	insensitive	0.108711	7.18105	0.302473	KEE	intragenic	nonKEE	intergenic	KEE	intragenic	KEE	intragenic	KEE	intragenic	KEE	intragenic	KEE	intragenic	KEE	intragenic	KEE	intragenic	not_spreading
CLPTM1L	yes	down	-0.225571	7.18104	0.0367469	nonKEE	intragenic	nonKEE	intragenic	KEE	intragenic	KEE	intragenic	KEE	intragenic	KEE	intragenic	nonKEE	intragenic	nonKEE	intragenic	nonKEE	intragenic	spreading
SREBF1	yes	down	-0.615657	7.18096	1.16e-06	KEE	intragenic	KEE	intragenic	KEE	intragenic	KEE	intragenic	KEE	intragenic	KEE	intragenic	nonKEE	intragenic	KEE	intragenic	KEE	intragenic	not_spreading
IFI16	yes	insensitive	0.047353	7.18085	0.719729	nonKEE	intragenic	KEE	intragenic	KEE	intragenic	nonKEE	intragenic	no_enhancer	no_enhancer	no_enhancer	no_enhancer	KEE	intragenic	KEE	intragenic	no_enhancer	no_enhancer	not_spreading
ELOVL6	yes	down	-0.579594	7.18049	1.12e-06	KEE	intragenic	KEE	intragenic	KEE	intragenic	no_enhancer	no_enhancer	nonKEE	intragenic	KEE	intragenic	KEE	intragenic	KEE	intragenic	KEE	intragenic	spreading
NADK	yes	insensitive	-0.000581	7.17761	0.997382	nonKEE	intragenic	nonKEE	intragenic	KEE	intragenic	KEE	intragenic	KEE	intragenic	KEE	intragenic	KEE	intragenic	nonKEE	intragenic	KEE	intragenic	not_spreading
POLR2D	yes	down	-0.34099	7.17546	0.00023	KEE	intragenic	no_enhancer	no_enhancer	KEE	intragenic	KEE	intragenic	KEE	intragenic	no_enhancer	no_enhancer	no_enhancer	no_enhancer	no_enhancer	no_enhancer	KEE	intragenic	not_spreading
HIST1H2AB	no	down	-0.397707	7.17538	0.00179788	nonKEE	intergenic	no_enhancer	no_enhancer	no_enhancer	no_enhancer	no_enhancer	no_enhancer	no_enhancer	no_enhancer	KEE	intergenic	no_enhancer	no_enhancer	no_enhancer	no_enhancer	no_enhancer	no_enhancer	not_spreading
FAM101B	no	down	-0.650634	7.17537	1.08e-11	nonKEE	intergenic	no_enhancer	no_enhancer	no_enhancer	no_enhancer	no_enhancer	no_enhancer	nonKEE	intragenic	no_enhancer	no_enhancer	no_enhancer	no_enhancer	no_enhancer	no_enhancer	nonKEE	intragenic	not_spreading
CDK4	yes	down	-0.517771	7.17333	1.85e-07	nonKEE	intragenic	no_enhancer	no_enhancer	KEE	intragenic	no_enhancer	no_enhancer	KEE	intragenic	KEE	intragenic	no_enhancer	no_enhancer	nonKEE	intragenic	no_enhancer	no_enhancer	not_spreading
TIA1	yes	up	0.274384	7.17234	0.0285918	KEE	intragenic	no_enhancer	no_enhancer	KEE	intragenic	KEE	intragenic	KEE	intragenic	KEE	intragenic	nonKEE	intragenic	no_enhancer	no_enhancer	KEE	intragenic	not_spreading
PSMD1	yes	insensitive	0.041433	7.16996	0.717159	KEE	intragenic	KEE	intragenic	no_enhancer	no_enhancer	nonKEE	intragenic	KEE	intergenic	nonKEE	intergenic	nonKEE	intragenic	KEE	intragenic	KEE	intragenic	not_spreading
PPP4R1	yes	insensitive	-0.171647	7.1698	0.090225	KEE	intragenic	no_enhancer	no_enhancer	KEE	intragenic	no_enhancer	no_enhancer	no_enhancer	no_enhancer	KEE	intragenic	KEE	intragenic	KEE	intragenic	KEE	intragenic	not_spreading
TARBP1	yes	insensitive	0.141245	7.16945	0.155258	KEE	intragenic	nonKEE	intergenic	KEE	intragenic	nonKEE	intragenic	nonKEE	intergenic	KEE	intragenic	KEE	intragenic	nonKEE	intragenic	nonKEE	intragenic	not_spreading
EHBP1L1	no	insensitive	-0.114983	7.16892	0.458997	nonKEE	intragenic	nonKEE	intragenic	KEE	intragenic	nonKEE	intragenic	nonKEE	intragenic	KEE	intragenic	KEE	intragenic	KEE	intragenic	no_enhancer	no_enhancer	not_spreading
TRAPPC8	yes	insensitive	0.103687	7.1685	0.330608	KEE	intragenic	no_enhancer	no_enhancer	nonKEE	intragenic	KEE	intragenic	KEE	intragenic	no_enhancer	no_enhancer	no_enhancer	no_enhancer	no_enhancer	no_enhancer	nonKEE	intragenic	not_spreading
AHCYL1	yes	insensitive	0.0423164	7.1656	0.695472	nonKEE	intragenic	no_enhancer	no_enhancer	nonKEE	intragenic	KEE	intragenic	no_enhancer	no_enhancer	KEE	intragenic	KEE	intragenic	nonKEE	intragenic	nonKEE	intragenic	not_spreading
ATRNL1	yes	up	0.329846	7.16278	0.0193873	nonKEE	intergenic	no_enhancer	no_enhancer	KEE	intragenic	no_enhancer	no_enhancer	no_enhancer	no_enhancer	no_enhancer	no_enhancer	nonKEE	intragenic	no_enhancer	no_enhancer	nonKEE	intragenic	not_spreading
SOGA1	yes	insensitive	-0.14709	7.16278	0.246828	nonKEE	intragenic	KEE	intragenic	KEE	intragenic	KEE	intragenic	KEE	intragenic	KEE	intragenic	KEE	intragenic	KEE	intragenic	KEE	intragenic	not_spreading
DNTTIP2	yes	insensitive	-0.0905766	7.16181	0.475293	KEE	intragenic	KEE	intragenic	KEE	intragenic	no_enhancer	no_enhancer	KEE	intragenic	KEE	intragenic	no_enhancer	no_enhancer	no_enhancer	no_enhancer	no_enhancer	no_enhancer	not_spreading
PNP	yes	down	-0.472146	7.1604	5.18e-06	nonKEE	intragenic	KEE	intergenic	nonKEE	intergenic	KEE	intragenic	KEE	intragenic	KEE	intragenic	no_enhancer	no_enhancer	no_enhancer	no_enhancer	KEE	intergenic	not_spreading
KLHL9	yes	down	-0.352354	7.15864	0.000361	KEE	intragenic	KEE	intragenic	no_enhancer	no_enhancer	no_enhancer	no_enhancer	KEE	intragenic	no_enhancer	no_enhancer	no_enhancer	no_enhancer	no_enhancer	no_enhancer	no_enhancer	no_enhancer	not_spreading
CREB3L2	yes	insensitive	0.0242139	7.15806	0.869356	KEE	intragenic	KEE	intragenic	KEE	intragenic	KEE	intragenic	KEE	intragenic	KEE	intragenic	KEE	intragenic	KEE	intragenic	KEE	intragenic	not_spreading
TACC3	yes	insensitive	-0.161662	7.15787	0.236983	KEE	intragenic	KEE	intragenic	KEE	intragenic	KEE	intragenic	KEE	intragenic	KEE	intragenic	KEE	intragenic	KEE	intragenic	nonKEE	intragenic	not_spreading
GNA15	yes	insensitive	-0.0654022	7.15747	0.620878	nonKEE	intragenic	no_enhancer	no_enhancer	KEE	intragenic	no_enhancer	no_enhancer	nonKEE	intergenic	nonKEE	intragenic	no_enhancer	no_enhancer	nonKEE	intragenic	nonKEE	intragenic	not_spreading
ERBB2	yes	insensitive	-0.0686688	7.15719	0.644823	nonKEE	intragenic	nonKEE	intragenic	nonKEE	intragenic	no_enhancer	no_enhancer	no_enhancer	no_enhancer	nonKEE	intragenic	nonKEE	intragenic	nonKEE	intragenic	KEE	intragenic	not_spreading
REV1	yes	insensitive	-0.0227977	7.15662	0.858943	nonKEE	intragenic	nonKEE	intragenic	KEE	intragenic	no_enhancer	no_enhancer	KEE	intragenic	KEE	intragenic	nonKEE	intergenic	KEE	intragenic	KEE	intragenic	not_spreading
KIFC1	yes	insensitive	-0.174596	7.15593	0.17832	KEE	intragenic	KEE	intragenic	no_enhancer	no_enhancer	KEE	intragenic	KEE	intragenic	KEE	intragenic	nonKEE	intragenic	no_enhancer	no_enhancer	no_enhancer	no_enhancer	not_spreading
SLC39A8	yes	insensitive	0.0959302	7.15468	0.376063	KEE	intragenic	KEE	intragenic	KEE	intragenic	nonKEE	intragenic	no_enhancer	no_enhancer	KEE	intragenic	KEE	intragenic	KEE	intragenic	nonKEE	intragenic	not_spreading
SLA	no	up	1.96781	7.15459	1.78e-25	nonKEE	intragenic	KEE	intragenic	KEE	intragenic	KEE	intragenic	KEE	intragenic	no_enhancer	no_enhancer	no_enhancer	no_enhancer	nonKEE	intragenic	nonKEE	intragenic	not_spreading
PARP14	yes	insensitive	-0.0400707	7.15397	0.791047	KEE	intragenic	KEE	intragenic	KEE	intragenic	no_enhancer	no_enhancer	no_enhancer	no_enhancer	nonKEE	intragenic	KEE	intragenic	KEE	intergenic	no_enhancer	no_enhancer	not_spreading
NF2	yes	insensitive	-0.12718	7.15352	0.320862	nonKEE	intragenic	no_enhancer	no_enhancer	nonKEE	intragenic	KEE	intragenic	no_enhancer	no_enhancer	KEE	intragenic	nonKEE	intragenic	KEE	intragenic	KEE	intragenic	not_spreading
RPL31	yes	down	-0.272367	7.15327	0.0380162	KEE	intragenic	KEE	intragenic	no_enhancer	no_enhancer	KEE	intragenic	nonKEE	intragenic	KEE	intragenic	no_enhancer	no_enhancer	no_enhancer	no_enhancer	nonKEE	intragenic	not_spreading
TMEM131	yes	insensitive	0.16917	7.15119	0.0869966	nonKEE	intragenic	nonKEE	intragenic	KEE	intragenic	nonKEE	intragenic	nonKEE	intergenic	KEE	intragenic	KEE	intragenic	KEE	intragenic	KEE	intragenic	not_spreading
CYTH1	yes	down	-0.313158	7.15072	0.00163761	KEE	intragenic	KEE	intragenic	KEE	intragenic	KEE	intragenic	nonKEE	intragenic	KEE	intragenic	KEE	intragenic	KEE	intragenic	KEE	intragenic	spreading
PDE3B	yes	insensitive	-0.20342	7.1503	0.0667859	nonKEE	intragenic	nonKEE	intragenic	nonKEE	intragenic	KEE	intragenic	no_enhancer	no_enhancer	KEE	intragenic	nonKEE	intragenic	KEE	intragenic	no_enhancer	no_enhancer	not_spreading
RBM6	yes	up	0.310469	7.14638	0.00542298	KEE	intragenic	nonKEE	intragenic	KEE	intragenic	nonKEE	intragenic	KEE	intragenic	KEE	intragenic	KEE	intragenic	KEE	intragenic	KEE	intragenic	not_spreading
FUT8	yes	down	-0.321193	7.14614	0.00210238	nonKEE	intragenic	nonKEE	intragenic	KEE	intragenic	no_enhancer	no_enhancer	nonKEE	intragenic	KEE	intragenic	KEE	intragenic	no_enhancer	no_enhancer	nonKEE	intergenic	not_spreading
MSH2	yes	insensitive	0.0605106	7.14353	0.660289	KEE	intragenic	nonKEE	intragenic	nonKEE	intragenic	no_enhancer	no_enhancer	no_enhancer	no_enhancer	KEE	intragenic	nonKEE	intragenic	nonKEE	intragenic	KEE	intragenic	not_spreading
TBC1D8	yes	down	-0.288919	7.14352	0.00933622	KEE	intragenic	KEE	intragenic	KEE	intragenic	KEE	intragenic	KEE	intragenic	KEE	intragenic	KEE	intragenic	KEE	intragenic	KEE	intragenic	spreading
LSM14A	yes	insensitive	-0.0282685	7.14284	0.858327	KEE	intragenic	nonKEE	intragenic	KEE	intragenic	KEE	intragenic	KEE	intragenic	KEE	intragenic	nonKEE	intragenic	KEE	intragenic	KEE	intragenic	not_spreading
RSL24D1	yes	insensitive	-0.146535	7.14137	0.258753	KEE	intragenic	no_enhancer	no_enhancer	KEE	intragenic	no_enhancer	no_enhancer	KEE	intragenic	no_enhancer	no_enhancer	no_enhancer	no_enhancer	no_enhancer	no_enhancer	no_enhancer	no_enhancer	not_spreading
MRTO4	yes	down	-0.40094	7.13752	0.000149	KEE	intragenic	no_enhancer	no_enhancer	no_enhancer	no_enhancer	no_enhancer	no_enhancer	KEE	intragenic	KEE	intragenic	no_enhancer	no_enhancer	no_enhancer	no_enhancer	no_enhancer	no_enhancer	not_spreading
KIAA0247	yes	up	0.349392	7.1373	0.00378955	KEE	intragenic	KEE	intragenic	KEE	intragenic	KEE	intragenic	no_enhancer	no_enhancer	KEE	intragenic	KEE	intragenic	KEE	intragenic	KEE	intragenic	spreading
ATP13A1	yes	down	-0.355298	7.13618	0.0152116	nonKEE	intergenic	no_enhancer	no_enhancer	KEE	intragenic	KEE	intragenic	nonKEE	intragenic	KEE	intragenic	no_enhancer	no_enhancer	nonKEE	intragenic	KEE	intragenic	not_spreading
SYNJ2	yes	up	0.480168	7.13509	9.11e-07	nonKEE	intragenic	nonKEE	intragenic	KEE	intragenic	nonKEE	intragenic	nonKEE	intragenic	KEE	intragenic	KEE	intragenic	KEE	intragenic	KEE	intragenic	not_spreading
BTBD7	yes	insensitive	0.18214	7.13439	0.0770382	KEE	intragenic	KEE	intragenic	KEE	intragenic	KEE	intragenic	KEE	intragenic	KEE	intragenic	KEE	intragenic	KEE	intragenic	KEE	intragenic	not_spreading
ZNF236	yes	insensitive	-0.0267876	7.13435	0.829904	nonKEE	intragenic	nonKEE	intragenic	KEE	intragenic	KEE	intragenic	no_enhancer	no_enhancer	no_enhancer	no_enhancer	KEE	intragenic	no_enhancer	no_enhancer	KEE	intragenic	not_spreading
NFKBIA	yes	down	-0.283519	7.13414	0.00287496	KEE	intragenic	KEE	intragenic	KEE	intragenic	KEE	intergenic	KEE	intragenic	KEE	intragenic	nonKEE	intergenic	nonKEE	intergenic	nonKEE	intragenic	not_spreading
C18orf25	yes	insensitive	-0.128987	7.13321	0.237696	KEE	intragenic	KEE	intragenic	KEE	intragenic	no_enhancer	no_enhancer	nonKEE	intragenic	KEE	intragenic	KEE	intragenic	KEE	intragenic	KEE	intragenic	not_spreading
DUSP10	yes	down	-0.431683	7.13282	0.000151	KEE	intragenic	KEE	intragenic	KEE	intragenic	KEE	intragenic	nonKEE	intragenic	KEE	intragenic	KEE	intragenic	KEE	intragenic	no_enhancer	no_enhancer	not_spreading
WDR5	yes	down	-0.280485	7.13099	0.0324978	nonKEE	intragenic	no_enhancer	no_enhancer	KEE	intragenic	no_enhancer	no_enhancer	KEE	intragenic	KEE	intragenic	nonKEE	intragenic	KEE	intragenic	KEE	intragenic	not_spreading
BYSL	yes	down	-0.505277	7.12948	0.0002	KEE	intragenic	nonKEE	intergenic	KEE	intragenic	no_enhancer	no_enhancer	nonKEE	intragenic	KEE	intragenic	no_enhancer	no_enhancer	no_enhancer	no_enhancer	no_enhancer	no_enhancer	not_spreading
PDIA3	yes	insensitive	-0.0903129	7.12942	0.466386	KEE	intragenic	no_enhancer	no_enhancer	no_enhancer	no_enhancer	KEE	intragenic	KEE	intragenic	no_enhancer	no_enhancer	no_enhancer	no_enhancer	no_enhancer	no_enhancer	KEE	intragenic	not_spreading
ENSA	yes	insensitive	-0.112442	7.12878	0.26434	nonKEE	intragenic	KEE	intragenic	KEE	intragenic	KEE	intragenic	nonKEE	intragenic	KEE	intragenic	KEE	intragenic	KEE	intragenic	nonKEE	intragenic	not_spreading
MSI2	yes	up	0.396565	7.12656	0.00131889	KEE	intragenic	KEE	intragenic	KEE	intragenic	nonKEE	intragenic	nonKEE	intragenic	KEE	intragenic	KEE	intragenic	KEE	intragenic	KEE	intragenic	not_spreading
RB1	yes	up	0.19859	7.12416	0.0417347	nonKEE	intragenic	KEE	intragenic	KEE	intragenic	nonKEE	intragenic	KEE	intragenic	no_enhancer	no_enhancer	nonKEE	intragenic	nonKEE	intragenic	no_enhancer	no_enhancer	not_spreading
NFIL3	yes	down	-0.382395	7.12331	0.00061	nonKEE	intergenic	nonKEE	intergenic	KEE	intragenic	KEE	intragenic	nonKEE	intragenic	KEE	intragenic	no_enhancer	no_enhancer	KEE	intragenic	no_enhancer	no_enhancer	not_spreading
INF2	yes	insensitive	-0.28196	7.12254	0.0950214	nonKEE	intragenic	no_enhancer	no_enhancer	nonKEE	intragenic	no_enhancer	no_enhancer	nonKEE	intergenic	KEE	intragenic	KEE	intragenic	KEE	intragenic	nonKEE	intragenic	not_spreading
SAFB2	yes	insensitive	-0.0757332	7.12183	0.453528	KEE	intragenic	no_enhancer	no_enhancer	no_enhancer	no_enhancer	KEE	intragenic	KEE	intragenic	KEE	intergenic	no_enhancer	no_enhancer	no_enhancer	no_enhancer	nonKEE	intragenic	not_spreading
CALU	yes	insensitive	-0.0274885	7.11985	0.835042	KEE	intragenic	no_enhancer	no_enhancer	no_enhancer	no_enhancer	no_enhancer	no_enhancer	no_enhancer	no_enhancer	KEE	intragenic	no_enhancer	no_enhancer	no_enhancer	no_enhancer	no_enhancer	no_enhancer	not_spreading
KRI1	yes	down	-0.337278	7.11962	0.00160283	KEE	intragenic	KEE	intragenic	KEE	intragenic	KEE	intragenic	nonKEE	intragenic	KEE	intragenic	nonKEE	intragenic	no_enhancer	no_enhancer	nonKEE	intragenic	not_spreading
MARK2	yes	insensitive	-0.158013	7.11919	0.164317	nonKEE	intragenic	KEE	intragenic	KEE	intragenic	KEE	intragenic	KEE	intragenic	KEE	intragenic	KEE	intragenic	KEE	intragenic	KEE	intragenic	not_spreading
MARCKSL1	yes	down	-0.757777	7.11631	1.09e-11	KEE	intragenic	nonKEE	intragenic	KEE	intragenic	nonKEE	intergenic	no_enhancer	no_enhancer	KEE	intragenic	KEE	intergenic	no_enhancer	no_enhancer	nonKEE	intergenic	not_spreading
TIMELESS	yes	insensitive	-0.125237	7.11613	0.332091	KEE	intragenic	no_enhancer	no_enhancer	no_enhancer	no_enhancer	KEE	intragenic	no_enhancer	no_enhancer	KEE	intragenic	no_enhancer	no_enhancer	no_enhancer	no_enhancer	no_enhancer	no_enhancer	not_spreading
TM9SF4	yes	insensitive	-0.0142217	7.11499	0.919008	KEE	intragenic	no_enhancer	no_enhancer	no_enhancer	no_enhancer	KEE	intragenic	no_enhancer	no_enhancer	KEE	intragenic	KEE	intragenic	nonKEE	intragenic	no_enhancer	no_enhancer	not_spreading
RABL6	yes	insensitive	-0.298155	7.11388	0.0526868	nonKEE	intergenic	no_enhancer	no_enhancer	no_enhancer	no_enhancer	no_enhancer	no_enhancer	no_enhancer	no_enhancer	nonKEE	intragenic	no_enhancer	no_enhancer	nonKEE	intragenic	nonKEE	intragenic	not_spreading
CERS6	yes	insensitive	-0.0628161	7.11375	0.595117	KEE	intragenic	KEE	intragenic	KEE	intragenic	KEE	intragenic	no_enhancer	no_enhancer	KEE	intragenic	KEE	intragenic	no_enhancer	no_enhancer	KEE	intragenic	not_spreading
KDM4B	yes	insensitive	0.122209	7.11209	0.39692	KEE	intragenic	KEE	intragenic	nonKEE	intragenic	KEE	intragenic	nonKEE	intragenic	KEE	intragenic	KEE	intragenic	nonKEE	intragenic	KEE	intragenic	not_spreading
PKD2	yes	insensitive	0.186276	7.10965	0.125962	nonKEE	intragenic	no_enhancer	no_enhancer	KEE	intragenic	KEE	intragenic	no_enhancer	no_enhancer	no_enhancer	no_enhancer	no_enhancer	no_enhancer	nonKEE	intragenic	KEE	intragenic	not_spreading
LONP1	yes	down	-0.431702	7.10951	0.00222131	KEE	intragenic	KEE	intragenic	KEE	intragenic	KEE	intragenic	KEE	intragenic	KEE	intragenic	nonKEE	intragenic	KEE	intragenic	no_enhancer	no_enhancer	not_spreading
CNPY3	yes	insensitive	0.129531	7.10882	0.283106	KEE	intragenic	KEE	intragenic	KEE	intragenic	KEE	intragenic	KEE	intragenic	KEE	intragenic	KEE	intragenic	no_enhancer	no_enhancer	nonKEE	intragenic	not_spreading
PER1	no	down	-0.90481	7.10769	7.11e-13	nonKEE	intragenic	no_enhancer	no_enhancer	no_enhancer	no_enhancer	no_enhancer	no_enhancer	nonKEE	intergenic	no_enhancer	no_enhancer	no_enhancer	no_enhancer	nonKEE	intergenic	nonKEE	intergenic	not_spreading
HOOK3	yes	up	0.436343	7.10719	0.00174599	KEE	intragenic	no_enhancer	no_enhancer	KEE	intragenic	KEE	intragenic	nonKEE	intragenic	no_enhancer	no_enhancer	nonKEE	intragenic	no_enhancer	no_enhancer	no_enhancer	no_enhancer	not_spreading
GAK	yes	insensitive	-0.00247684	7.1065	0.988412	KEE	intragenic	KEE	intragenic	KEE	intragenic	KEE	intragenic	KEE	intragenic	KEE	intragenic	KEE	intragenic	no_enhancer	no_enhancer	nonKEE	intragenic	not_spreading
ACAP2	yes	insensitive	0.253102	7.10474	0.0564777	nonKEE	intragenic	nonKEE	intragenic	KEE	intragenic	nonKEE	intergenic	KEE	intragenic	KEE	intragenic	KEE	intragenic	nonKEE	intragenic	nonKEE	intragenic	not_spreading
MYD88	yes	down	-0.276522	7.1042	0.0278808	KEE	intragenic	no_enhancer	no_enhancer	KEE	intragenic	nonKEE	intergenic	no_enhancer	no_enhancer	nonKEE	intergenic	nonKEE	intergenic	nonKEE	intergenic	no_enhancer	no_enhancer	not_spreading
RB1CC1	yes	up	0.289359	7.10412	0.0256332	KEE	intragenic	KEE	intragenic	KEE	intragenic	nonKEE	intergenic	no_enhancer	no_enhancer	KEE	intragenic	nonKEE	intragenic	KEE	intragenic	KEE	intragenic	not_spreading
CDKN2AIP	yes	insensitive	-0.0831918	7.10309	0.545551	KEE	intragenic	KEE	intergenic	nonKEE	intergenic	nonKEE	intergenic	nonKEE	intragenic	KEE	intragenic	no_enhancer	no_enhancer	nonKEE	intergenic	no_enhancer	no_enhancer	not_spreading
CRIM1	no	up	0.809611	7.10281	7.49e-14	nonKEE	intragenic	nonKEE	intragenic	nonKEE	intragenic	nonKEE	intragenic	no_enhancer	no_enhancer	nonKEE	intragenic	nonKEE	intragenic	KEE	intragenic	KEE	intragenic	not_spreading
OAZ1	yes	down	-0.402541	7.10267	0.0035295	KEE	intragenic	KEE	intragenic	KEE	intragenic	no_enhancer	no_enhancer	KEE	intragenic	no_enhancer	no_enhancer	no_enhancer	no_enhancer	no_enhancer	no_enhancer	KEE	intragenic	spreading
R3HCC1L	yes	insensitive	0.205252	7.10041	0.051776	nonKEE	intragenic	KEE	intragenic	KEE	intragenic	KEE	intragenic	no_enhancer	no_enhancer	nonKEE	intragenic	nonKEE	intergenic	nonKEE	intragenic	KEE	intragenic	not_spreading
IWS1	yes	insensitive	0.124167	7.09918	0.381878	KEE	intragenic	KEE	intragenic	KEE	intragenic	KEE	intragenic	KEE	intragenic	KEE	intragenic	KEE	intragenic	KEE	intragenic	KEE	intragenic	not_spreading
RPS19	yes	down	-0.303121	7.09869	0.0204306	KEE	intragenic	KEE	intragenic	nonKEE	intragenic	KEE	intragenic	KEE	intragenic	KEE	intragenic	KEE	intragenic	nonKEE	intragenic	KEE	intragenic	not_spreading
LSG1	yes	insensitive	-0.0755839	7.09818	0.509906	KEE	intragenic	KEE	intragenic	KEE	intragenic	nonKEE	intergenic	KEE	intragenic	no_enhancer	no_enhancer	KEE	intragenic	no_enhancer	no_enhancer	nonKEE	intragenic	not_spreading
SYMPK	yes	insensitive	-0.0226226	7.098	0.864062	KEE	intragenic	no_enhancer	no_enhancer	nonKEE	intragenic	KEE	intragenic	no_enhancer	no_enhancer	KEE	intragenic	no_enhancer	no_enhancer	no_enhancer	no_enhancer	nonKEE	intragenic	not_spreading
MRPS27	yes	insensitive	-0.0548643	7.09407	0.659977	KEE	intragenic	KEE	intragenic	KEE	intragenic	nonKEE	intragenic	nonKEE	intragenic	KEE	intragenic	KEE	intragenic	KEE	intragenic	KEE	intragenic	not_spreading
IRS1	yes	down	-0.257085	7.09284	0.0168934	KEE	intragenic	KEE	intragenic	KEE	intragenic	nonKEE	intragenic	nonKEE	intragenic	nonKEE	intragenic	nonKEE	intragenic	nonKEE	intragenic	KEE	intragenic	not_spreading
FBXO21	yes	insensitive	-0.045388	7.0916	0.675366	nonKEE	intragenic	KEE	intragenic	no_enhancer	no_enhancer	no_enhancer	no_enhancer	no_enhancer	no_enhancer	nonKEE	intragenic	nonKEE	intragenic	nonKEE	intragenic	nonKEE	intragenic	not_spreading
IFRD1	yes	insensitive	0.0719181	7.09068	0.563426	nonKEE	intergenic	no_enhancer	no_enhancer	KEE	intragenic	no_enhancer	no_enhancer	no_enhancer	no_enhancer	KEE	intragenic	no_enhancer	no_enhancer	nonKEE	intragenic	nonKEE	intragenic	not_spreading
EIF3J	yes	insensitive	-0.0952895	7.0898	0.437759	KEE	intragenic	no_enhancer	no_enhancer	no_enhancer	no_enhancer	no_enhancer	no_enhancer	KEE	intragenic	KEE	intragenic	KEE	intragenic	no_enhancer	no_enhancer	no_enhancer	no_enhancer	not_spreading
MBTPS1	yes	insensitive	0.145956	7.08779	0.183559	KEE	intragenic	no_enhancer	no_enhancer	KEE	intragenic	KEE	intragenic	nonKEE	intragenic	KEE	intragenic	KEE	intragenic	KEE	intragenic	nonKEE	intragenic	not_spreading
CACNB4	yes	down	-0.408178	7.08707	0.00118266	KEE	intragenic	KEE	intragenic	KEE	intragenic	nonKEE	intragenic	no_enhancer	no_enhancer	no_enhancer	no_enhancer	KEE	intragenic	no_enhancer	no_enhancer	nonKEE	intragenic	spreading
PTDSS1	yes	insensitive	-0.153396	7.08437	0.13741	nonKEE	intragenic	nonKEE	intragenic	nonKEE	intragenic	nonKEE	intergenic	no_enhancer	no_enhancer	KEE	intragenic	KEE	intragenic	KEE	intragenic	nonKEE	intragenic	not_spreading
PIK3CG	yes	insensitive	-0.103147	7.0839	0.371619	KEE	intragenic	no_enhancer	no_enhancer	nonKEE	intragenic	KEE	intragenic	KEE	intragenic	nonKEE	intragenic	nonKEE	intragenic	no_enhancer	no_enhancer	no_enhancer	no_enhancer	not_spreading
ANPEP	no	up	0.391129	7.08241	0.00245515	nonKEE	intragenic	nonKEE	intragenic	nonKEE	intragenic	KEE	intragenic	no_enhancer	no_enhancer	nonKEE	intragenic	no_enhancer	no_enhancer	nonKEE	intergenic	nonKEE	intragenic	not_spreading
PHC2	yes	down	-0.461513	7.08061	0.000573	KEE	intragenic	KEE	intragenic	KEE	intragenic	KEE	intragenic	no_enhancer	no_enhancer	KEE	intragenic	KEE	intragenic	KEE	intragenic	nonKEE	intragenic	not_spreading
PCGF3	yes	insensitive	-0.161907	7.07875	0.101022	KEE	intragenic	KEE	intragenic	no_enhancer	no_enhancer	KEE	intragenic	nonKEE	intragenic	KEE	intragenic	nonKEE	intergenic	nonKEE	intergenic	nonKEE	intragenic	not_spreading
EFCAB4B	yes	insensitive	0.0030188	7.07785	0.982558	KEE	intragenic	KEE	intragenic	KEE	intragenic	nonKEE	intragenic	nonKEE	intragenic	KEE	intragenic	KEE	intragenic	no_enhancer	no_enhancer	nonKEE	intergenic	not_spreading
ATP11A	yes	insensitive	-0.136412	7.07776	0.222382	nonKEE	intergenic	no_enhancer	no_enhancer	KEE	intragenic	KEE	intragenic	KEE	intragenic	KEE	intragenic	KEE	intragenic	KEE	intragenic	KEE	intragenic	not_spreading
PPIP5K2	yes	insensitive	0.0546867	7.07652	0.652841	nonKEE	intragenic	nonKEE	intragenic	nonKEE	intragenic	no_enhancer	no_enhancer	no_enhancer	no_enhancer	no_enhancer	no_enhancer	nonKEE	intragenic	nonKEE	intergenic	no_enhancer	no_enhancer	not_spreading
LSM14B	yes	down	-0.51565	7.07548	2.74e-07	nonKEE	intragenic	KEE	intragenic	nonKEE	intragenic	no_enhancer	no_enhancer	no_enhancer	no_enhancer	no_enhancer	no_enhancer	nonKEE	intragenic	nonKEE	intragenic	nonKEE	intragenic	not_spreading
MTMR9	yes	insensitive	0.195522	7.07539	0.12357	KEE	intragenic	KEE	intragenic	KEE	intragenic	no_enhancer	no_enhancer	no_enhancer	no_enhancer	no_enhancer	no_enhancer	KEE	intragenic	no_enhancer	no_enhancer	KEE	intragenic	not_spreading
DTX3L	yes	insensitive	0.0743987	7.07444	0.569469	KEE	intragenic	nonKEE	intragenic	KEE	intragenic	nonKEE	intragenic	nonKEE	intragenic	no_enhancer	no_enhancer	KEE	intragenic	nonKEE	intragenic	no_enhancer	no_enhancer	not_spreading
AMBRA1	yes	insensitive	-0.110313	7.07241	0.311079	KEE	intragenic	KEE	intragenic	KEE	intragenic	KEE	intragenic	KEE	intragenic	KEE	intragenic	KEE	intragenic	KEE	intragenic	KEE	intragenic	not_spreading
FBXW7	yes	insensitive	-0.142468	7.06629	0.216984	KEE	intragenic	KEE	intragenic	KEE	intragenic	KEE	intragenic	no_enhancer	no_enhancer	no_enhancer	no_enhancer	KEE	intragenic	KEE	intragenic	KEE	intragenic	not_spreading
DUSP7	yes	down	-0.662495	7.06618	1.78e-10	nonKEE	intergenic	no_enhancer	no_enhancer	nonKEE	intragenic	KEE	intragenic	nonKEE	intragenic	KEE	intragenic	KEE	intragenic	KEE	intragenic	nonKEE	intragenic	not_spreading
CD47	yes	up	0.686322	7.06519	2.53e-09	nonKEE	intergenic	no_enhancer	no_enhancer	KEE	intragenic	KEE	intragenic	nonKEE	intergenic	nonKEE	intergenic	KEE	intragenic	nonKEE	intergenic	nonKEE	intragenic	not_spreading
NLRC5	no	insensitive	0.196459	7.06464	0.134422	nonKEE	intragenic	nonKEE	intragenic	KEE	intragenic	KEE	intragenic	nonKEE	intragenic	nonKEE	intragenic	KEE	intragenic	KEE	intragenic	nonKEE	intragenic	not_spreading
ARID5A	yes	down	-0.77333	7.06313	1.37e-10	KEE	intragenic	KEE	intragenic	KEE	intragenic	no_enhancer	no_enhancer	no_enhancer	no_enhancer	nonKEE	intragenic	KEE	intragenic	nonKEE	intergenic	nonKEE	intragenic	not_spreading
NUP133	yes	insensitive	-0.0119511	7.06278	0.923245	nonKEE	intragenic	nonKEE	intragenic	nonKEE	intragenic	nonKEE	intragenic	no_enhancer	no_enhancer	nonKEE	intragenic	nonKEE	intragenic	no_enhancer	no_enhancer	nonKEE	intragenic	not_spreading
ZNF627	yes	insensitive	-0.152189	7.06162	0.156399	KEE	intragenic	KEE	intragenic	KEE	intragenic	KEE	intragenic	KEE	intragenic	KEE	intragenic	KEE	intragenic	KEE	intragenic	KEE	intragenic	not_spreading
RFC3	yes	insensitive	-0.0532611	7.06064	0.660533	nonKEE	intergenic	nonKEE	intergenic	nonKEE	intergenic	nonKEE	intergenic	no_enhancer	no_enhancer	no_enhancer	no_enhancer	nonKEE	intragenic	nonKEE	intragenic	nonKEE	intragenic	not_spreading
RASSF1	yes	down	-0.28765	7.05871	0.0310679	KEE	intragenic	KEE	intragenic	KEE	intragenic	KEE	intragenic	KEE	intragenic	KEE	intragenic	KEE	intragenic	KEE	intragenic	nonKEE	intragenic	not_spreading
POLR3E	yes	insensitive	-0.10932	7.05687	0.30489	KEE	intragenic	no_enhancer	no_enhancer	KEE	intragenic	no_enhancer	no_enhancer	no_enhancer	no_enhancer	KEE	intragenic	no_enhancer	no_enhancer	no_enhancer	no_enhancer	nonKEE	intragenic	not_spreading
WRN	yes	up	0.374486	7.05172	0.000699	KEE	intragenic	KEE	intragenic	no_enhancer	no_enhancer	no_enhancer	no_enhancer	no_enhancer	no_enhancer	KEE	intragenic	nonKEE	intragenic	no_enhancer	no_enhancer	nonKEE	intragenic	not_spreading
UNK	yes	insensitive	0.213389	7.05127	0.0558325	KEE	intragenic	KEE	intragenic	KEE	intragenic	KEE	intragenic	KEE	intragenic	KEE	intragenic	nonKEE	intragenic	nonKEE	intragenic	no_enhancer	no_enhancer	not_spreading
TSC22D1	yes	insensitive	-0.155992	7.05111	0.139893	nonKEE	intragenic	no_enhancer	no_enhancer	KEE	intragenic	no_enhancer	no_enhancer	nonKEE	intragenic	KEE	intragenic	nonKEE	intragenic	KEE	intragenic	KEE	intragenic	not_spreading
FMNL3	no	insensitive	0.0221663	7.05045	0.89209	nonKEE	intragenic	KEE	intragenic	KEE	intragenic	nonKEE	intragenic	nonKEE	intragenic	nonKEE	intragenic	KEE	intragenic	nonKEE	intragenic	KEE	intragenic	not_spreading
GRB10	yes	down	-0.502384	7.05009	1.51e-07	KEE	intragenic	KEE	intragenic	KEE	intragenic	no_enhancer	no_enhancer	no_enhancer	no_enhancer	KEE	intragenic	no_enhancer	no_enhancer	KEE	intragenic	KEE	intragenic	not_spreading
TAOK3	yes	insensitive	-0.0127539	7.0478	0.924162	KEE	intragenic	KEE	intragenic	KEE	intragenic	KEE	intragenic	KEE	intragenic	KEE	intragenic	KEE	intragenic	nonKEE	intragenic	nonKEE	intragenic	not_spreading
SKI	yes	down	-0.357436	7.04775	0.00215716	nonKEE	intragenic	KEE	intragenic	nonKEE	intragenic	KEE	intragenic	KEE	intragenic	KEE	intragenic	KEE	intragenic	KEE	intragenic	KEE	intragenic	not_spreading
TTI1	yes	insensitive	-0.0640933	7.04726	0.581422	nonKEE	intragenic	nonKEE	intragenic	nonKEE	intragenic	KEE	intragenic	no_enhancer	no_enhancer	KEE	intragenic	nonKEE	intragenic	nonKEE	intragenic	KEE	intragenic	not_spreading
MAPKAPK2	yes	down	-0.464316	7.04647	0.000642	nonKEE	intragenic	no_enhancer	no_enhancer	KEE	intragenic	KEE	intragenic	KEE	intragenic	KEE	intragenic	KEE	intragenic	KEE	intragenic	KEE	intragenic	not_spreading
RAD54L	yes	insensitive	0.160785	7.04637	0.176018	KEE	intragenic	no_enhancer	no_enhancer	no_enhancer	no_enhancer	no_enhancer	no_enhancer	nonKEE	intragenic	KEE	intragenic	no_enhancer	no_enhancer	nonKEE	intergenic	no_enhancer	no_enhancer	not_spreading
AMMECR1L	yes	down	-0.21673	7.04564	0.0282042	KEE	intragenic	no_enhancer	no_enhancer	KEE	intragenic	KEE	intragenic	KEE	intragenic	KEE	intragenic	no_enhancer	no_enhancer	no_enhancer	no_enhancer	no_enhancer	no_enhancer	not_spreading
CDC27	yes	up	0.268048	7.04268	0.0062	nonKEE	intragenic	no_enhancer	no_enhancer	KEE	intragenic	no_enhancer	no_enhancer	KEE	intragenic	KEE	intragenic	KEE	intragenic	nonKEE	intergenic	nonKEE	intragenic	not_spreading
CCDC6	yes	insensitive	-0.0261459	7.04129	0.844068	KEE	intragenic	nonKEE	intragenic	KEE	intragenic	KEE	intragenic	nonKEE	intragenic	KEE	intragenic	KEE	intragenic	nonKEE	intergenic	KEE	intragenic	not_spreading
CD72	yes	up	0.33063	7.04004	0.001397	KEE	intragenic	nonKEE	intragenic	KEE	intragenic	nonKEE	intragenic	no_enhancer	no_enhancer	no_enhancer	no_enhancer	nonKEE	intragenic	no_enhancer	no_enhancer	nonKEE	intragenic	not_spreading
RRP12	no	down	-0.428672	7.03818	0.00110987	nonKEE	intragenic	nonKEE	intragenic	nonKEE	intragenic	KEE	intragenic	nonKEE	intragenic	KEE	intragenic	no_enhancer	no_enhancer	nonKEE	intragenic	nonKEE	intragenic	not_spreading
ZNF574	yes	down	-0.652928	7.03731	2.73e-07	KEE	intragenic	nonKEE	intragenic	KEE	intragenic	no_enhancer	no_enhancer	nonKEE	intragenic	KEE	intragenic	nonKEE	intragenic	nonKEE	intragenic	nonKEE	intragenic	not_spreading
GRAMD1A	yes	down	-0.414537	7.03632	4.97e-05	KEE	intragenic	KEE	intragenic	no_enhancer	no_enhancer	nonKEE	intragenic	no_enhancer	no_enhancer	no_enhancer	no_enhancer	KEE	intragenic	KEE	intragenic	KEE	intragenic	not_spreading
TCF7	yes	up	0.485592	7.03519	4.98e-06	KEE	intragenic	KEE	intragenic	nonKEE	intragenic	no_enhancer	no_enhancer	no_enhancer	no_enhancer	KEE	intragenic	KEE	intragenic	KEE	intragenic	nonKEE	intragenic	not_spreading
TANC2	no	up	0.357514	7.03488	0.000357	nonKEE	intragenic	nonKEE	intragenic	nonKEE	intragenic	nonKEE	intragenic	nonKEE	intragenic	no_enhancer	no_enhancer	no_enhancer	no_enhancer	no_enhancer	no_enhancer	nonKEE	intragenic	not_spreading
RANBP9	yes	insensitive	0.0873897	7.03468	0.507543	KEE	intragenic	KEE	intragenic	KEE	intragenic	KEE	intragenic	KEE	intragenic	KEE	intragenic	KEE	intragenic	KEE	intragenic	KEE	intragenic	not_spreading
XPO7	yes	insensitive	0.121872	7.03295	0.243624	nonKEE	intragenic	no_enhancer	no_enhancer	nonKEE	intragenic	nonKEE	intragenic	no_enhancer	no_enhancer	KEE	intragenic	KEE	intragenic	nonKEE	intergenic	KEE	intragenic	not_spreading
DNAJC7	yes	insensitive	-0.0654307	7.03233	0.551413	KEE	intragenic	no_enhancer	no_enhancer	KEE	intragenic	KEE	intragenic	KEE	intragenic	KEE	intragenic	nonKEE	intragenic	KEE	intragenic	KEE	intragenic	not_spreading
PIK3CD	yes	insensitive	-0.116903	7.03135	0.451891	KEE	intragenic	KEE	intragenic	KEE	intragenic	KEE	intragenic	KEE	intragenic	KEE	intragenic	KEE	intragenic	nonKEE	intragenic	nonKEE	intragenic	spreading
GOLIM4	yes	insensitive	-0.0207919	7.02976	0.891079	nonKEE	intragenic	nonKEE	intragenic	KEE	intragenic	KEE	intragenic	no_enhancer	no_enhancer	KEE	intragenic	KEE	intragenic	KEE	intragenic	KEE	intragenic	not_spreading
IQGAP3	yes	insensitive	0.2281	7.02904	0.0863812	nonKEE	intragenic	nonKEE	intragenic	nonKEE	intragenic	KEE	intragenic	nonKEE	intragenic	KEE	intragenic	no_enhancer	no_enhancer	KEE	intragenic	no_enhancer	no_enhancer	not_spreading
PUF60	yes	down	-0.660959	7.02872	2.16e-05	nonKEE	intragenic	no_enhancer	no_enhancer	KEE	intragenic	KEE	intragenic	KEE	intragenic	KEE	intragenic	nonKEE	intragenic	KEE	intragenic	KEE	intragenic	not_spreading
NSMAF	yes	up	0.289441	7.02846	0.00796182	nonKEE	intragenic	nonKEE	intragenic	KEE	intragenic	KEE	intragenic	nonKEE	intragenic	KEE	intragenic	KEE	intragenic	KEE	intragenic	KEE	intragenic	not_spreading
KLF9	yes	insensitive	-0.0501628	7.0259	0.717663	KEE	intragenic	KEE	intragenic	nonKEE	intragenic	KEE	intragenic	nonKEE	intragenic	KEE	intragenic	nonKEE	intragenic	nonKEE	intragenic	nonKEE	intergenic	not_spreading
PTK2	yes	insensitive	-0.132534	7.02585	0.177409	KEE	intragenic	KEE	intragenic	KEE	intragenic	nonKEE	intragenic	no_enhancer	no_enhancer	KEE	intragenic	nonKEE	intragenic	KEE	intragenic	KEE	intragenic	spreading
BZRAP1	no	insensitive	0.0447423	7.0258	0.835925	nonKEE	intragenic	nonKEE	intragenic	nonKEE	intragenic	nonKEE	intragenic	nonKEE	intragenic	nonKEE	intragenic	nonKEE	intragenic	no_enhancer	no_enhancer	nonKEE	intragenic	not_spreading
ZSWIM6	yes	insensitive	-0.0517378	7.02428	0.69227	nonKEE	intragenic	no_enhancer	no_enhancer	nonKEE	intragenic	KEE	intragenic	no_enhancer	no_enhancer	no_enhancer	no_enhancer	nonKEE	intragenic	KEE	intragenic	KEE	intragenic	not_spreading
SEC31A	yes	insensitive	0.0819479	7.02292	0.49721	nonKEE	intragenic	no_enhancer	no_enhancer	KEE	intragenic	KEE	intragenic	nonKEE	intragenic	KEE	intragenic	KEE	intragenic	no_enhancer	no_enhancer	no_enhancer	no_enhancer	not_spreading
PDE4DIP	yes	insensitive	-0.0210223	7.0228	0.884899	nonKEE	intragenic	nonKEE	intragenic	KEE	intragenic	KEE	intragenic	nonKEE	intragenic	KEE	intragenic	nonKEE	intragenic	nonKEE	intragenic	nonKEE	intragenic	spreading
CYTIP	yes	insensitive	0.171537	7.01953	0.0951546	KEE	intragenic	KEE	intragenic	KEE	intragenic	nonKEE	intragenic	nonKEE	intragenic	no_enhancer	no_enhancer	KEE	intragenic	nonKEE	intragenic	no_enhancer	no_enhancer	spreading
AURKB	yes	down	-0.249321	7.0195	0.0387697	KEE	intragenic	no_enhancer	no_enhancer	KEE	intragenic	no_enhancer	no_enhancer	KEE	intragenic	KEE	intragenic	nonKEE	intergenic	KEE	intragenic	no_enhancer	no_enhancer	not_spreading
CNOT8	yes	up	0.236805	7.01942	0.0154995	KEE	intragenic	KEE	intragenic	no_enhancer	no_enhancer	KEE	intragenic	KEE	intragenic	KEE	intragenic	no_enhancer	no_enhancer	no_enhancer	no_enhancer	no_enhancer	no_enhancer	not_spreading
ZNF335	no	insensitive	-0.234521	7.01862	0.111343	nonKEE	intragenic	nonKEE	intergenic	nonKEE	intragenic	nonKEE	intragenic	nonKEE	intragenic	KEE	intragenic	nonKEE	intragenic	nonKEE	intergenic	nonKEE	intragenic	not_spreading
GGA1	yes	insensitive	0.252866	7.01862	0.0904305	KEE	intragenic	nonKEE	intragenic	KEE	intragenic	KEE	intragenic	nonKEE	intragenic	KEE	intragenic	KEE	intragenic	no_enhancer	no_enhancer	nonKEE	intragenic	not_spreading
SLC1A4	yes	up	0.527043	7.0186	2e-05	nonKEE	intragenic	nonKEE	intragenic	KEE	intragenic	KEE	intragenic	KEE	intragenic	KEE	intragenic	nonKEE	intragenic	nonKEE	intergenic	no_enhancer	no_enhancer	not_spreading
PTBP2	yes	insensitive	0.331081	7.01844	0.054323	KEE	intragenic	no_enhancer	no_enhancer	KEE	intragenic	KEE	intragenic	no_enhancer	no_enhancer	KEE	intragenic	no_enhancer	no_enhancer	no_enhancer	no_enhancer	KEE	intragenic	not_spreading
ZBTB7A	yes	down	-0.474827	7.01839	1.05e-06	KEE	intragenic	no_enhancer	no_enhancer	nonKEE	intergenic	KEE	intragenic	KEE	intragenic	KEE	intragenic	KEE	intragenic	KEE	intragenic	nonKEE	intragenic	not_spreading
NELFCD	yes	insensitive	-0.134494	7.01786	0.250249	nonKEE	intergenic	no_enhancer	no_enhancer	no_enhancer	no_enhancer	no_enhancer	no_enhancer	no_enhancer	no_enhancer	KEE	intragenic	nonKEE	intragenic	no_enhancer	no_enhancer	no_enhancer	no_enhancer	not_spreading
GCNT1	yes	up	1.14104	7.01766	9.34e-18	nonKEE	intragenic	KEE	intragenic	KEE	intragenic	no_enhancer	no_enhancer	nonKEE	intragenic	no_enhancer	no_enhancer	KEE	intragenic	nonKEE	intragenic	KEE	intragenic	not_spreading
WDR76	yes	insensitive	0.164257	7.01732	0.221352	KEE	intragenic	KEE	intragenic	nonKEE	intragenic	KEE	intragenic	nonKEE	intragenic	no_enhancer	no_enhancer	KEE	intragenic	no_enhancer	no_enhancer	no_enhancer	no_enhancer	not_spreading
NFATC2IP	yes	insensitive	0.093189	7.0166	0.475293	nonKEE	intergenic	nonKEE	intergenic	no_enhancer	no_enhancer	nonKEE	intergenic	nonKEE	intragenic	KEE	intragenic	no_enhancer	no_enhancer	KEE	intragenic	no_enhancer	no_enhancer	not_spreading
SPTY2D1	yes	insensitive	-0.0277727	7.01576	0.849335	nonKEE	intergenic	no_enhancer	no_enhancer	KEE	intragenic	nonKEE	intragenic	nonKEE	intergenic	nonKEE	intragenic	KEE	intragenic	nonKEE	intergenic	no_enhancer	no_enhancer	not_spreading
DNMT3A	no	down	-0.377777	7.01358	0.000837	nonKEE	intragenic	nonKEE	intragenic	nonKEE	intragenic	nonKEE	intragenic	nonKEE	intragenic	KEE	intragenic	KEE	intragenic	nonKEE	intragenic	KEE	intragenic	not_spreading
MYL12B	yes	down	-0.31842	7.01297	0.00145046	KEE	intragenic	KEE	intragenic	KEE	intragenic	nonKEE	intergenic	KEE	intragenic	KEE	intragenic	KEE	intragenic	no_enhancer	no_enhancer	nonKEE	intergenic	not_spreading
PWP2	yes	down	-0.431953	7.01263	0.00414964	KEE	intragenic	no_enhancer	no_enhancer	no_enhancer	no_enhancer	no_enhancer	no_enhancer	no_enhancer	no_enhancer	KEE	intragenic	no_enhancer	no_enhancer	no_enhancer	no_enhancer	no_enhancer	no_enhancer	not_spreading
LPP	no	insensitive	0.172152	7.01069	0.196498	nonKEE	intragenic	nonKEE	intragenic	KEE	intragenic	nonKEE	intragenic	nonKEE	intragenic	no_enhancer	no_enhancer	nonKEE	intragenic	KEE	intragenic	KEE	intragenic	not_spreading
SH2B1	yes	down	-0.54208	7.00998	4.84e-06	nonKEE	intragenic	no_enhancer	no_enhancer	KEE	intragenic	KEE	intragenic	KEE	intragenic	KEE	intragenic	no_enhancer	no_enhancer	no_enhancer	no_enhancer	nonKEE	intragenic	not_spreading
SURF4	yes	down	-0.308667	7.00983	0.0129942	KEE	intragenic	no_enhancer	no_enhancer	KEE	intragenic	KEE	intragenic	KEE	intragenic	KEE	intragenic	KEE	intragenic	KEE	intragenic	nonKEE	intragenic	not_spreading
TMEM167A	yes	insensitive	0.156607	7.00797	0.176981	KEE	intragenic	KEE	intragenic	no_enhancer	no_enhancer	no_enhancer	no_enhancer	no_enhancer	no_enhancer	no_enhancer	no_enhancer	KEE	intragenic	no_enhancer	no_enhancer	KEE	intragenic	not_spreading
MPHOSPH9	yes	insensitive	0.130799	7.00677	0.251454	KEE	intragenic	no_enhancer	no_enhancer	KEE	intragenic	KEE	intragenic	no_enhancer	no_enhancer	no_enhancer	no_enhancer	nonKEE	intragenic	no_enhancer	no_enhancer	no_enhancer	no_enhancer	not_spreading
C17orf85	yes	insensitive	0.113176	7.00664	0.402145	nonKEE	intragenic	nonKEE	intragenic	KEE	intragenic	nonKEE	intragenic	nonKEE	intragenic	KEE	intragenic	nonKEE	intragenic	nonKEE	intergenic	no_enhancer	no_enhancer	not_spreading
ADPGK	yes	insensitive	0.172336	7.00597	0.087516	nonKEE	intergenic	no_enhancer	no_enhancer	no_enhancer	no_enhancer	KEE	intragenic	KEE	intragenic	no_enhancer	no_enhancer	KEE	intragenic	KEE	intragenic	no_enhancer	no_enhancer	not_spreading
FARSB	yes	insensitive	0.103071	7.00593	0.402391	nonKEE	intragenic	no_enhancer	no_enhancer	KEE	intragenic	no_enhancer	no_enhancer	no_enhancer	no_enhancer	KEE	intragenic	KEE	intragenic	nonKEE	intergenic	nonKEE	intragenic	not_spreading
DUSP6	yes	down	-0.521352	7.00536	0.000424	KEE	intragenic	KEE	intragenic	KEE	intragenic	KEE	intragenic	nonKEE	intragenic	nonKEE	intergenic	no_enhancer	no_enhancer	nonKEE	intragenic	nonKEE	intragenic	spreading
ING5	yes	insensitive	-0.00306315	7.00416	0.984139	KEE	intragenic	nonKEE	intragenic	nonKEE	intragenic	nonKEE	intragenic	nonKEE	intergenic	no_enhancer	no_enhancer	KEE	intragenic	no_enhancer	no_enhancer	no_enhancer	no_enhancer	not_spreading
WDR4	yes	down	-0.256226	7.00274	0.00945164	nonKEE	intergenic	no_enhancer	no_enhancer	no_enhancer	no_enhancer	no_enhancer	no_enhancer	KEE	intragenic	KEE	intragenic	no_enhancer	no_enhancer	no_enhancer	no_enhancer	KEE	intragenic	not_spreading
RABGAP1L	yes	up	0.411032	7.00273	0.000857	nonKEE	intragenic	no_enhancer	no_enhancer	nonKEE	intragenic	KEE	intragenic	no_enhancer	no_enhancer	KEE	intragenic	KEE	intragenic	KEE	intragenic	KEE	intragenic	not_spreading
C6orf48	yes	down	-0.314145	7.00145	0.00614988	KEE	intragenic	no_enhancer	no_enhancer	no_enhancer	no_enhancer	no_enhancer	no_enhancer	no_enhancer	no_enhancer	KEE	intragenic	nonKEE	intergenic	no_enhancer	no_enhancer	no_enhancer	no_enhancer	not_spreading
PIK3R3	yes	insensitive	0.022375	7.00093	0.854633	nonKEE	intragenic	nonKEE	intragenic	nonKEE	intragenic	nonKEE	intragenic	no_enhancer	no_enhancer	nonKEE	intragenic	KEE	intragenic	KEE	intragenic	nonKEE	intragenic	not_spreading
KLHL21	yes	down	-0.615653	6.9996	0.000196	KEE	intragenic	nonKEE	intragenic	nonKEE	intragenic	nonKEE	intragenic	nonKEE	intragenic	KEE	intragenic	no_enhancer	no_enhancer	nonKEE	intragenic	nonKEE	intragenic	not_spreading
SLC43A2	no	up	0.694379	6.99881	4.22e-06	nonKEE	intragenic	KEE	intragenic	nonKEE	intragenic	nonKEE	intragenic	nonKEE	intragenic	KEE	intragenic	nonKEE	intragenic	nonKEE	intragenic	nonKEE	intragenic	not_spreading
GPATCH4	yes	down	-0.32824	6.99869	0.00143068	KEE	intragenic	KEE	intragenic	KEE	intragenic	nonKEE	intragenic	no_enhancer	no_enhancer	KEE	intragenic	no_enhancer	no_enhancer	nonKEE	intragenic	no_enhancer	no_enhancer	not_spreading
PER2	yes	insensitive	-0.0965983	6.99867	0.393298	nonKEE	intragenic	nonKEE	intragenic	nonKEE	intragenic	KEE	intragenic	nonKEE	intragenic	KEE	intragenic	nonKEE	intragenic	KEE	intragenic	nonKEE	intragenic	not_spreading
GFPT1	yes	insensitive	-0.224649	6.99853	0.106871	KEE	intragenic	KEE	intragenic	KEE	intragenic	KEE	intragenic	nonKEE	intergenic	KEE	intragenic	no_enhancer	no_enhancer	nonKEE	intergenic	nonKEE	intragenic	not_spreading
LNPEP	yes	insensitive	0.157364	6.99785	0.291869	KEE	intragenic	KEE	intragenic	KEE	intragenic	nonKEE	intragenic	no_enhancer	no_enhancer	no_enhancer	no_enhancer	KEE	intragenic	no_enhancer	no_enhancer	nonKEE	intragenic	spreading
RELT	yes	insensitive	-0.0457507	6.99422	0.807171	KEE	intragenic	KEE	intragenic	KEE	intragenic	KEE	intragenic	KEE	intragenic	KEE	intragenic	KEE	intragenic	KEE	intragenic	no_enhancer	no_enhancer	not_spreading
DNAH1	no	insensitive	0.12855	6.99421	0.377858	nonKEE	intergenic	nonKEE	intergenic	nonKEE	intergenic	nonKEE	intragenic	no_enhancer	no_enhancer	nonKEE	intragenic	nonKEE	intergenic	nonKEE	intergenic	nonKEE	intragenic	not_spreading
TRIM26	yes	insensitive	-0.169349	6.99296	0.0932506	nonKEE	intergenic	nonKEE	intergenic	KEE	intragenic	no_enhancer	no_enhancer	nonKEE	intergenic	no_enhancer	no_enhancer	KEE	intragenic	KEE	intragenic	nonKEE	intragenic	not_spreading
FBN2	no	up	1.19892	6.99119	5.75e-19	nonKEE	intragenic	nonKEE	intragenic	nonKEE	intragenic	no_enhancer	no_enhancer	no_enhancer	no_enhancer	no_enhancer	no_enhancer	nonKEE	intragenic	nonKEE	intragenic	nonKEE	intragenic	not_spreading
PIK3C2A	yes	insensitive	0.216484	6.99118	0.106196	nonKEE	intragenic	nonKEE	intragenic	nonKEE	intragenic	KEE	intragenic	nonKEE	intragenic	no_enhancer	no_enhancer	KEE	intragenic	KEE	intragenic	KEE	intragenic	not_spreading
SAE1	yes	insensitive	-0.051863	6.98954	0.68883	KEE	intragenic	KEE	intragenic	KEE	intragenic	nonKEE	intragenic	KEE	intragenic	KEE	intragenic	KEE	intragenic	KEE	intragenic	KEE	intragenic	not_spreading
PDCD6IP	yes	insensitive	0.0390066	6.98931	0.799798	KEE	intragenic	nonKEE	intragenic	nonKEE	intragenic	nonKEE	intragenic	no_enhancer	no_enhancer	KEE	intragenic	KEE	intragenic	no_enhancer	no_enhancer	KEE	intragenic	not_spreading
SMC6	yes	up	0.626712	6.98873	9.11e-07	nonKEE	intergenic	nonKEE	intergenic	KEE	intragenic	KEE	intragenic	no_enhancer	no_enhancer	KEE	intragenic	nonKEE	intergenic	no_enhancer	no_enhancer	KEE	intragenic	not_spreading
NACC1	yes	down	-0.392061	6.98861	0.000869	KEE	intragenic	no_enhancer	no_enhancer	no_enhancer	no_enhancer	no_enhancer	no_enhancer	KEE	intragenic	KEE	intragenic	KEE	intragenic	KEE	intragenic	KEE	intragenic	not_spreading
ZNF808	yes	insensitive	-0.0394177	6.98807	0.750011	nonKEE	intragenic	KEE	intragenic	KEE	intragenic	KEE	intragenic	no_enhancer	no_enhancer	no_enhancer	no_enhancer	no_enhancer	no_enhancer	no_enhancer	no_enhancer	nonKEE	intragenic	not_spreading
FBXO31	yes	insensitive	-0.191857	6.98612	0.0946015	nonKEE	intragenic	no_enhancer	no_enhancer	KEE	intragenic	nonKEE	intragenic	no_enhancer	no_enhancer	KEE	intragenic	KEE	intragenic	no_enhancer	no_enhancer	nonKEE	intragenic	not_spreading
USP39	yes	down	-0.27402	6.98606	0.00545153	KEE	intragenic	KEE	intragenic	KEE	intragenic	nonKEE	intragenic	KEE	intragenic	KEE	intragenic	nonKEE	intragenic	nonKEE	intragenic	no_enhancer	no_enhancer	not_spreading
UBE2G1	yes	insensitive	-0.0385571	6.98605	0.728028	nonKEE	intergenic	no_enhancer	no_enhancer	KEE	intragenic	no_enhancer	no_enhancer	nonKEE	intragenic	KEE	intragenic	KEE	intragenic	KEE	intragenic	KEE	intragenic	not_spreading
NLGN4X	yes	up	1.93693	6.98386	8.77e-28	nonKEE	intergenic	nonKEE	intergenic	nonKEE	intragenic	no_enhancer	no_enhancer	no_enhancer	no_enhancer	no_enhancer	no_enhancer	no_enhancer	no_enhancer	no_enhancer	no_enhancer	KEE	intragenic	not_spreading
KIAA1524	yes	insensitive	0.201969	6.98363	0.13836	KEE	intragenic	no_enhancer	no_enhancer	no_enhancer	no_enhancer	no_enhancer	no_enhancer	KEE	intragenic	no_enhancer	no_enhancer	no_enhancer	no_enhancer	no_enhancer	no_enhancer	KEE	intragenic	not_spreading
DDX31	yes	insensitive	-0.021083	6.98361	0.872875	nonKEE	intragenic	nonKEE	intragenic	nonKEE	intragenic	nonKEE	intragenic	KEE	intragenic	no_enhancer	no_enhancer	nonKEE	intragenic	nonKEE	intragenic	KEE	intragenic	not_spreading
U2AF1	yes	insensitive	0.0468312	6.98337	0.686712	KEE	intragenic	KEE	intragenic	KEE	intragenic	no_enhancer	no_enhancer	KEE	intragenic	KEE	intragenic	nonKEE	intergenic	nonKEE	intergenic	nonKEE	intergenic	not_spreading
FCHSD2	yes	up	0.198724	6.9833	0.0404198	nonKEE	intergenic	nonKEE	intergenic	KEE	intragenic	KEE	intragenic	nonKEE	intragenic	KEE	intragenic	KEE	intragenic	nonKEE	intragenic	nonKEE	intragenic	not_spreading
COPS3	yes	down	-0.243007	6.98228	0.0128466	KEE	intragenic	KEE	intragenic	KEE	intragenic	no_enhancer	no_enhancer	KEE	intragenic	KEE	intragenic	no_enhancer	no_enhancer	nonKEE	intragenic	no_enhancer	no_enhancer	not_spreading
UBE2D2	yes	insensitive	0.0639256	6.98225	0.591073	KEE	intragenic	KEE	intragenic	KEE	intragenic	KEE	intragenic	KEE	intragenic	KEE	intragenic	KEE	intragenic	KEE	intragenic	KEE	intragenic	not_spreading
ZNF266	yes	insensitive	-0.0825568	6.97917	0.461711	KEE	intragenic	no_enhancer	no_enhancer	KEE	intragenic	KEE	intragenic	nonKEE	intragenic	nonKEE	intergenic	no_enhancer	no_enhancer	no_enhancer	no_enhancer	nonKEE	intergenic	not_spreading
THAP9-AS1	yes	insensitive	0.117345	6.97821	0.409931	KEE	intragenic	no_enhancer	no_enhancer	no_enhancer	no_enhancer	no_enhancer	no_enhancer	nonKEE	intragenic	no_enhancer	no_enhancer	no_enhancer	no_enhancer	no_enhancer	no_enhancer	no_enhancer	no_enhancer	not_spreading
SMEK2	yes	insensitive	0.126105	6.9773	0.3638	KEE	intragenic	no_enhancer	no_enhancer	no_enhancer	no_enhancer	no_enhancer	no_enhancer	no_enhancer	no_enhancer	KEE	intragenic	no_enhancer	no_enhancer	nonKEE	intragenic	no_enhancer	no_enhancer	not_spreading
SNX30	yes	down	-0.677709	6.97653	1.04e-12	KEE	intragenic	KEE	intragenic	KEE	intragenic	nonKEE	intragenic	nonKEE	intragenic	nonKEE	intragenic	nonKEE	intragenic	KEE	intragenic	KEE	intragenic	not_spreading
PANK2	yes	insensitive	-0.0769934	6.97626	0.509906	KEE	intragenic	KEE	intragenic	KEE	intragenic	no_enhancer	no_enhancer	KEE	intragenic	KEE	intragenic	KEE	intragenic	KEE	intragenic	KEE	intragenic	not_spreading
DEPDC5	yes	insensitive	0.146793	6.97524	0.145378	nonKEE	intragenic	nonKEE	intragenic	nonKEE	intragenic	nonKEE	intragenic	nonKEE	intragenic	KEE	intragenic	nonKEE	intragenic	nonKEE	intragenic	KEE	intragenic	not_spreading
STK38	yes	up	0.374392	6.97341	0.016537	KEE	intragenic	KEE	intragenic	KEE	intragenic	KEE	intragenic	nonKEE	intergenic	KEE	intragenic	nonKEE	intergenic	nonKEE	intragenic	nonKEE	intergenic	not_spreading
MIA3	yes	insensitive	0.0297133	6.97239	0.832621	nonKEE	intragenic	nonKEE	intragenic	KEE	intragenic	nonKEE	intragenic	no_enhancer	no_enhancer	KEE	intragenic	KEE	intragenic	nonKEE	intragenic	no_enhancer	no_enhancer	not_spreading
PRMT1	yes	down	-0.584298	6.96851	6.44e-05	KEE	intragenic	KEE	intragenic	KEE	intragenic	nonKEE	intragenic	KEE	intragenic	KEE	intragenic	KEE	intragenic	nonKEE	intragenic	KEE	intragenic	not_spreading
TGIF1	yes	insensitive	-0.0682831	6.96799	0.584946	KEE	intragenic	KEE	intragenic	KEE	intragenic	KEE	intragenic	KEE	intragenic	KEE	intragenic	nonKEE	intragenic	nonKEE	intragenic	nonKEE	intragenic	spreading
UVRAG	yes	up	0.52671	6.96597	1.56e-07	KEE	intragenic	KEE	intragenic	KEE	intragenic	KEE	intragenic	nonKEE	intragenic	KEE	intragenic	KEE	intragenic	KEE	intragenic	KEE	intragenic	not_spreading
MBD1	yes	insensitive	-0.17444	6.96243	0.0995212	KEE	intragenic	KEE	intragenic	KEE	intragenic	KEE	intragenic	nonKEE	intragenic	KEE	intragenic	nonKEE	intragenic	no_enhancer	no_enhancer	nonKEE	intragenic	not_spreading
SPATA5	yes	insensitive	-0.126203	6.96177	0.253265	nonKEE	intragenic	nonKEE	intragenic	nonKEE	intragenic	no_enhancer	no_enhancer	no_enhancer	no_enhancer	nonKEE	intergenic	no_enhancer	no_enhancer	nonKEE	intergenic	nonKEE	intragenic	not_spreading
SLC17A9	yes	insensitive	-0.237	6.96093	0.201343	KEE	intragenic	KEE	intragenic	KEE	intragenic	KEE	intragenic	no_enhancer	no_enhancer	no_enhancer	no_enhancer	nonKEE	intergenic	no_enhancer	no_enhancer	nonKEE	intragenic	not_spreading
ZNF516	yes	down	-0.316077	6.96021	0.00213511	KEE	intragenic	KEE	intragenic	nonKEE	intragenic	KEE	intragenic	KEE	intragenic	no_enhancer	no_enhancer	KEE	intragenic	no_enhancer	no_enhancer	KEE	intragenic	not_spreading
ZFAS1	yes	down	-0.267284	6.95844	0.0132012	KEE	intragenic	no_enhancer	no_enhancer	nonKEE	intergenic	no_enhancer	no_enhancer	no_enhancer	no_enhancer	KEE	intragenic	KEE	intragenic	KEE	intragenic	nonKEE	intergenic	not_spreading
SENP1	yes	insensitive	0.0371015	6.95698	0.744494	KEE	intragenic	no_enhancer	no_enhancer	no_enhancer	no_enhancer	no_enhancer	no_enhancer	no_enhancer	no_enhancer	nonKEE	intragenic	no_enhancer	no_enhancer	no_enhancer	no_enhancer	nonKEE	intergenic	not_spreading
SNRK	yes	insensitive	0.0123475	6.9565	0.923252	nonKEE	intragenic	nonKEE	intragenic	KEE	intragenic	KEE	intragenic	KEE	intragenic	nonKEE	intragenic	KEE	intragenic	no_enhancer	no_enhancer	nonKEE	intragenic	not_spreading
VAPB	yes	insensitive	0.149954	6.95613	0.168069	KEE	intragenic	no_enhancer	no_enhancer	no_enhancer	no_enhancer	no_enhancer	no_enhancer	nonKEE	intragenic	KEE	intragenic	KEE	intragenic	KEE	intragenic	KEE	intragenic	not_spreading
MAN1A2	yes	insensitive	0.0592988	6.95563	0.653847	nonKEE	intergenic	no_enhancer	no_enhancer	no_enhancer	no_enhancer	no_enhancer	no_enhancer	no_enhancer	no_enhancer	KEE	intragenic	no_enhancer	no_enhancer	nonKEE	intergenic	KEE	intragenic	not_spreading
PDPR	yes	insensitive	0.0210276	6.95467	0.877395	KEE	intragenic	KEE	intragenic	KEE	intragenic	KEE	intragenic	nonKEE	intragenic	no_enhancer	no_enhancer	no_enhancer	no_enhancer	no_enhancer	no_enhancer	no_enhancer	no_enhancer	not_spreading
DNAJC5	yes	insensitive	-0.0717405	6.95313	0.619521	KEE	intragenic	KEE	intragenic	no_enhancer	no_enhancer	KEE	intragenic	KEE	intragenic	KEE	intragenic	no_enhancer	no_enhancer	KEE	intragenic	nonKEE	intragenic	not_spreading
PIAS2	yes	insensitive	0.185385	6.94859	0.163198	nonKEE	intragenic	nonKEE	intragenic	nonKEE	intragenic	no_enhancer	no_enhancer	no_enhancer	no_enhancer	KEE	intragenic	nonKEE	intragenic	no_enhancer	no_enhancer	KEE	intragenic	not_spreading
ATF6	yes	insensitive	0.0960727	6.94853	0.377283	KEE	intragenic	no_enhancer	no_enhancer	nonKEE	intragenic	no_enhancer	no_enhancer	no_enhancer	no_enhancer	no_enhancer	no_enhancer	KEE	intragenic	nonKEE	intragenic	no_enhancer	no_enhancer	not_spreading
ZNRF1	yes	down	-0.42642	6.94811	0.000119	KEE	intragenic	KEE	intragenic	KEE	intragenic	KEE	intragenic	nonKEE	intragenic	KEE	intragenic	KEE	intragenic	KEE	intragenic	KEE	intragenic	spreading
PSIP1	yes	insensitive	0.122324	6.94321	0.498979	KEE	intragenic	no_enhancer	no_enhancer	KEE	intragenic	no_enhancer	no_enhancer	KEE	intragenic	KEE	intragenic	nonKEE	intragenic	nonKEE	intergenic	KEE	intragenic	not_spreading
REXO1	yes	down	-0.288717	6.94232	0.0245468	KEE	intragenic	KEE	intragenic	KEE	intragenic	KEE	intragenic	KEE	intragenic	KEE	intragenic	nonKEE	intergenic	nonKEE	intragenic	KEE	intragenic	not_spreading
STT3A	yes	insensitive	-0.0847144	6.94228	0.44264	KEE	intragenic	KEE	intragenic	KEE	intragenic	KEE	intragenic	no_enhancer	no_enhancer	no_enhancer	no_enhancer	KEE	intragenic	nonKEE	intragenic	no_enhancer	no_enhancer	not_spreading
FOXP1	yes	down	-0.246287	6.94194	0.0340288	nonKEE	intragenic	KEE	intragenic	KEE	intragenic	KEE	intragenic	KEE	intragenic	KEE	intragenic	nonKEE	intragenic	nonKEE	intragenic	KEE	intragenic	not_spreading
CCNB1	yes	down	-0.240407	6.9418	0.0262183	KEE	intragenic	no_enhancer	no_enhancer	no_enhancer	no_enhancer	KEE	intragenic	nonKEE	intragenic	KEE	intragenic	no_enhancer	no_enhancer	no_enhancer	no_enhancer	nonKEE	intragenic	not_spreading
UBE2Q2	yes	insensitive	0.137686	6.9395	0.225343	nonKEE	intragenic	nonKEE	intragenic	KEE	intragenic	nonKEE	intragenic	KEE	intragenic	KEE	intragenic	nonKEE	intragenic	nonKEE	intragenic	KEE	intragenic	not_spreading
ABHD4	yes	down	-0.449395	6.93842	1.64e-06	KEE	intragenic	KEE	intragenic	KEE	intragenic	no_enhancer	no_enhancer	no_enhancer	no_enhancer	KEE	intragenic	nonKEE	intragenic	nonKEE	intergenic	nonKEE	intragenic	not_spreading
WDR45B	yes	insensitive	-0.103609	6.93745	0.358496	KEE	intragenic	KEE	intragenic	KEE	intragenic	KEE	intragenic	nonKEE	intragenic	KEE	intragenic	no_enhancer	no_enhancer	nonKEE	intergenic	KEE	intragenic	not_spreading
MAST3	no	up	0.439243	6.93719	0.000829	nonKEE	intragenic	KEE	intragenic	KEE	intragenic	nonKEE	intragenic	nonKEE	intragenic	KEE	intragenic	KEE	intragenic	nonKEE	intragenic	nonKEE	intragenic	not_spreading
SNRPA	yes	down	-0.388391	6.93638	0.000171	KEE	intragenic	no_enhancer	no_enhancer	KEE	intragenic	KEE	intragenic	KEE	intragenic	KEE	intragenic	no_enhancer	no_enhancer	no_enhancer	no_enhancer	no_enhancer	no_enhancer	not_spreading
LONRF1	yes	insensitive	0.15861	6.93415	0.16419	KEE	intragenic	no_enhancer	no_enhancer	KEE	intragenic	nonKEE	intragenic	no_enhancer	no_enhancer	KEE	intragenic	KEE	intragenic	nonKEE	intragenic	KEE	intragenic	not_spreading
TBCD	yes	insensitive	-0.0889192	6.93398	0.450936	nonKEE	intragenic	KEE	intragenic	KEE	intragenic	nonKEE	intragenic	no_enhancer	no_enhancer	KEE	intragenic	KEE	intragenic	no_enhancer	no_enhancer	KEE	intragenic	not_spreading
SIRT1	yes	insensitive	0.149994	6.93186	0.194701	KEE	intragenic	no_enhancer	no_enhancer	no_enhancer	no_enhancer	no_enhancer	no_enhancer	no_enhancer	no_enhancer	no_enhancer	no_enhancer	no_enhancer	no_enhancer	no_enhancer	no_enhancer	nonKEE	intragenic	not_spreading
FBXW11	yes	insensitive	-0.0176679	6.93177	0.890852	nonKEE	intragenic	KEE	intragenic	KEE	intragenic	KEE	intragenic	nonKEE	intragenic	KEE	intragenic	KEE	intragenic	KEE	intragenic	KEE	intragenic	not_spreading
HBS1L	yes	insensitive	0.257056	6.92995	0.0846363	KEE	intragenic	nonKEE	intragenic	KEE	intragenic	nonKEE	intragenic	KEE	intragenic	KEE	intragenic	KEE	intragenic	nonKEE	intragenic	KEE	intragenic	not_spreading
GUSB	yes	down	-0.255733	6.92926	0.0236258	KEE	intergenic	KEE	intergenic	KEE	intragenic	no_enhancer	no_enhancer	KEE	intragenic	KEE	intragenic	nonKEE	intergenic	KEE	intragenic	nonKEE	intragenic	not_spreading
TAOK2	yes	insensitive	-0.145053	6.92876	0.264102	KEE	intragenic	KEE	intragenic	KEE	intragenic	KEE	intragenic	no_enhancer	no_enhancer	no_enhancer	no_enhancer	no_enhancer	no_enhancer	KEE	intragenic	no_enhancer	no_enhancer	not_spreading
CTBP1	yes	down	-0.55543	6.92859	8.5e-06	KEE	intragenic	KEE	intragenic	KEE	intragenic	KEE	intragenic	KEE	intragenic	KEE	intragenic	KEE	intragenic	KEE	intragenic	KEE	intragenic	not_spreading
TMED10	yes	insensitive	0.0994005	6.9276	0.525239	nonKEE	intergenic	nonKEE	intergenic	KEE	intragenic	KEE	intragenic	KEE	intragenic	nonKEE	intergenic	KEE	intragenic	nonKEE	intergenic	KEE	intragenic	not_spreading
NPC1	yes	insensitive	-0.176976	6.92613	0.0968305	nonKEE	intragenic	nonKEE	intragenic	KEE	intragenic	nonKEE	intragenic	KEE	intragenic	KEE	intragenic	KEE	intragenic	KEE	intragenic	nonKEE	intragenic	not_spreading
TUBGCP5	yes	insensitive	0.120902	6.92564	0.261775	nonKEE	intergenic	no_enhancer	no_enhancer	no_enhancer	no_enhancer	no_enhancer	no_enhancer	no_enhancer	no_enhancer	no_enhancer	no_enhancer	no_enhancer	no_enhancer	nonKEE	intragenic	no_enhancer	no_enhancer	not_spreading
BUB1	yes	insensitive	0.0812195	6.92481	0.581755	KEE	intragenic	KEE	intragenic	KEE	intragenic	KEE	intragenic	nonKEE	intergenic	KEE	intragenic	KEE	intragenic	KEE	intragenic	KEE	intragenic	not_spreading
ATG13	yes	insensitive	0.0715001	6.92115	0.545049	nonKEE	intragenic	nonKEE	intragenic	KEE	intragenic	KEE	intragenic	nonKEE	intragenic	no_enhancer	no_enhancer	nonKEE	intragenic	nonKEE	intragenic	nonKEE	intragenic	not_spreading
AKIRIN1	yes	insensitive	0.0157904	6.9211	0.917358	nonKEE	intragenic	no_enhancer	no_enhancer	no_enhancer	no_enhancer	no_enhancer	no_enhancer	no_enhancer	no_enhancer	KEE	intragenic	no_enhancer	no_enhancer	nonKEE	intergenic	KEE	intragenic	not_spreading
MRE11A	yes	insensitive	0.268202	6.92029	0.0702795	KEE	intragenic	no_enhancer	no_enhancer	nonKEE	intragenic	no_enhancer	no_enhancer	KEE	intragenic	nonKEE	intragenic	KEE	intragenic	nonKEE	intragenic	nonKEE	intragenic	not_spreading
NCKAP1L	no	up	0.484953	6.91886	5.18e-06	nonKEE	intragenic	nonKEE	intragenic	no_enhancer	no_enhancer	KEE	intragenic	KEE	intragenic	no_enhancer	no_enhancer	no_enhancer	no_enhancer	no_enhancer	no_enhancer	no_enhancer	no_enhancer	not_spreading
CBX4	yes	insensitive	0.00926048	6.91494	0.959652	nonKEE	intragenic	nonKEE	intragenic	KEE	intragenic	nonKEE	intragenic	KEE	intragenic	KEE	intragenic	KEE	intragenic	KEE	intragenic	nonKEE	intragenic	not_spreading
GLYR1	yes	insensitive	0.220764	6.91217	0.052021	nonKEE	intragenic	no_enhancer	no_enhancer	no_enhancer	no_enhancer	no_enhancer	no_enhancer	no_enhancer	no_enhancer	no_enhancer	no_enhancer	no_enhancer	no_enhancer	no_enhancer	no_enhancer	no_enhancer	no_enhancer	not_spreading
UBE2J1	yes	insensitive	-0.171288	6.91076	0.113576	KEE	intragenic	KEE	intragenic	KEE	intragenic	KEE	intragenic	KEE	intragenic	KEE	intergenic	KEE	intragenic	nonKEE	intergenic	no_enhancer	no_enhancer	not_spreading
H6PD	no	up	0.41975	6.90829	0.000512	nonKEE	intragenic	nonKEE	intragenic	KEE	intragenic	KEE	intragenic	nonKEE	intragenic	no_enhancer	no_enhancer	nonKEE	intragenic	nonKEE	intragenic	nonKEE	intragenic	not_spreading
SMARCB1	yes	insensitive	-0.0699047	6.90765	0.536019	KEE	intragenic	KEE	intragenic	KEE	intragenic	KEE	intragenic	no_enhancer	no_enhancer	KEE	intragenic	KEE	intragenic	no_enhancer	no_enhancer	nonKEE	intragenic	not_spreading
MGAT1	yes	insensitive	-0.221118	6.9075	0.0972514	nonKEE	intragenic	KEE	intragenic	KEE	intragenic	KEE	intragenic	KEE	intragenic	KEE	intragenic	KEE	intragenic	KEE	intragenic	KEE	intragenic	not_spreading
CLK3	yes	down	-0.278989	6.90714	0.00613535	nonKEE	intragenic	no_enhancer	no_enhancer	no_enhancer	no_enhancer	nonKEE	intragenic	nonKEE	intragenic	nonKEE	intragenic	KEE	intragenic	KEE	intragenic	no_enhancer	no_enhancer	not_spreading
LIG1	yes	insensitive	-0.0200282	6.90519	0.896044	nonKEE	intragenic	no_enhancer	no_enhancer	no_enhancer	no_enhancer	nonKEE	intragenic	no_enhancer	no_enhancer	no_enhancer	no_enhancer	no_enhancer	no_enhancer	nonKEE	intragenic	no_enhancer	no_enhancer	not_spreading
AKT2	yes	insensitive	-0.182329	6.90368	0.157369	KEE	intragenic	KEE	intragenic	KEE	intragenic	nonKEE	intragenic	nonKEE	intragenic	KEE	intragenic	KEE	intragenic	KEE	intragenic	KEE	intragenic	not_spreading
PRPF4	yes	insensitive	-0.0412808	6.90286	0.721113	KEE	intragenic	no_enhancer	no_enhancer	no_enhancer	no_enhancer	no_enhancer	no_enhancer	no_enhancer	no_enhancer	KEE	intragenic	no_enhancer	no_enhancer	no_enhancer	no_enhancer	no_enhancer	no_enhancer	not_spreading
KIAA0930	yes	insensitive	0.102372	6.90204	0.44121	KEE	intragenic	KEE	intragenic	KEE	intragenic	KEE	intragenic	KEE	intragenic	no_enhancer	no_enhancer	KEE	intragenic	nonKEE	intragenic	nonKEE	intragenic	not_spreading
TRPM2	yes	insensitive	-0.1783	6.90204	0.109029	KEE	intragenic	KEE	intragenic	KEE	intragenic	KEE	intragenic	KEE	intragenic	no_enhancer	no_enhancer	nonKEE	intragenic	nonKEE	intragenic	no_enhancer	no_enhancer	not_spreading
ANAPC7	yes	insensitive	0.211209	6.90117	0.061006	nonKEE	intragenic	no_enhancer	no_enhancer	no_enhancer	no_enhancer	nonKEE	intragenic	nonKEE	intergenic	no_enhancer	no_enhancer	nonKEE	intragenic	no_enhancer	no_enhancer	nonKEE	intergenic	not_spreading
SLC35D1	no	up	0.466738	6.9005	2.21e-06	nonKEE	intragenic	nonKEE	intragenic	KEE	intragenic	KEE	intragenic	no_enhancer	no_enhancer	KEE	intragenic	no_enhancer	no_enhancer	nonKEE	intragenic	no_enhancer	no_enhancer	not_spreading
PTTG1IP	yes	insensitive	0.130311	6.90036	0.272676	KEE	intragenic	KEE	intragenic	KEE	intragenic	KEE	intragenic	nonKEE	intragenic	KEE	intragenic	KEE	intragenic	KEE	intragenic	KEE	intragenic	not_spreading
SMARCD2	yes	down	-0.341731	6.89873	0.00389599	nonKEE	intergenic	nonKEE	intergenic	KEE	intragenic	nonKEE	intergenic	KEE	intragenic	KEE	intergenic	nonKEE	intergenic	nonKEE	intergenic	nonKEE	intragenic	not_spreading
INPP5D	yes	up	0.497969	6.89696	3.68e-05	KEE	intragenic	KEE	intragenic	KEE	intragenic	KEE	intragenic	KEE	intragenic	nonKEE	intragenic	KEE	intragenic	nonKEE	intragenic	nonKEE	intragenic	not_spreading
AKT1	yes	insensitive	-0.305893	6.89667	0.0599083	KEE	intragenic	KEE	intragenic	KEE	intragenic	nonKEE	intragenic	nonKEE	intragenic	KEE	intragenic	nonKEE	intergenic	KEE	intragenic	nonKEE	intragenic	not_spreading
KCMF1	yes	insensitive	-0.100818	6.89602	0.353961	KEE	intragenic	KEE	intragenic	KEE	intragenic	KEE	intragenic	KEE	intragenic	KEE	intragenic	KEE	intragenic	KEE	intragenic	KEE	intragenic	not_spreading
PGD	yes	down	-0.270814	6.89549	0.010776	nonKEE	intergenic	no_enhancer	no_enhancer	KEE	intragenic	KEE	intragenic	nonKEE	intragenic	KEE	intragenic	no_enhancer	no_enhancer	KEE	intragenic	no_enhancer	no_enhancer	not_spreading
C16orf54	yes	insensitive	-0.13697	6.89541	0.280669	nonKEE	intergenic	nonKEE	intergenic	nonKEE	intergenic	no_enhancer	no_enhancer	no_enhancer	no_enhancer	no_enhancer	no_enhancer	nonKEE	intergenic	no_enhancer	no_enhancer	no_enhancer	no_enhancer	not_spreading
PHB2	yes	down	-0.630076	6.89505	1.29e-05	KEE	intragenic	KEE	intragenic	KEE	intragenic	no_enhancer	no_enhancer	KEE	intragenic	KEE	intragenic	no_enhancer	no_enhancer	no_enhancer	no_enhancer	no_enhancer	no_enhancer	not_spreading
TAPBP	yes	insensitive	-0.0057283	6.89416	0.987031	KEE	intragenic	no_enhancer	no_enhancer	no_enhancer	no_enhancer	KEE	intragenic	KEE	intragenic	nonKEE	intragenic	no_enhancer	no_enhancer	no_enhancer	no_enhancer	no_enhancer	no_enhancer	not_spreading
ZC3H18	yes	insensitive	-0.192894	6.89389	0.0798014	nonKEE	intragenic	KEE	intragenic	nonKEE	intragenic	nonKEE	intragenic	nonKEE	intragenic	KEE	intragenic	KEE	intragenic	no_enhancer	no_enhancer	nonKEE	intragenic	not_spreading
HM13	yes	insensitive	0.00257275	6.89349	0.984808	nonKEE	intragenic	KEE	intragenic	no_enhancer	no_enhancer	KEE	intragenic	nonKEE	intragenic	KEE	intragenic	KEE	intragenic	KEE	intragenic	nonKEE	intragenic	not_spreading
FAM65B	yes	insensitive	-0.124661	6.89312	0.590848	KEE	intragenic	KEE	intragenic	nonKEE	intragenic	nonKEE	intragenic	nonKEE	intragenic	no_enhancer	no_enhancer	KEE	intragenic	KEE	intragenic	KEE	intragenic	not_spreading
LASP1	yes	insensitive	-0.126951	6.89281	0.283967	nonKEE	intragenic	nonKEE	intragenic	KEE	intragenic	KEE	intragenic	nonKEE	intragenic	KEE	intragenic	KEE	intragenic	KEE	intragenic	KEE	intragenic	not_spreading
GIT2	yes	insensitive	0.169767	6.89033	0.0959146	KEE	intragenic	no_enhancer	no_enhancer	KEE	intragenic	nonKEE	intergenic	nonKEE	intergenic	KEE	intragenic	nonKEE	intragenic	no_enhancer	no_enhancer	no_enhancer	no_enhancer	not_spreading
HLA-DRA	yes	up	0.619437	6.88931	5.87e-07	nonKEE	intergenic	no_enhancer	no_enhancer	nonKEE	intergenic	no_enhancer	no_enhancer	no_enhancer	no_enhancer	no_enhancer	no_enhancer	nonKEE	intergenic	no_enhancer	no_enhancer	no_enhancer	no_enhancer	not_spreading
ADCY3	yes	insensitive	-0.242917	6.88904	0.0761681	nonKEE	intragenic	nonKEE	intragenic	nonKEE	intragenic	nonKEE	intragenic	nonKEE	intragenic	KEE	intragenic	KEE	intragenic	KEE	intragenic	nonKEE	intragenic	not_spreading
PLEKHA2	yes	up	0.88344	6.88862	1.45e-13	nonKEE	intragenic	nonKEE	intragenic	nonKEE	intragenic	KEE	intragenic	KEE	intragenic	nonKEE	intragenic	KEE	intragenic	KEE	intragenic	nonKEE	intragenic	not_spreading
PMM2	yes	insensitive	-0.0861344	6.88841	0.430586	KEE	intragenic	KEE	intragenic	nonKEE	intragenic	KEE	intragenic	KEE	intragenic	KEE	intragenic	nonKEE	intragenic	no_enhancer	no_enhancer	nonKEE	intragenic	not_spreading
LIG3	no	insensitive	-0.154385	6.88818	0.176357	nonKEE	intragenic	nonKEE	intragenic	KEE	intragenic	KEE	intragenic	nonKEE	intragenic	KEE	intragenic	nonKEE	intragenic	no_enhancer	no_enhancer	no_enhancer	no_enhancer	not_spreading
SDE2	yes	insensitive	-0.197652	6.88817	0.0920188	KEE	intragenic	KEE	intragenic	KEE	intragenic	KEE	intragenic	KEE	intragenic	KEE	intragenic	KEE	intragenic	nonKEE	intergenic	no_enhancer	no_enhancer	not_spreading
KIF20A	yes	insensitive	-0.184532	6.88746	0.0928426	nonKEE	intragenic	no_enhancer	no_enhancer	no_enhancer	no_enhancer	KEE	intragenic	nonKEE	intragenic	no_enhancer	no_enhancer	nonKEE	intragenic	no_enhancer	no_enhancer	no_enhancer	no_enhancer	not_spreading
TLE4	yes	down	-0.518758	6.88735	1.32e-06	nonKEE	intragenic	nonKEE	intragenic	KEE	intragenic	KEE	intragenic	nonKEE	intragenic	nonKEE	intragenic	nonKEE	intragenic	no_enhancer	no_enhancer	KEE	intragenic	spreading
TIAL1	yes	insensitive	0.181541	6.88618	0.147946	nonKEE	intergenic	nonKEE	intergenic	KEE	intragenic	KEE	intragenic	KEE	intragenic	KEE	intragenic	no_enhancer	no_enhancer	nonKEE	intergenic	KEE	intragenic	not_spreading
GPR107	yes	up	0.346619	6.88539	0.000305	nonKEE	intragenic	nonKEE	intragenic	KEE	intragenic	KEE	intragenic	KEE	intragenic	KEE	intragenic	KEE	intragenic	KEE	intragenic	nonKEE	intragenic	not_spreading
ZNF598	yes	down	-0.565055	6.88481	0.00144737	KEE	intragenic	KEE	intragenic	no_enhancer	no_enhancer	nonKEE	intragenic	nonKEE	intragenic	KEE	intragenic	no_enhancer	no_enhancer	KEE	intragenic	nonKEE	intragenic	not_spreading
CPSF2	yes	insensitive	0.175716	6.88436	0.243382	KEE	intragenic	no_enhancer	no_enhancer	no_enhancer	no_enhancer	nonKEE	intragenic	no_enhancer	no_enhancer	KEE	intragenic	no_enhancer	no_enhancer	no_enhancer	no_enhancer	nonKEE	intergenic	not_spreading
KANSL3	yes	insensitive	0.187883	6.88338	0.0856562	nonKEE	intragenic	no_enhancer	no_enhancer	KEE	intragenic	KEE	intragenic	nonKEE	intragenic	KEE	intragenic	nonKEE	intragenic	KEE	intragenic	nonKEE	intragenic	not_spreading
ZNF714	yes	insensitive	0.341488	6.88209	0.0804979	KEE	intragenic	no_enhancer	no_enhancer	no_enhancer	no_enhancer	no_enhancer	no_enhancer	no_enhancer	no_enhancer	KEE	intragenic	no_enhancer	no_enhancer	nonKEE	intragenic	nonKEE	intragenic	not_spreading
COTL1	yes	insensitive	-0.229559	6.87869	0.114968	KEE	intragenic	KEE	intragenic	nonKEE	intragenic	KEE	intragenic	nonKEE	intragenic	KEE	intragenic	KEE	intragenic	KEE	intragenic	KEE	intragenic	not_spreading
FOXN3	yes	insensitive	0.165139	6.87827	0.165066	nonKEE	intragenic	KEE	intragenic	KEE	intragenic	KEE	intragenic	nonKEE	intragenic	nonKEE	intragenic	KEE	intragenic	nonKEE	intragenic	KEE	intragenic	not_spreading
VASP	yes	insensitive	-0.248755	6.87786	0.100294	KEE	intragenic	KEE	intragenic	nonKEE	intragenic	KEE	intragenic	nonKEE	intragenic	KEE	intragenic	KEE	intragenic	KEE	intragenic	nonKEE	intragenic	not_spreading
MIER1	yes	insensitive	0.26427	6.87702	0.0617675	KEE	intragenic	no_enhancer	no_enhancer	KEE	intragenic	KEE	intragenic	KEE	intragenic	KEE	intragenic	KEE	intragenic	no_enhancer	no_enhancer	KEE	intragenic	not_spreading
AKAP8L	yes	insensitive	-0.160326	6.87694	0.175542	KEE	intragenic	nonKEE	intragenic	KEE	intragenic	KEE	intragenic	KEE	intragenic	KEE	intragenic	nonKEE	intragenic	nonKEE	intergenic	no_enhancer	no_enhancer	not_spreading
RPL6	yes	down	-0.314791	6.87636	0.00690558	KEE	intragenic	KEE	intragenic	KEE	intragenic	no_enhancer	no_enhancer	nonKEE	intragenic	nonKEE	intragenic	no_enhancer	no_enhancer	no_enhancer	no_enhancer	nonKEE	intragenic	not_spreading
MTCH1	yes	down	-0.446271	6.87438	0.000304	nonKEE	intragenic	no_enhancer	no_enhancer	KEE	intragenic	no_enhancer	no_enhancer	KEE	intragenic	KEE	intragenic	no_enhancer	no_enhancer	nonKEE	intragenic	KEE	intragenic	not_spreading
RPE	yes	up	0.2538	6.87419	0.0396191	KEE	intragenic	no_enhancer	no_enhancer	no_enhancer	no_enhancer	no_enhancer	no_enhancer	KEE	intragenic	no_enhancer	no_enhancer	no_enhancer	no_enhancer	no_enhancer	no_enhancer	no_enhancer	no_enhancer	not_spreading
MSANTD4	yes	insensitive	-0.00825863	6.87304	0.957625	KEE	intragenic	no_enhancer	no_enhancer	KEE	intragenic	no_enhancer	no_enhancer	no_enhancer	no_enhancer	nonKEE	intergenic	no_enhancer	no_enhancer	nonKEE	intergenic	no_enhancer	no_enhancer	not_spreading
PHKB	yes	insensitive	0.166678	6.87173	0.234583	nonKEE	intragenic	KEE	intragenic	nonKEE	intragenic	KEE	intragenic	nonKEE	intragenic	KEE	intragenic	KEE	intragenic	no_enhancer	no_enhancer	KEE	intragenic	not_spreading
AGPAT5	yes	insensitive	-0.0892999	6.87145	0.493673	nonKEE	intragenic	nonKEE	intragenic	KEE	intragenic	KEE	intragenic	no_enhancer	no_enhancer	KEE	intragenic	KEE	intragenic	no_enhancer	no_enhancer	nonKEE	intragenic	not_spreading
GLTSCR2	yes	insensitive	-0.235119	6.86916	0.0512343	KEE	intragenic	KEE	intragenic	KEE	intragenic	no_enhancer	no_enhancer	KEE	intragenic	KEE	intragenic	nonKEE	intragenic	no_enhancer	no_enhancer	no_enhancer	no_enhancer	not_spreading
GPR132	yes	down	-0.31732	6.8688	0.0444025	KEE	intragenic	KEE	intragenic	nonKEE	intragenic	KEE	intragenic	nonKEE	intragenic	nonKEE	intergenic	KEE	intragenic	no_enhancer	no_enhancer	nonKEE	intragenic	not_spreading
WDR81	no	down	-0.400236	6.86878	0.00163996	nonKEE	intragenic	nonKEE	intragenic	nonKEE	intragenic	no_enhancer	no_enhancer	nonKEE	intragenic	nonKEE	intragenic	nonKEE	intragenic	KEE	intragenic	nonKEE	intragenic	not_spreading
ULK1	yes	insensitive	-0.238057	6.86697	0.106244	nonKEE	intragenic	KEE	intragenic	KEE	intragenic	nonKEE	intragenic	nonKEE	intragenic	KEE	intragenic	nonKEE	intragenic	nonKEE	intragenic	nonKEE	intragenic	not_spreading
IKBKB	yes	up	0.253556	6.86567	0.019937	nonKEE	intragenic	nonKEE	intragenic	KEE	intragenic	KEE	intragenic	nonKEE	intragenic	no_enhancer	no_enhancer	KEE	intragenic	KEE	intragenic	nonKEE	intragenic	not_spreading
JOSD1	yes	down	-0.219496	6.8644	0.0276885	nonKEE	intergenic	no_enhancer	no_enhancer	KEE	intragenic	no_enhancer	no_enhancer	nonKEE	intragenic	KEE	intragenic	nonKEE	intergenic	KEE	intragenic	nonKEE	intragenic	not_spreading
RPS5	yes	down	-0.527543	6.86436	0.00101581	KEE	intragenic	no_enhancer	no_enhancer	no_enhancer	no_enhancer	nonKEE	intragenic	KEE	intragenic	KEE	intragenic	no_enhancer	no_enhancer	KEE	intragenic	nonKEE	intragenic	not_spreading
FAN1	no	up	0.350166	6.86334	0.00059	nonKEE	intragenic	nonKEE	intragenic	nonKEE	intragenic	no_enhancer	no_enhancer	no_enhancer	no_enhancer	no_enhancer	no_enhancer	nonKEE	intragenic	KEE	intragenic	nonKEE	intragenic	not_spreading
GMNN	yes	insensitive	-0.0701752	6.86195	0.619638	nonKEE	intergenic	no_enhancer	no_enhancer	no_enhancer	no_enhancer	no_enhancer	no_enhancer	KEE	intragenic	KEE	intragenic	no_enhancer	no_enhancer	no_enhancer	no_enhancer	KEE	intragenic	not_spreading
ERCC6L2	yes	insensitive	0.0643894	6.86184	0.618921	nonKEE	intragenic	nonKEE	intragenic	KEE	intragenic	nonKEE	intragenic	no_enhancer	no_enhancer	no_enhancer	no_enhancer	KEE	intragenic	no_enhancer	no_enhancer	KEE	intragenic	not_spreading
B4GALT5	yes	down	-0.379451	6.86086	0.000401	nonKEE	intragenic	nonKEE	intergenic	KEE	intragenic	KEE	intragenic	KEE	intragenic	KEE	intragenic	KEE	intragenic	KEE	intragenic	KEE	intragenic	not_spreading
RFC2	yes	insensitive	0.0733002	6.85935	0.688617	nonKEE	intragenic	nonKEE	intragenic	KEE	intragenic	nonKEE	intragenic	KEE	intragenic	KEE	intragenic	nonKEE	intragenic	nonKEE	intergenic	nonKEE	intragenic	not_spreading
BET1L	yes	down	-0.401983	6.85739	0.00163502	KEE	intragenic	no_enhancer	no_enhancer	nonKEE	intragenic	no_enhancer	no_enhancer	nonKEE	intragenic	nonKEE	intragenic	no_enhancer	no_enhancer	no_enhancer	no_enhancer	no_enhancer	no_enhancer	not_spreading
PPP1R9B	yes	insensitive	-0.105663	6.85471	0.461711	nonKEE	intergenic	nonKEE	intergenic	KEE	intragenic	KEE	intragenic	nonKEE	intergenic	KEE	intragenic	nonKEE	intergenic	KEE	intergenic	nonKEE	intragenic	not_spreading
RBM28	yes	insensitive	0.0175389	6.85255	0.897204	nonKEE	intragenic	no_enhancer	no_enhancer	KEE	intragenic	no_enhancer	no_enhancer	no_enhancer	no_enhancer	no_enhancer	no_enhancer	no_enhancer	no_enhancer	no_enhancer	no_enhancer	nonKEE	intragenic	not_spreading
UTP6	yes	insensitive	0.0765287	6.85219	0.495721	nonKEE	intragenic	nonKEE	intragenic	KEE	intragenic	no_enhancer	no_enhancer	KEE	intragenic	nonKEE	intergenic	nonKEE	intragenic	no_enhancer	no_enhancer	no_enhancer	no_enhancer	not_spreading
PLXDC2	yes	up	0.362241	6.85177	0.0145319	KEE	intragenic	KEE	intragenic	nonKEE	intragenic	nonKEE	intragenic	no_enhancer	no_enhancer	no_enhancer	no_enhancer	nonKEE	intragenic	no_enhancer	no_enhancer	KEE	intragenic	not_spreading
ZBTB34	yes	insensitive	-0.08318	6.85107	0.458234	nonKEE	intragenic	no_enhancer	no_enhancer	KEE	intragenic	KEE	intragenic	no_enhancer	no_enhancer	KEE	intragenic	KEE	intragenic	no_enhancer	no_enhancer	KEE	intragenic	not_spreading
C7orf49	yes	insensitive	-0.201105	6.84963	0.104734	nonKEE	intergenic	nonKEE	intergenic	no_enhancer	no_enhancer	no_enhancer	no_enhancer	KEE	intragenic	nonKEE	intergenic	no_enhancer	no_enhancer	no_enhancer	no_enhancer	no_enhancer	no_enhancer	not_spreading
PAPD4	yes	insensitive	0.190562	6.84931	0.139829	KEE	intragenic	no_enhancer	no_enhancer	KEE	intragenic	no_enhancer	no_enhancer	nonKEE	intragenic	no_enhancer	no_enhancer	no_enhancer	no_enhancer	no_enhancer	no_enhancer	KEE	intragenic	not_spreading
MECP2	yes	insensitive	0.168743	6.84847	0.104832	KEE	intragenic	KEE	intragenic	nonKEE	intergenic	KEE	intragenic	KEE	intragenic	KEE	intragenic	KEE	intragenic	KEE	intragenic	KEE	intragenic	not_spreading
TMC6	yes	insensitive	-0.193839	6.84802	0.211945	KEE	intragenic	KEE	intragenic	KEE	intragenic	nonKEE	intragenic	nonKEE	intragenic	KEE	intragenic	KEE	intragenic	KEE	intragenic	nonKEE	intragenic	not_spreading
AKAP10	yes	insensitive	0.183688	6.84538	0.13396	KEE	intragenic	KEE	intragenic	KEE	intragenic	no_enhancer	no_enhancer	KEE	intragenic	KEE	intragenic	KEE	intragenic	KEE	intragenic	KEE	intragenic	not_spreading
COIL	yes	insensitive	-0.157886	6.84482	0.139547	KEE	intragenic	no_enhancer	no_enhancer	nonKEE	intragenic	KEE	intragenic	KEE	intragenic	no_enhancer	no_enhancer	no_enhancer	no_enhancer	nonKEE	intergenic	no_enhancer	no_enhancer	not_spreading
UBE2G2	yes	insensitive	0.0630571	6.84215	0.708885	KEE	intragenic	no_enhancer	no_enhancer	no_enhancer	no_enhancer	KEE	intragenic	nonKEE	intragenic	KEE	intragenic	KEE	intragenic	no_enhancer	no_enhancer	nonKEE	intragenic	not_spreading
ASAP2	yes	down	-0.555413	6.83679	1.16e-07	nonKEE	intragenic	KEE	intragenic	KEE	intragenic	KEE	intragenic	nonKEE	intergenic	nonKEE	intragenic	nonKEE	intergenic	KEE	intragenic	KEE	intragenic	not_spreading
POLD1	yes	insensitive	-0.255646	6.8366	0.0742707	KEE	intragenic	no_enhancer	no_enhancer	no_enhancer	no_enhancer	KEE	intragenic	KEE	intragenic	KEE	intragenic	nonKEE	intragenic	KEE	intragenic	nonKEE	intragenic	not_spreading
APBB1IP	yes	insensitive	-0.018151	6.83598	0.889827	KEE	intragenic	KEE	intragenic	KEE	intragenic	KEE	intragenic	KEE	intragenic	no_enhancer	no_enhancer	KEE	intragenic	nonKEE	intragenic	nonKEE	intergenic	not_spreading
ADCY7	no	up	0.827109	6.83439	9.92e-08	nonKEE	intragenic	KEE	intragenic	KEE	intragenic	KEE	intragenic	nonKEE	intragenic	KEE	intragenic	KEE	intragenic	KEE	intragenic	nonKEE	intragenic	not_spreading
VPS35	yes	insensitive	0.17833	6.83292	0.0792971	KEE	intragenic	no_enhancer	no_enhancer	no_enhancer	no_enhancer	nonKEE	intragenic	KEE	intragenic	no_enhancer	no_enhancer	nonKEE	intragenic	no_enhancer	no_enhancer	no_enhancer	no_enhancer	not_spreading
ACVR1B	yes	down	-0.386603	6.8309	0.000324	nonKEE	intragenic	no_enhancer	no_enhancer	no_enhancer	no_enhancer	nonKEE	intragenic	no_enhancer	no_enhancer	nonKEE	intragenic	nonKEE	intragenic	nonKEE	intragenic	nonKEE	intragenic	not_spreading
ORAI2	yes	insensitive	-0.143138	6.82929	0.283967	nonKEE	intragenic	nonKEE	intragenic	KEE	intragenic	no_enhancer	no_enhancer	no_enhancer	no_enhancer	nonKEE	intragenic	KEE	intragenic	nonKEE	intragenic	nonKEE	intragenic	not_spreading
VCL	yes	down	-0.257492	6.82371	0.01393	KEE	intragenic	KEE	intragenic	nonKEE	intragenic	nonKEE	intragenic	nonKEE	intergenic	KEE	intragenic	nonKEE	intragenic	KEE	intragenic	KEE	intragenic	not_spreading
POLA2	yes	insensitive	-0.00263753	6.82354	0.986118	nonKEE	intragenic	nonKEE	intragenic	nonKEE	intragenic	KEE	intragenic	KEE	intragenic	KEE	intragenic	nonKEE	intragenic	KEE	intragenic	nonKEE	intragenic	not_spreading
RASSF5	yes	insensitive	0.0192483	6.82332	0.891986	nonKEE	intragenic	KEE	intragenic	KEE	intragenic	KEE	intragenic	nonKEE	intragenic	KEE	intragenic	KEE	intragenic	KEE	intragenic	nonKEE	intragenic	not_spreading
RNGTT	yes	insensitive	0.108114	6.82055	0.357717	KEE	intragenic	KEE	intragenic	KEE	intragenic	KEE	intragenic	no_enhancer	no_enhancer	KEE	intragenic	KEE	intragenic	no_enhancer	no_enhancer	nonKEE	intragenic	not_spreading
CD53	yes	up	0.215946	6.81945	0.0315495	KEE	intragenic	KEE	intragenic	KEE	intragenic	nonKEE	intragenic	no_enhancer	no_enhancer	KEE	intragenic	KEE	intragenic	nonKEE	intragenic	no_enhancer	no_enhancer	not_spreading
ZCCHC6	yes	up	0.364265	6.81872	0.00129952	nonKEE	intragenic	nonKEE	intragenic	KEE	intragenic	KEE	intragenic	nonKEE	intragenic	KEE	intragenic	KEE	intragenic	nonKEE	intergenic	nonKEE	intragenic	spreading
MAPKBP1	yes	insensitive	0.216713	6.81852	0.115625	nonKEE	intragenic	nonKEE	intragenic	KEE	intragenic	no_enhancer	no_enhancer	no_enhancer	no_enhancer	nonKEE	intragenic	KEE	intragenic	KEE	intragenic	no_enhancer	no_enhancer	not_spreading
TIAM1	no	insensitive	0.0414181	6.81791	0.739605	nonKEE	intragenic	nonKEE	intragenic	nonKEE	intragenic	no_enhancer	no_enhancer	no_enhancer	no_enhancer	nonKEE	intragenic	nonKEE	intragenic	nonKEE	intragenic	KEE	intragenic	not_spreading
UCP2	yes	up	0.232393	6.81513	0.0355174	nonKEE	intragenic	nonKEE	intergenic	KEE	intragenic	nonKEE	intergenic	KEE	intragenic	KEE	intragenic	KEE	intragenic	KEE	intragenic	nonKEE	intragenic	not_spreading
EIF4A3	yes	down	-0.325131	6.81438	0.00379707	KEE	intragenic	nonKEE	intergenic	KEE	intragenic	KEE	intragenic	KEE	intragenic	KEE	intragenic	KEE	intragenic	KEE	intragenic	nonKEE	intergenic	not_spreading
CEP68	yes	insensitive	-0.0535466	6.81379	0.620434	KEE	intragenic	KEE	intragenic	KEE	intragenic	nonKEE	intragenic	nonKEE	intragenic	KEE	intragenic	nonKEE	intragenic	no_enhancer	no_enhancer	no_enhancer	no_enhancer	not_spreading
DAG1	yes	insensitive	0.0205055	6.81241	0.894102	nonKEE	intragenic	no_enhancer	no_enhancer	nonKEE	intragenic	KEE	intragenic	nonKEE	intragenic	KEE	intragenic	KEE	intragenic	KEE	intragenic	KEE	intragenic	not_spreading
RALBP1	yes	insensitive	-0.0354292	6.81204	0.812024	KEE	intragenic	KEE	intragenic	KEE	intragenic	KEE	intragenic	no_enhancer	no_enhancer	KEE	intragenic	KEE	intragenic	no_enhancer	no_enhancer	KEE	intragenic	not_spreading
FYTTD1	yes	insensitive	-0.164222	6.81099	0.148408	KEE	intragenic	KEE	intragenic	no_enhancer	no_enhancer	KEE	intragenic	no_enhancer	no_enhancer	no_enhancer	no_enhancer	KEE	intragenic	nonKEE	intragenic	no_enhancer	no_enhancer	not_spreading
UBE2N	yes	down	-0.300515	6.81036	0.00221653	KEE	intragenic	KEE	intragenic	KEE	intragenic	KEE	intragenic	KEE	intragenic	KEE	intragenic	KEE	intragenic	nonKEE	intergenic	KEE	intragenic	not_spreading
TBC1D24	yes	insensitive	-0.0491997	6.80987	0.706949	KEE	intragenic	nonKEE	intragenic	no_enhancer	no_enhancer	no_enhancer	no_enhancer	no_enhancer	no_enhancer	KEE	intragenic	no_enhancer	no_enhancer	no_enhancer	no_enhancer	no_enhancer	no_enhancer	not_spreading
HMGA2	yes	down	-1.4458	6.80958	5.1e-24	KEE	intragenic	KEE	intragenic	nonKEE	intragenic	nonKEE	intragenic	no_enhancer	no_enhancer	no_enhancer	no_enhancer	no_enhancer	no_enhancer	no_enhancer	no_enhancer	nonKEE	intragenic	spreading
GINS3	yes	down	-0.358905	6.80929	0.000185	nonKEE	intergenic	nonKEE	intergenic	KEE	intragenic	no_enhancer	no_enhancer	no_enhancer	no_enhancer	KEE	intragenic	no_enhancer	no_enhancer	nonKEE	intragenic	KEE	intragenic	not_spreading
PRDM15	yes	insensitive	-0.095857	6.80901	0.4413	nonKEE	intragenic	nonKEE	intragenic	KEE	intragenic	no_enhancer	no_enhancer	no_enhancer	no_enhancer	KEE	intragenic	KEE	intragenic	nonKEE	intragenic	nonKEE	intragenic	not_spreading
SYVN1	yes	up	0.424951	6.80884	0.00264189	nonKEE	intragenic	KEE	intragenic	KEE	intragenic	nonKEE	intragenic	nonKEE	intragenic	KEE	intragenic	KEE	intragenic	KEE	intragenic	nonKEE	intragenic	not_spreading
FASTKD5	yes	down	-0.304417	6.80829	0.00183602	KEE	intragenic	no_enhancer	no_enhancer	KEE	intragenic	nonKEE	intragenic	KEE	intragenic	KEE	intragenic	no_enhancer	no_enhancer	no_enhancer	no_enhancer	no_enhancer	no_enhancer	not_spreading
EMB	yes	up	0.324178	6.80698	0.0311619	nonKEE	intergenic	nonKEE	intergenic	KEE	intragenic	KEE	intragenic	KEE	intragenic	no_enhancer	no_enhancer	nonKEE	intragenic	no_enhancer	no_enhancer	no_enhancer	no_enhancer	spreading
MRC2	yes	down	-0.779793	6.80682	1.83e-09	KEE	intragenic	KEE	intragenic	nonKEE	intragenic	KEE	intragenic	nonKEE	intragenic	KEE	intragenic	nonKEE	intragenic	nonKEE	intragenic	nonKEE	intragenic	not_spreading
ADD1	yes	insensitive	0.165284	6.80578	0.172592	nonKEE	intragenic	KEE	intragenic	nonKEE	intragenic	KEE	intragenic	no_enhancer	no_enhancer	KEE	intragenic	KEE	intragenic	KEE	intragenic	KEE	intragenic	not_spreading
ZNF232	yes	down	-0.416689	6.80559	8.41e-05	KEE	intragenic	no_enhancer	no_enhancer	no_enhancer	no_enhancer	no_enhancer	no_enhancer	no_enhancer	no_enhancer	no_enhancer	no_enhancer	no_enhancer	no_enhancer	no_enhancer	no_enhancer	no_enhancer	no_enhancer	not_spreading
MED12	yes	insensitive	-0.0324428	6.80547	0.840052	KEE	intragenic	no_enhancer	no_enhancer	no_enhancer	no_enhancer	no_enhancer	no_enhancer	no_enhancer	no_enhancer	nonKEE	intragenic	no_enhancer	no_enhancer	nonKEE	intragenic	no_enhancer	no_enhancer	not_spreading
HDAC1	yes	down	-0.32766	6.80363	0.00158296	KEE	intragenic	KEE	intragenic	KEE	intragenic	KEE	intragenic	no_enhancer	no_enhancer	KEE	intragenic	KEE	intragenic	KEE	intragenic	nonKEE	intragenic	not_spreading
BRD3	yes	down	-0.346932	6.80298	0.000282	KEE	intragenic	KEE	intragenic	KEE	intragenic	KEE	intragenic	KEE	intragenic	KEE	intragenic	no_enhancer	no_enhancer	KEE	intragenic	KEE	intragenic	not_spreading
CDK17	yes	insensitive	0.187359	6.80283	0.132113	KEE	intragenic	nonKEE	intergenic	KEE	intragenic	nonKEE	intergenic	no_enhancer	no_enhancer	KEE	intragenic	KEE	intragenic	KEE	intragenic	KEE	intragenic	not_spreading
PSMB2	yes	down	-0.210212	6.80185	0.0430362	KEE	intragenic	KEE	intragenic	KEE	intragenic	no_enhancer	no_enhancer	KEE	intragenic	KEE	intragenic	KEE	intragenic	no_enhancer	no_enhancer	KEE	intragenic	not_spreading
PDXDC1	yes	insensitive	0.0427701	6.80086	0.699543	KEE	intragenic	nonKEE	intragenic	nonKEE	intragenic	nonKEE	intragenic	KEE	intragenic	KEE	intragenic	no_enhancer	no_enhancer	nonKEE	intragenic	nonKEE	intragenic	not_spreading
EEA1	yes	insensitive	0.251998	6.80016	0.140759	KEE	intragenic	no_enhancer	no_enhancer	KEE	intragenic	KEE	intragenic	KEE	intragenic	KEE	intragenic	KEE	intragenic	KEE	intragenic	KEE	intergenic	not_spreading
ACBD3	yes	insensitive	-0.14902	6.79937	0.188557	nonKEE	intragenic	nonKEE	intragenic	KEE	intragenic	KEE	intragenic	no_enhancer	no_enhancer	KEE	intragenic	KEE	intragenic	nonKEE	intragenic	KEE	intragenic	not_spreading
TUBGCP2	yes	insensitive	-0.215305	6.79854	0.0928426	nonKEE	intragenic	no_enhancer	no_enhancer	no_enhancer	no_enhancer	KEE	intragenic	no_enhancer	no_enhancer	KEE	intragenic	KEE	intragenic	nonKEE	intragenic	no_enhancer	no_enhancer	not_spreading
CDCA2	yes	insensitive	-0.0635211	6.79707	0.624659	KEE	intragenic	no_enhancer	no_enhancer	no_enhancer	no_enhancer	no_enhancer	no_enhancer	nonKEE	intragenic	KEE	intragenic	no_enhancer	no_enhancer	KEE	intragenic	nonKEE	intergenic	not_spreading
INTS1	yes	insensitive	-0.160343	6.7963	0.4236	KEE	intragenic	KEE	intragenic	nonKEE	intragenic	no_enhancer	no_enhancer	KEE	intragenic	KEE	intragenic	nonKEE	intragenic	KEE	intragenic	nonKEE	intragenic	not_spreading
NDST1	no	up	0.292645	6.79505	0.0437834	nonKEE	intragenic	KEE	intragenic	nonKEE	intragenic	nonKEE	intragenic	no_enhancer	no_enhancer	KEE	intragenic	KEE	intragenic	nonKEE	intragenic	KEE	intragenic	not_spreading
CLMN	yes	up	1.83941	6.79333	2.33e-31	nonKEE	intragenic	KEE	intragenic	KEE	intragenic	nonKEE	intragenic	no_enhancer	no_enhancer	no_enhancer	no_enhancer	nonKEE	intragenic	nonKEE	intragenic	nonKEE	intragenic	not_spreading
DESI2	yes	insensitive	-0.126369	6.79293	0.271909	KEE	intragenic	KEE	intragenic	KEE	intragenic	KEE	intragenic	nonKEE	intergenic	no_enhancer	no_enhancer	no_enhancer	no_enhancer	nonKEE	intergenic	nonKEE	intergenic	not_spreading
RNF111	yes	insensitive	0.0513661	6.79181	0.66868	KEE	intragenic	KEE	intragenic	KEE	intragenic	KEE	intragenic	KEE	intragenic	KEE	intragenic	KEE	intragenic	KEE	intragenic	KEE	intragenic	not_spreading
MPZL1	yes	insensitive	-0.110931	6.78969	0.346768	KEE	intragenic	KEE	intragenic	KEE	intragenic	nonKEE	intragenic	nonKEE	intragenic	KEE	intragenic	KEE	intragenic	KEE	intragenic	KEE	intragenic	not_spreading
PDZD8	yes	insensitive	-0.126742	6.78806	0.258014	KEE	intragenic	no_enhancer	no_enhancer	KEE	intragenic	no_enhancer	no_enhancer	nonKEE	intragenic	KEE	intragenic	KEE	intragenic	KEE	intragenic	KEE	intragenic	not_spreading
JUP	yes	down	-0.310389	6.78786	0.00766985	KEE	intragenic	KEE	intragenic	KEE	intragenic	nonKEE	intragenic	nonKEE	intragenic	KEE	intragenic	nonKEE	intragenic	KEE	intragenic	KEE	intragenic	not_spreading
ARHGEF11	no	up	0.295029	6.78732	0.0298008	nonKEE	intragenic	nonKEE	intragenic	nonKEE	intragenic	KEE	intragenic	KEE	intragenic	nonKEE	intragenic	nonKEE	intragenic	nonKEE	intragenic	KEE	intragenic	not_spreading
MAPKAPK5	yes	insensitive	-0.00782213	6.78425	0.955614	nonKEE	intragenic	no_enhancer	no_enhancer	no_enhancer	no_enhancer	no_enhancer	no_enhancer	KEE	intragenic	KEE	intragenic	nonKEE	intragenic	no_enhancer	no_enhancer	nonKEE	intragenic	not_spreading
PHACTR1	yes	up	0.877726	6.78407	2.79e-13	nonKEE	intragenic	nonKEE	intragenic	nonKEE	intragenic	nonKEE	intragenic	nonKEE	intragenic	no_enhancer	no_enhancer	nonKEE	intragenic	no_enhancer	no_enhancer	nonKEE	intragenic	not_spreading
RAB7A	yes	insensitive	-0.0344033	6.78272	0.825408	nonKEE	intergenic	no_enhancer	no_enhancer	KEE	intragenic	KEE	intragenic	KEE	intragenic	KEE	intragenic	KEE	intragenic	KEE	intragenic	KEE	intragenic	not_spreading
LITAF	yes	insensitive	0.112318	6.78268	0.379311	KEE	intragenic	KEE	intragenic	KEE	intragenic	KEE	intragenic	nonKEE	intragenic	nonKEE	intragenic	KEE	intragenic	KEE	intragenic	KEE	intragenic	not_spreading
COG5	yes	insensitive	0.185285	6.77678	0.0781734	nonKEE	intragenic	nonKEE	intragenic	nonKEE	intragenic	no_enhancer	no_enhancer	no_enhancer	no_enhancer	KEE	intragenic	nonKEE	intragenic	no_enhancer	no_enhancer	nonKEE	intragenic	not_spreading
TSC1	yes	up	0.32898	6.77657	0.003011	KEE	intragenic	no_enhancer	no_enhancer	KEE	intragenic	no_enhancer	no_enhancer	nonKEE	intragenic	KEE	intragenic	no_enhancer	no_enhancer	KEE	intragenic	nonKEE	intragenic	not_spreading
ISG20L2	yes	insensitive	-0.132127	6.77597	0.293725	KEE	intragenic	KEE	intragenic	no_enhancer	no_enhancer	no_enhancer	no_enhancer	nonKEE	intragenic	KEE	intragenic	no_enhancer	no_enhancer	no_enhancer	no_enhancer	no_enhancer	no_enhancer	not_spreading
GNL2	yes	insensitive	-0.0335165	6.77515	0.789726	KEE	intragenic	KEE	intragenic	KEE	intragenic	no_enhancer	no_enhancer	KEE	intragenic	no_enhancer	no_enhancer	KEE	intragenic	nonKEE	intragenic	no_enhancer	no_enhancer	not_spreading
CDYL	yes	down	-0.239609	6.77451	0.0144499	KEE	intragenic	KEE	intragenic	KEE	intragenic	no_enhancer	no_enhancer	no_enhancer	no_enhancer	KEE	intragenic	KEE	intragenic	KEE	intragenic	KEE	intragenic	not_spreading
SLC35F2	yes	down	-0.282649	6.77171	0.0133898	KEE	intragenic	KEE	intragenic	KEE	intragenic	KEE	intragenic	nonKEE	intragenic	KEE	intragenic	KEE	intragenic	KEE	intragenic	no_enhancer	no_enhancer	not_spreading
GZF1	yes	insensitive	-0.0778058	6.77162	0.52468	KEE	intragenic	no_enhancer	no_enhancer	no_enhancer	no_enhancer	KEE	intragenic	no_enhancer	no_enhancer	KEE	intragenic	KEE	intragenic	nonKEE	intergenic	no_enhancer	no_enhancer	not_spreading
CHST11	yes	insensitive	-0.158088	6.76961	0.215868	KEE	intragenic	KEE	intragenic	KEE	intragenic	KEE	intragenic	KEE	intragenic	KEE	intragenic	KEE	intragenic	nonKEE	intragenic	KEE	intragenic	not_spreading
LGR6	no	up	0.566036	6.76863	0.000298	nonKEE	intragenic	nonKEE	intragenic	nonKEE	intragenic	no_enhancer	no_enhancer	no_enhancer	no_enhancer	no_enhancer	no_enhancer	no_enhancer	no_enhancer	nonKEE	intragenic	no_enhancer	no_enhancer	not_spreading
C1QBP	yes	down	-0.551991	6.76788	0.000235	KEE	intragenic	no_enhancer	no_enhancer	KEE	intragenic	no_enhancer	no_enhancer	KEE	intragenic	KEE	intragenic	nonKEE	intragenic	KEE	intragenic	no_enhancer	no_enhancer	not_spreading
TSN	yes	insensitive	-0.091368	6.7674	0.532562	KEE	intragenic	KEE	intragenic	KEE	intragenic	no_enhancer	no_enhancer	nonKEE	intragenic	nonKEE	intragenic	no_enhancer	no_enhancer	KEE	intragenic	no_enhancer	no_enhancer	not_spreading
EIF2A	yes	insensitive	0.0156593	6.76602	0.919075	KEE	intragenic	no_enhancer	no_enhancer	no_enhancer	no_enhancer	no_enhancer	no_enhancer	no_enhancer	no_enhancer	no_enhancer	no_enhancer	KEE	intragenic	no_enhancer	no_enhancer	no_enhancer	no_enhancer	not_spreading
FNDC3A	yes	insensitive	-0.0538494	6.76427	0.672538	KEE	intragenic	no_enhancer	no_enhancer	nonKEE	intragenic	KEE	intragenic	no_enhancer	no_enhancer	KEE	intragenic	KEE	intragenic	KEE	intragenic	KEE	intragenic	not_spreading
PCIF1	yes	insensitive	-0.151853	6.76415	0.199454	nonKEE	intragenic	nonKEE	intragenic	no_enhancer	no_enhancer	KEE	intragenic	KEE	intragenic	KEE	intragenic	nonKEE	intragenic	nonKEE	intragenic	nonKEE	intragenic	not_spreading
PIP5K1A	yes	insensitive	0.188096	6.76411	0.0658378	nonKEE	intragenic	no_enhancer	no_enhancer	KEE	intragenic	no_enhancer	no_enhancer	KEE	intragenic	no_enhancer	no_enhancer	nonKEE	intragenic	KEE	intragenic	KEE	intragenic	not_spreading
NUP93	yes	insensitive	0.0220336	6.76256	0.864062	KEE	intragenic	no_enhancer	no_enhancer	no_enhancer	no_enhancer	KEE	intragenic	no_enhancer	no_enhancer	KEE	intragenic	KEE	intragenic	KEE	intragenic	nonKEE	intragenic	not_spreading
BTN2A1	yes	insensitive	-0.0702716	6.76218	0.522285	nonKEE	intragenic	nonKEE	intragenic	nonKEE	intragenic	no_enhancer	no_enhancer	nonKEE	intragenic	nonKEE	intragenic	nonKEE	intragenic	nonKEE	intragenic	no_enhancer	no_enhancer	not_spreading
SAMHD1	yes	up	1.35159	6.76187	3.44e-18	nonKEE	intragenic	KEE	intragenic	nonKEE	intragenic	KEE	intragenic	nonKEE	intragenic	nonKEE	intragenic	KEE	intragenic	nonKEE	intergenic	nonKEE	intragenic	not_spreading
PPP2R1B	no	insensitive	0.10164	6.76063	0.555377	nonKEE	intragenic	no_enhancer	no_enhancer	KEE	intragenic	no_enhancer	no_enhancer	nonKEE	intergenic	nonKEE	intergenic	nonKEE	intragenic	nonKEE	intragenic	nonKEE	intragenic	not_spreading
DERL3	yes	up	0.299023	6.75787	0.032369	KEE	intragenic	KEE	intragenic	KEE	intragenic	nonKEE	intergenic	nonKEE	intragenic	nonKEE	intragenic	nonKEE	intragenic	no_enhancer	no_enhancer	nonKEE	intragenic	not_spreading
ZNF618	no	insensitive	0.179889	6.75746	0.119934	nonKEE	intragenic	KEE	intragenic	nonKEE	intragenic	KEE	intragenic	nonKEE	intragenic	KEE	intragenic	no_enhancer	no_enhancer	no_enhancer	no_enhancer	KEE	intragenic	not_spreading
CLEC2B	yes	insensitive	0.0893298	6.75664	0.51547	KEE	intergenic	KEE	intergenic	KEE	intragenic	no_enhancer	no_enhancer	KEE	intragenic	no_enhancer	no_enhancer	no_enhancer	no_enhancer	nonKEE	intergenic	no_enhancer	no_enhancer	spreading
EFR3A	yes	insensitive	0.104786	6.75523	0.369482	KEE	intragenic	no_enhancer	no_enhancer	KEE	intragenic	KEE	intragenic	no_enhancer	no_enhancer	no_enhancer	no_enhancer	KEE	intragenic	nonKEE	intergenic	KEE	intragenic	not_spreading
FAM43A	yes	down	-0.320706	6.75484	0.0239826	nonKEE	intragenic	KEE	intragenic	nonKEE	intragenic	nonKEE	intergenic	no_enhancer	no_enhancer	nonKEE	intergenic	nonKEE	intragenic	nonKEE	intergenic	nonKEE	intragenic	not_spreading
CHST15	yes	insensitive	-0.0643906	6.75406	0.628229	KEE	intragenic	KEE	intragenic	KEE	intragenic	no_enhancer	no_enhancer	no_enhancer	no_enhancer	no_enhancer	no_enhancer	nonKEE	intragenic	nonKEE	intragenic	nonKEE	intragenic	spreading
CENPE	yes	insensitive	0.269558	6.75378	0.16589	KEE	intragenic	KEE	intragenic	KEE	intragenic	nonKEE	intragenic	no_enhancer	no_enhancer	KEE	intragenic	no_enhancer	no_enhancer	no_enhancer	no_enhancer	no_enhancer	no_enhancer	not_spreading
MED22	yes	down	-0.376759	6.75328	0.00256369	nonKEE	intragenic	no_enhancer	no_enhancer	no_enhancer	no_enhancer	nonKEE	intragenic	KEE	intragenic	KEE	intragenic	nonKEE	intragenic	KEE	intragenic	no_enhancer	no_enhancer	not_spreading
SLC30A7	yes	insensitive	0.087785	6.75321	0.52468	KEE	intragenic	no_enhancer	no_enhancer	nonKEE	intragenic	no_enhancer	no_enhancer	no_enhancer	no_enhancer	nonKEE	intragenic	nonKEE	intragenic	no_enhancer	no_enhancer	KEE	intragenic	not_spreading
STAT1	yes	down	-0.222514	6.75176	0.0420804	KEE	intragenic	KEE	intragenic	KEE	intragenic	KEE	intragenic	nonKEE	intragenic	no_enhancer	no_enhancer	nonKEE	intragenic	nonKEE	intragenic	no_enhancer	no_enhancer	not_spreading
FTH1	yes	insensitive	-0.0547443	6.75157	0.710293	KEE	intragenic	nonKEE	intragenic	nonKEE	intragenic	KEE	intragenic	KEE	intragenic	KEE	intragenic	KEE	intragenic	nonKEE	intragenic	no_enhancer	no_enhancer	not_spreading
ZNF37BP	yes	insensitive	0.301352	6.75146	0.0749873	KEE	intragenic	no_enhancer	no_enhancer	KEE	intragenic	nonKEE	intragenic	nonKEE	intragenic	KEE	intragenic	no_enhancer	no_enhancer	nonKEE	intergenic	nonKEE	intragenic	not_spreading
PRKCD	yes	insensitive	0.137911	6.74891	0.265031	KEE	intragenic	KEE	intragenic	nonKEE	intragenic	KEE	intragenic	KEE	intragenic	KEE	intragenic	KEE	intragenic	nonKEE	intragenic	nonKEE	intragenic	not_spreading
DPP9	yes	insensitive	-0.101017	6.7483	0.452925	nonKEE	intragenic	nonKEE	intragenic	KEE	intragenic	KEE	intragenic	KEE	intragenic	KEE	intragenic	KEE	intragenic	KEE	intragenic	nonKEE	intragenic	not_spreading
TAF2	yes	up	0.223821	6.74659	0.0462583	nonKEE	intragenic	no_enhancer	no_enhancer	KEE	intragenic	KEE	intragenic	no_enhancer	no_enhancer	KEE	intragenic	nonKEE	intragenic	no_enhancer	no_enhancer	no_enhancer	no_enhancer	not_spreading
PDE7A	yes	insensitive	-0.256831	6.74631	0.103234	nonKEE	intragenic	no_enhancer	no_enhancer	KEE	intragenic	KEE	intragenic	no_enhancer	no_enhancer	KEE	intragenic	KEE	intragenic	nonKEE	intragenic	KEE	intragenic	not_spreading
WHAMM	yes	insensitive	-0.202167	6.74616	0.0903994	nonKEE	intragenic	KEE	intragenic	KEE	intragenic	KEE	intragenic	KEE	intragenic	no_enhancer	no_enhancer	nonKEE	intragenic	KEE	intragenic	no_enhancer	no_enhancer	not_spreading
IRAK3	yes	insensitive	-0.0879062	6.74577	0.61456	nonKEE	intragenic	nonKEE	intragenic	nonKEE	intragenic	KEE	intragenic	KEE	intragenic	no_enhancer	no_enhancer	KEE	intragenic	no_enhancer	no_enhancer	no_enhancer	no_enhancer	not_spreading
TLK2	yes	insensitive	0.0926995	6.74451	0.406475	nonKEE	intragenic	KEE	intragenic	KEE	intragenic	KEE	intragenic	KEE	intragenic	no_enhancer	no_enhancer	nonKEE	intragenic	nonKEE	intragenic	nonKEE	intergenic	not_spreading
HPS4	yes	insensitive	-0.0594803	6.74391	0.61895	KEE	intragenic	KEE	intragenic	KEE	intragenic	KEE	intragenic	nonKEE	intragenic	KEE	intragenic	nonKEE	intragenic	nonKEE	intragenic	nonKEE	intragenic	not_spreading
VAV2	yes	insensitive	-0.0500124	6.74258	0.753178	nonKEE	intragenic	KEE	intragenic	nonKEE	intragenic	nonKEE	intragenic	nonKEE	intragenic	nonKEE	intergenic	KEE	intragenic	KEE	intragenic	KEE	intragenic	not_spreading
EML4	no	up	0.420963	6.7383	0.000107	nonKEE	intragenic	nonKEE	intragenic	nonKEE	intragenic	no_enhancer	no_enhancer	no_enhancer	no_enhancer	no_enhancer	no_enhancer	KEE	intragenic	no_enhancer	no_enhancer	KEE	intragenic	not_spreading
SEMA4D	yes	insensitive	0.0756475	6.73778	0.564868	nonKEE	intragenic	nonKEE	intragenic	KEE	intragenic	KEE	intragenic	nonKEE	intragenic	no_enhancer	no_enhancer	KEE	intragenic	KEE	intragenic	KEE	intragenic	not_spreading
TCL1A	yes	up	0.476448	6.73751	8.21e-05	KEE	intragenic	nonKEE	intergenic	no_enhancer	no_enhancer	no_enhancer	no_enhancer	no_enhancer	no_enhancer	no_enhancer	no_enhancer	nonKEE	intergenic	no_enhancer	no_enhancer	no_enhancer	no_enhancer	not_spreading
NCOA7	no	insensitive	0.231754	6.73728	0.0517884	nonKEE	intragenic	nonKEE	intragenic	nonKEE	intragenic	no_enhancer	no_enhancer	nonKEE	intragenic	KEE	intragenic	KEE	intragenic	KEE	intragenic	no_enhancer	no_enhancer	not_spreading
ODF2	no	insensitive	-0.0342128	6.73681	0.77119	nonKEE	intragenic	KEE	intragenic	nonKEE	intragenic	nonKEE	intragenic	nonKEE	intragenic	KEE	intragenic	no_enhancer	no_enhancer	nonKEE	intragenic	nonKEE	intragenic	not_spreading
POLR3H	yes	down	-0.474325	6.73433	0.000385	KEE	intragenic	no_enhancer	no_enhancer	KEE	intragenic	KEE	intragenic	nonKEE	intragenic	KEE	intragenic	no_enhancer	no_enhancer	nonKEE	intragenic	nonKEE	intragenic	not_spreading
MAP3K5	yes	down	-0.397671	6.7338	0.00011	KEE	intragenic	KEE	intragenic	KEE	intragenic	KEE	intragenic	nonKEE	intragenic	KEE	intragenic	KEE	intragenic	KEE	intragenic	nonKEE	intragenic	not_spreading
PYGB	yes	insensitive	-0.173228	6.7333	0.297854	nonKEE	intragenic	nonKEE	intragenic	nonKEE	intergenic	nonKEE	intergenic	no_enhancer	no_enhancer	nonKEE	intergenic	nonKEE	intragenic	nonKEE	intergenic	no_enhancer	no_enhancer	not_spreading
FIP1L1	yes	insensitive	0.0998084	6.7324	0.409378	nonKEE	intragenic	nonKEE	intragenic	KEE	intragenic	nonKEE	intragenic	nonKEE	intragenic	nonKEE	intragenic	KEE	intragenic	nonKEE	intragenic	nonKEE	intragenic	not_spreading
IGF2BP3	yes	down	-0.383111	6.73059	0.0010513	KEE	intragenic	KEE	intragenic	KEE	intragenic	nonKEE	intergenic	nonKEE	intragenic	KEE	intragenic	KEE	intragenic	KEE	intragenic	KEE	intragenic	spreading
B4GALT1	yes	up	0.276268	6.73058	0.0172224	KEE	intragenic	KEE	intragenic	KEE	intragenic	KEE	intragenic	nonKEE	intragenic	KEE	intragenic	KEE	intragenic	KEE	intragenic	no_enhancer	no_enhancer	not_spreading
ELP2	yes	up	0.227872	6.73014	0.0432634	KEE	intragenic	no_enhancer	no_enhancer	nonKEE	intragenic	KEE	intragenic	KEE	intragenic	KEE	intragenic	nonKEE	intragenic	KEE	intragenic	KEE	intragenic	not_spreading
TTBK2	yes	down	-0.262529	6.72941	0.00618711	KEE	intragenic	KEE	intragenic	KEE	intragenic	KEE	intragenic	nonKEE	intergenic	nonKEE	intergenic	KEE	intragenic	nonKEE	intragenic	nonKEE	intragenic	spreading
HSH2D	yes	up	0.40279	6.72839	0.000549	KEE	intragenic	KEE	intragenic	KEE	intragenic	KEE	intragenic	nonKEE	intragenic	nonKEE	intragenic	KEE	intragenic	nonKEE	intragenic	no_enhancer	no_enhancer	spreading
RRP7B	yes	down	-0.445651	6.7265	0.000162	KEE	intragenic	KEE	intragenic	KEE	intragenic	no_enhancer	no_enhancer	KEE	intragenic	nonKEE	intragenic	no_enhancer	no_enhancer	no_enhancer	no_enhancer	no_enhancer	no_enhancer	not_spreading
PPP1R12B	no	up	0.249759	6.72632	0.0303102	nonKEE	intragenic	no_enhancer	no_enhancer	nonKEE	intragenic	nonKEE	intragenic	no_enhancer	no_enhancer	KEE	intragenic	nonKEE	intragenic	nonKEE	intragenic	KEE	intragenic	not_spreading
PEX26	yes	down	-0.205273	6.72539	0.0442266	nonKEE	intragenic	nonKEE	intragenic	KEE	intragenic	nonKEE	intragenic	no_enhancer	no_enhancer	KEE	intragenic	KEE	intragenic	KEE	intragenic	nonKEE	intragenic	not_spreading
ERCC3	yes	down	-0.229579	6.72365	0.0260888	KEE	intragenic	KEE	intragenic	KEE	intragenic	nonKEE	intragenic	nonKEE	intragenic	KEE	intragenic	nonKEE	intragenic	no_enhancer	no_enhancer	nonKEE	intragenic	not_spreading
ATP2B4	no	up	0.683069	6.72336	4.67e-08	nonKEE	intragenic	nonKEE	intergenic	KEE	intragenic	nonKEE	intragenic	KEE	intragenic	KEE	intragenic	nonKEE	intragenic	KEE	intragenic	nonKEE	intragenic	not_spreading
ARHGEF6	yes	insensitive	-0.263339	6.72213	0.25999	nonKEE	intragenic	KEE	intragenic	KEE	intragenic	KEE	intragenic	nonKEE	intragenic	nonKEE	intragenic	KEE	intragenic	no_enhancer	no_enhancer	nonKEE	intragenic	spreading
WWC3	yes	insensitive	0.17736	6.72113	0.158704	KEE	intragenic	KEE	intragenic	KEE	intragenic	nonKEE	intragenic	no_enhancer	no_enhancer	no_enhancer	no_enhancer	nonKEE	intragenic	KEE	intragenic	KEE	intragenic	not_spreading
ANKMY1	yes	insensitive	-0.00190657	6.72014	0.990029	nonKEE	intragenic	no_enhancer	no_enhancer	KEE	intragenic	no_enhancer	no_enhancer	nonKEE	intragenic	KEE	intragenic	KEE	intragenic	nonKEE	intragenic	nonKEE	intragenic	not_spreading
LEMD3	yes	insensitive	-0.165147	6.71887	0.122222	KEE	intragenic	KEE	intragenic	KEE	intragenic	KEE	intragenic	no_enhancer	no_enhancer	KEE	intragenic	KEE	intragenic	nonKEE	intergenic	KEE	intragenic	not_spreading
EMP1	no	down	-0.404703	6.71857	0.00558314	nonKEE	intragenic	nonKEE	intragenic	nonKEE	intragenic	nonKEE	intergenic	nonKEE	intergenic	no_enhancer	no_enhancer	nonKEE	intergenic	KEE	intragenic	nonKEE	intragenic	not_spreading
MCPH1	yes	insensitive	-0.0981883	6.71792	0.363193	nonKEE	intergenic	no_enhancer	no_enhancer	no_enhancer	no_enhancer	KEE	intragenic	no_enhancer	no_enhancer	KEE	intragenic	KEE	intragenic	nonKEE	intragenic	KEE	intragenic	not_spreading
COPG1	yes	down	-0.226079	6.71783	0.0240351	nonKEE	intragenic	nonKEE	intragenic	nonKEE	intragenic	no_enhancer	no_enhancer	nonKEE	intragenic	KEE	intergenic	nonKEE	intragenic	nonKEE	intragenic	no_enhancer	no_enhancer	not_spreading
SIAH1	yes	insensitive	-0.0872283	6.71724	0.523022	nonKEE	intragenic	nonKEE	intragenic	KEE	intragenic	KEE	intragenic	KEE	intragenic	KEE	intragenic	KEE	intragenic	KEE	intragenic	KEE	intragenic	not_spreading
ANAPC5	yes	insensitive	0.0862885	6.71666	0.431135	KEE	intragenic	no_enhancer	no_enhancer	KEE	intragenic	nonKEE	intragenic	KEE	intragenic	nonKEE	intragenic	no_enhancer	no_enhancer	nonKEE	intragenic	nonKEE	intragenic	not_spreading
NARS2	yes	down	-0.24337	6.71564	0.0202542	KEE	intragenic	KEE	intragenic	KEE	intragenic	no_enhancer	no_enhancer	no_enhancer	no_enhancer	KEE	intragenic	KEE	intragenic	KEE	intragenic	KEE	intragenic	not_spreading
ETNK1	yes	insensitive	0.0664234	6.71402	0.715323	nonKEE	intragenic	nonKEE	intragenic	KEE	intragenic	KEE	intragenic	no_enhancer	no_enhancer	KEE	intragenic	KEE	intragenic	no_enhancer	no_enhancer	KEE	intragenic	not_spreading
MAP1S	yes	down	-0.596438	6.71384	7.29e-07	KEE	intragenic	KEE	intragenic	KEE	intragenic	nonKEE	intragenic	no_enhancer	no_enhancer	KEE	intragenic	KEE	intragenic	nonKEE	intergenic	KEE	intragenic	not_spreading
GFI1	no	insensitive	-0.184131	6.71325	0.127172	nonKEE	intergenic	nonKEE	intergenic	KEE	intragenic	KEE	intragenic	KEE	intragenic	no_enhancer	no_enhancer	nonKEE	intragenic	no_enhancer	no_enhancer	nonKEE	intergenic	not_spreading
ZSCAN25	no	insensitive	-0.156992	6.71241	0.121122	nonKEE	intragenic	KEE	intragenic	nonKEE	intragenic	no_enhancer	no_enhancer	no_enhancer	no_enhancer	nonKEE	intragenic	nonKEE	intragenic	no_enhancer	no_enhancer	nonKEE	intragenic	not_spreading
ZC3H7A	yes	insensitive	0.234623	6.71227	0.0760475	KEE	intragenic	KEE	intragenic	KEE	intragenic	KEE	intragenic	KEE	intragenic	KEE	intragenic	KEE	intragenic	nonKEE	intergenic	KEE	intragenic	not_spreading
IVD	yes	insensitive	0.0860138	6.71167	0.438538	nonKEE	intergenic	no_enhancer	no_enhancer	KEE	intragenic	no_enhancer	no_enhancer	nonKEE	intragenic	nonKEE	intragenic	no_enhancer	no_enhancer	nonKEE	intragenic	KEE	intragenic	not_spreading
SH3PXD2A	no	up	0.451111	6.70695	0.000869	nonKEE	intragenic	nonKEE	intragenic	KEE	intragenic	nonKEE	intragenic	nonKEE	intragenic	KEE	intragenic	KEE	intragenic	nonKEE	intragenic	KEE	intragenic	not_spreading
BCL9	no	insensitive	-0.181558	6.70692	0.136921	nonKEE	intragenic	nonKEE	intragenic	nonKEE	intragenic	nonKEE	intragenic	nonKEE	intragenic	nonKEE	intragenic	nonKEE	intragenic	nonKEE	intragenic	KEE	intragenic	not_spreading
SGTA	yes	down	-0.486633	6.70628	0.000658	KEE	intragenic	KEE	intragenic	KEE	intragenic	KEE	intragenic	KEE	intragenic	KEE	intragenic	KEE	intragenic	nonKEE	intergenic	KEE	intragenic	not_spreading
STRAP	yes	down	-0.238386	6.70578	0.0261343	KEE	intragenic	no_enhancer	no_enhancer	no_enhancer	no_enhancer	no_enhancer	no_enhancer	no_enhancer	no_enhancer	no_enhancer	no_enhancer	no_enhancer	no_enhancer	no_enhancer	no_enhancer	no_enhancer	no_enhancer	not_spreading
ARRB2	yes	down	-0.411067	6.7054	5.11e-05	KEE	intragenic	KEE	intragenic	KEE	intragenic	nonKEE	intergenic	KEE	intragenic	nonKEE	intergenic	KEE	intragenic	nonKEE	intragenic	nonKEE	intragenic	not_spreading
APEH	yes	down	-0.410875	6.70431	0.0127241	KEE	intergenic	no_enhancer	no_enhancer	no_enhancer	no_enhancer	nonKEE	intragenic	nonKEE	intragenic	KEE	intragenic	no_enhancer	no_enhancer	nonKEE	intragenic	no_enhancer	no_enhancer	not_spreading
ZNF664	yes	insensitive	-0.175656	6.70398	0.0992132	nonKEE	intragenic	KEE	intragenic	no_enhancer	no_enhancer	no_enhancer	no_enhancer	no_enhancer	no_enhancer	KEE	intragenic	nonKEE	intragenic	KEE	intragenic	no_enhancer	no_enhancer	not_spreading
NCBP2	yes	insensitive	-0.175977	6.70322	0.102314	KEE	intragenic	no_enhancer	no_enhancer	KEE	intragenic	no_enhancer	no_enhancer	no_enhancer	no_enhancer	no_enhancer	no_enhancer	no_enhancer	no_enhancer	KEE	intragenic	no_enhancer	no_enhancer	not_spreading
KDM4C	yes	insensitive	0.111132	6.70239	0.326012	nonKEE	intragenic	nonKEE	intragenic	KEE	intragenic	nonKEE	intragenic	nonKEE	intragenic	KEE	intragenic	KEE	intragenic	KEE	intragenic	KEE	intragenic	not_spreading
EXOC8	yes	insensitive	-0.150611	6.70166	0.215949	KEE	intragenic	no_enhancer	no_enhancer	no_enhancer	no_enhancer	no_enhancer	no_enhancer	no_enhancer	no_enhancer	no_enhancer	no_enhancer	no_enhancer	no_enhancer	no_enhancer	no_enhancer	no_enhancer	no_enhancer	not_spreading
IMP3	yes	down	-0.629127	6.70164	0.000168	nonKEE	intragenic	no_enhancer	no_enhancer	nonKEE	intragenic	nonKEE	intragenic	nonKEE	intragenic	nonKEE	intragenic	no_enhancer	no_enhancer	nonKEE	intragenic	no_enhancer	no_enhancer	not_spreading
APLP2	yes	insensitive	-0.0301126	6.70155	0.806999	nonKEE	intragenic	nonKEE	intragenic	nonKEE	intragenic	KEE	intragenic	nonKEE	intragenic	KEE	intragenic	nonKEE	intragenic	KEE	intragenic	KEE	intragenic	not_spreading
ZNF587B	yes	insensitive	-0.00483383	6.69608	0.973625	nonKEE	intragenic	no_enhancer	no_enhancer	no_enhancer	no_enhancer	no_enhancer	no_enhancer	nonKEE	intragenic	KEE	intragenic	no_enhancer	no_enhancer	no_enhancer	no_enhancer	KEE	intragenic	not_spreading
MB21D1	yes	down	-0.754955	6.69592	1.4e-13	KEE	intragenic	KEE	intragenic	KEE	intragenic	KEE	intragenic	KEE	intragenic	nonKEE	intragenic	KEE	intragenic	KEE	intragenic	no_enhancer	no_enhancer	not_spreading
GTSE1	yes	insensitive	-0.0764387	6.6956	0.590093	nonKEE	intergenic	no_enhancer	no_enhancer	no_enhancer	no_enhancer	no_enhancer	no_enhancer	nonKEE	intragenic	KEE	intragenic	no_enhancer	no_enhancer	KEE	intragenic	nonKEE	intragenic	not_spreading
TRIOBP	yes	insensitive	-0.0499691	6.69331	0.744115	nonKEE	intragenic	nonKEE	intragenic	nonKEE	intragenic	nonKEE	intragenic	nonKEE	intragenic	KEE	intragenic	nonKEE	intergenic	KEE	intragenic	nonKEE	intragenic	not_spreading
ARHGAP17	yes	insensitive	0.055685	6.69162	0.625514	KEE	intragenic	KEE	intragenic	KEE	intragenic	KEE	intragenic	KEE	intragenic	KEE	intragenic	KEE	intragenic	KEE	intragenic	KEE	intragenic	not_spreading
SKP2	yes	insensitive	-0.0771147	6.69109	0.627586	KEE	intragenic	no_enhancer	no_enhancer	nonKEE	intragenic	no_enhancer	no_enhancer	nonKEE	intragenic	KEE	intragenic	nonKEE	intragenic	no_enhancer	no_enhancer	no_enhancer	no_enhancer	not_spreading
CTDP1	yes	insensitive	-0.168723	6.69086	0.20328	KEE	intragenic	no_enhancer	no_enhancer	KEE	intragenic	nonKEE	intragenic	KEE	intragenic	KEE	intragenic	KEE	intragenic	no_enhancer	no_enhancer	KEE	intragenic	not_spreading
MYNN	yes	insensitive	0.0543691	6.68969	0.679233	KEE	intragenic	no_enhancer	no_enhancer	KEE	intragenic	no_enhancer	no_enhancer	nonKEE	intragenic	no_enhancer	no_enhancer	no_enhancer	no_enhancer	no_enhancer	no_enhancer	no_enhancer	no_enhancer	not_spreading
FHL1	yes	down	-0.993592	6.6895	6.94e-26	KEE	intragenic	KEE	intragenic	KEE	intragenic	no_enhancer	no_enhancer	no_enhancer	no_enhancer	no_enhancer	no_enhancer	no_enhancer	no_enhancer	KEE	intragenic	nonKEE	intragenic	not_spreading
SCARB1	yes	insensitive	-0.111683	6.68842	0.424551	KEE	intragenic	nonKEE	intragenic	KEE	intragenic	KEE	intragenic	nonKEE	intragenic	KEE	intragenic	KEE	intragenic	KEE	intragenic	nonKEE	intragenic	not_spreading
E2F4	yes	down	-0.421808	6.68732	0.00379218	KEE	intragenic	no_enhancer	no_enhancer	no_enhancer	no_enhancer	no_enhancer	no_enhancer	no_enhancer	no_enhancer	KEE	intragenic	nonKEE	intragenic	nonKEE	intragenic	no_enhancer	no_enhancer	not_spreading
NCAPH2	yes	down	-0.330671	6.68588	0.0127345	KEE	intragenic	no_enhancer	no_enhancer	no_enhancer	no_enhancer	no_enhancer	no_enhancer	no_enhancer	no_enhancer	KEE	intragenic	no_enhancer	no_enhancer	no_enhancer	no_enhancer	nonKEE	intragenic	not_spreading
GGA3	yes	insensitive	-0.16208	6.68549	0.200345	KEE	intragenic	KEE	intragenic	nonKEE	intragenic	nonKEE	intragenic	KEE	intragenic	KEE	intragenic	KEE	intragenic	nonKEE	intragenic	nonKEE	intragenic	not_spreading
DDX41	yes	down	-0.602391	6.68515	6.1e-05	nonKEE	intragenic	no_enhancer	no_enhancer	KEE	intragenic	no_enhancer	no_enhancer	nonKEE	intragenic	KEE	intragenic	no_enhancer	no_enhancer	no_enhancer	no_enhancer	no_enhancer	no_enhancer	not_spreading
NABP1	yes	insensitive	0.0273467	6.68507	0.860748	nonKEE	intergenic	nonKEE	intergenic	nonKEE	intragenic	nonKEE	intragenic	no_enhancer	no_enhancer	KEE	intragenic	nonKEE	intergenic	KEE	intragenic	nonKEE	intergenic	not_spreading
DIS3L2	yes	insensitive	-0.0103787	6.68282	0.943827	nonKEE	intragenic	nonKEE	intragenic	KEE	intragenic	nonKEE	intragenic	KEE	intragenic	nonKEE	intragenic	nonKEE	intragenic	no_enhancer	no_enhancer	nonKEE	intragenic	not_spreading
APBA1	yes	up	0.701091	6.67848	1.97e-07	nonKEE	intragenic	KEE	intragenic	KEE	intragenic	no_enhancer	no_enhancer	no_enhancer	no_enhancer	no_enhancer	no_enhancer	no_enhancer	no_enhancer	no_enhancer	no_enhancer	nonKEE	intergenic	not_spreading
PAXIP1	yes	insensitive	-0.0579692	6.67841	0.646814	nonKEE	intragenic	no_enhancer	no_enhancer	no_enhancer	no_enhancer	no_enhancer	no_enhancer	nonKEE	intragenic	KEE	intragenic	no_enhancer	no_enhancer	no_enhancer	no_enhancer	nonKEE	intragenic	not_spreading
UBE2O	yes	down	-0.293714	6.67773	0.0187098	nonKEE	intragenic	no_enhancer	no_enhancer	nonKEE	intragenic	nonKEE	intragenic	no_enhancer	no_enhancer	KEE	intragenic	KEE	intragenic	KEE	intragenic	KEE	intragenic	not_spreading
DDX27	yes	insensitive	-0.216937	6.67771	0.0515924	nonKEE	intragenic	nonKEE	intragenic	no_enhancer	no_enhancer	nonKEE	intragenic	nonKEE	intragenic	nonKEE	intergenic	nonKEE	intragenic	nonKEE	intergenic	no_enhancer	no_enhancer	not_spreading
PXK	yes	up	0.4633	6.67768	3.21e-05	KEE	intragenic	KEE	intragenic	KEE	intragenic	KEE	intragenic	KEE	intragenic	KEE	intragenic	KEE	intragenic	nonKEE	intragenic	nonKEE	intragenic	not_spreading
ZNF7	yes	insensitive	-0.15006	6.67547	0.191804	nonKEE	intragenic	no_enhancer	no_enhancer	nonKEE	intergenic	KEE	intragenic	nonKEE	intragenic	KEE	intragenic	no_enhancer	no_enhancer	KEE	intragenic	no_enhancer	no_enhancer	not_spreading
PIK3CB	yes	up	0.474961	6.67403	5.19e-06	nonKEE	intragenic	nonKEE	intragenic	KEE	intragenic	KEE	intragenic	KEE	intragenic	KEE	intragenic	KEE	intragenic	nonKEE	intragenic	nonKEE	intergenic	not_spreading
ASAP1	no	up	0.29879	6.67387	0.00451563	nonKEE	intragenic	nonKEE	intragenic	nonKEE	intragenic	KEE	intragenic	KEE	intragenic	KEE	intragenic	KEE	intragenic	KEE	intragenic	KEE	intragenic	not_spreading
SBNO2	yes	down	-0.396271	6.67198	0.0105519	KEE	intragenic	nonKEE	intragenic	KEE	intragenic	nonKEE	intragenic	nonKEE	intragenic	KEE	intragenic	KEE	intragenic	KEE	intragenic	KEE	intragenic	not_spreading
ARPC5L	yes	down	-0.468247	6.67113	0.000455	KEE	intragenic	KEE	intragenic	KEE	intragenic	KEE	intragenic	KEE	intragenic	KEE	intragenic	no_enhancer	no_enhancer	KEE	intragenic	nonKEE	intragenic	not_spreading
CLN6	yes	down	-0.326483	6.6707	0.00146196	nonKEE	intragenic	nonKEE	intragenic	nonKEE	intragenic	nonKEE	intragenic	nonKEE	intragenic	no_enhancer	no_enhancer	no_enhancer	no_enhancer	no_enhancer	no_enhancer	nonKEE	intragenic	not_spreading
RASSF3	yes	down	-0.713356	6.67003	1.04e-10	KEE	intragenic	KEE	intragenic	KEE	intragenic	KEE	intragenic	KEE	intragenic	KEE	intragenic	KEE	intragenic	KEE	intragenic	KEE	intragenic	spreading
CLCN6	yes	insensitive	0.197796	6.66846	0.123938	KEE	intragenic	KEE	intragenic	KEE	intragenic	nonKEE	intragenic	KEE	intragenic	KEE	intragenic	KEE	intragenic	nonKEE	intragenic	no_enhancer	no_enhancer	not_spreading
CLECL1	yes	insensitive	0.223852	6.66804	0.105212	KEE	intragenic	KEE	intragenic	KEE	intragenic	nonKEE	intragenic	nonKEE	intergenic	nonKEE	intergenic	KEE	intragenic	nonKEE	intragenic	no_enhancer	no_enhancer	spreading
PHF20	yes	insensitive	0.0205036	6.66751	0.876303	nonKEE	intergenic	no_enhancer	no_enhancer	no_enhancer	no_enhancer	KEE	intragenic	no_enhancer	no_enhancer	KEE	intragenic	KEE	intragenic	KEE	intragenic	nonKEE	intragenic	not_spreading
GRPEL1	yes	down	-0.482139	6.6673	0.000135	KEE	intragenic	KEE	intragenic	KEE	intragenic	KEE	intragenic	nonKEE	intragenic	KEE	intragenic	nonKEE	intergenic	nonKEE	intergenic	nonKEE	intergenic	not_spreading
KLF16	yes	insensitive	-0.291438	6.66635	0.077089	KEE	intragenic	KEE	intragenic	KEE	intragenic	nonKEE	intergenic	nonKEE	intergenic	KEE	intergenic	KEE	intergenic	KEE	intragenic	nonKEE	intragenic	not_spreading
PACSIN2	yes	insensitive	-0.141138	6.66567	0.193065	KEE	intragenic	KEE	intragenic	KEE	intragenic	KEE	intragenic	KEE	intragenic	KEE	intragenic	KEE	intragenic	KEE	intragenic	KEE	intragenic	not_spreading
IL17RA	yes	up	0.521385	6.66372	9.21e-06	nonKEE	intragenic	nonKEE	intragenic	nonKEE	intragenic	KEE	intragenic	KEE	intragenic	no_enhancer	no_enhancer	nonKEE	intragenic	no_enhancer	no_enhancer	nonKEE	intragenic	not_spreading
GALNT1	yes	up	0.350431	6.66361	0.00399561	nonKEE	intragenic	KEE	intragenic	KEE	intragenic	KEE	intragenic	no_enhancer	no_enhancer	no_enhancer	no_enhancer	KEE	intragenic	nonKEE	intragenic	KEE	intragenic	not_spreading
CD2BP2	yes	down	-0.343508	6.66269	0.0018099	nonKEE	intragenic	nonKEE	intergenic	no_enhancer	no_enhancer	no_enhancer	no_enhancer	nonKEE	intragenic	no_enhancer	no_enhancer	nonKEE	intergenic	nonKEE	intragenic	no_enhancer	no_enhancer	not_spreading
WARS	no	up	0.547179	6.66197	2.43e-06	nonKEE	intragenic	no_enhancer	no_enhancer	KEE	intragenic	nonKEE	intragenic	no_enhancer	no_enhancer	KEE	intragenic	no_enhancer	no_enhancer	no_enhancer	no_enhancer	nonKEE	intragenic	not_spreading
PLIN2	yes	down	-0.613719	6.66186	2.22e-08	KEE	intragenic	no_enhancer	no_enhancer	nonKEE	intragenic	KEE	intragenic	nonKEE	intergenic	nonKEE	intragenic	nonKEE	intragenic	nonKEE	intragenic	nonKEE	intragenic	not_spreading
TRAPPC9	no	insensitive	-0.0314141	6.66034	0.871943	nonKEE	intragenic	nonKEE	intragenic	KEE	intragenic	nonKEE	intragenic	nonKEE	intragenic	KEE	intragenic	nonKEE	intragenic	KEE	intragenic	KEE	intragenic	not_spreading
PPARA	yes	insensitive	0.200496	6.66017	0.0953061	nonKEE	intragenic	nonKEE	intragenic	KEE	intragenic	no_enhancer	no_enhancer	no_enhancer	no_enhancer	nonKEE	intragenic	nonKEE	intragenic	nonKEE	intragenic	nonKEE	intragenic	not_spreading
USP48	yes	insensitive	0.151651	6.659	0.233343	KEE	intragenic	KEE	intragenic	KEE	intragenic	KEE	intragenic	KEE	intragenic	KEE	intragenic	KEE	intragenic	KEE	intragenic	KEE	intragenic	not_spreading
UBE2Q1	yes	insensitive	-0.179412	6.65826	0.0776791	nonKEE	intragenic	no_enhancer	no_enhancer	KEE	intragenic	KEE	intragenic	KEE	intragenic	KEE	intragenic	nonKEE	intragenic	nonKEE	intragenic	nonKEE	intragenic	not_spreading
CRYBG3	no	insensitive	0.118502	6.65769	0.311491	nonKEE	intragenic	nonKEE	intragenic	nonKEE	intragenic	nonKEE	intragenic	nonKEE	intragenic	nonKEE	intragenic	nonKEE	intragenic	no_enhancer	no_enhancer	no_enhancer	no_enhancer	not_spreading
RELA	yes	down	-0.328079	6.65664	0.00880426	nonKEE	intragenic	no_enhancer	no_enhancer	nonKEE	intergenic	no_enhancer	no_enhancer	KEE	intragenic	KEE	intragenic	nonKEE	intergenic	KEE	intragenic	nonKEE	intragenic	not_spreading
CCRN4L	yes	down	-0.549331	6.65504	6.18e-07	KEE	intragenic	no_enhancer	no_enhancer	no_enhancer	no_enhancer	KEE	intergenic	KEE	intragenic	KEE	intragenic	no_enhancer	no_enhancer	no_enhancer	no_enhancer	KEE	intragenic	not_spreading
FADD	yes	down	-0.383032	6.65496	0.00377114	nonKEE	intergenic	no_enhancer	no_enhancer	KEE	intragenic	nonKEE	intergenic	nonKEE	intragenic	no_enhancer	no_enhancer	no_enhancer	no_enhancer	nonKEE	intergenic	nonKEE	intergenic	not_spreading
N4BP2L2	yes	up	0.303809	6.6536	0.0310071	KEE	intragenic	no_enhancer	no_enhancer	KEE	intragenic	nonKEE	intergenic	KEE	intragenic	nonKEE	intragenic	nonKEE	intragenic	no_enhancer	no_enhancer	no_enhancer	no_enhancer	not_spreading
PITPNA	yes	up	0.49225	6.65334	3.75e-07	nonKEE	intragenic	nonKEE	intragenic	no_enhancer	no_enhancer	nonKEE	intragenic	KEE	intragenic	KEE	intragenic	KEE	intragenic	nonKEE	intergenic	nonKEE	intragenic	not_spreading
RAP1GAP2	no	up	0.884688	6.65325	1.92e-11	nonKEE	intragenic	nonKEE	intragenic	KEE	intragenic	nonKEE	intragenic	nonKEE	intragenic	no_enhancer	no_enhancer	nonKEE	intragenic	KEE	intragenic	KEE	intragenic	not_spreading
MCFD2	yes	insensitive	-0.089359	6.6528	0.419746	KEE	intragenic	nonKEE	intragenic	KEE	intragenic	KEE	intragenic	nonKEE	intragenic	KEE	intragenic	nonKEE	intragenic	KEE	intragenic	KEE	intragenic	not_spreading
EHBP1	yes	insensitive	0.0716002	6.65194	0.565571	nonKEE	intragenic	no_enhancer	no_enhancer	nonKEE	intragenic	KEE	intragenic	nonKEE	intragenic	KEE	intragenic	KEE	intragenic	nonKEE	intragenic	KEE	intragenic	not_spreading
CDC42SE2	yes	insensitive	0.0894552	6.64956	0.452325	nonKEE	intragenic	nonKEE	intragenic	KEE	intragenic	KEE	intragenic	KEE	intragenic	KEE	intragenic	KEE	intragenic	KEE	intragenic	no_enhancer	no_enhancer	not_spreading
ACO2	yes	down	-0.330489	6.64942	0.0134745	KEE	intragenic	KEE	intragenic	KEE	intragenic	KEE	intragenic	no_enhancer	no_enhancer	KEE	intragenic	KEE	intragenic	KEE	intragenic	KEE	intragenic	not_spreading
TPD52L2	yes	down	-0.231395	6.64598	0.0414537	KEE	intragenic	KEE	intragenic	KEE	intragenic	nonKEE	intragenic	nonKEE	intragenic	no_enhancer	no_enhancer	nonKEE	intragenic	KEE	intragenic	nonKEE	intragenic	not_spreading
TFEB	yes	insensitive	0.0782777	6.64585	0.664365	KEE	intragenic	KEE	intragenic	KEE	intragenic	nonKEE	intragenic	nonKEE	intragenic	no_enhancer	no_enhancer	KEE	intragenic	KEE	intragenic	nonKEE	intragenic	not_spreading
PLXNB1	yes	insensitive	0.0632179	6.64576	0.761479	KEE	intragenic	KEE	intragenic	nonKEE	intragenic	nonKEE	intragenic	no_enhancer	no_enhancer	nonKEE	intragenic	nonKEE	intragenic	KEE	intragenic	KEE	intragenic	not_spreading
UBR7	yes	down	-0.273003	6.64319	0.00759736	nonKEE	intragenic	nonKEE	intragenic	nonKEE	intragenic	no_enhancer	no_enhancer	no_enhancer	no_enhancer	no_enhancer	no_enhancer	no_enhancer	no_enhancer	no_enhancer	no_enhancer	no_enhancer	no_enhancer	not_spreading
CCNB1IP1	yes	down	-0.292947	6.6429	0.00562709	nonKEE	intergenic	KEE	intergenic	KEE	intragenic	no_enhancer	no_enhancer	no_enhancer	no_enhancer	KEE	intragenic	nonKEE	intergenic	nonKEE	intergenic	KEE	intragenic	not_spreading
UNC93B1	yes	down	-0.464735	6.64042	0.00137649	KEE	intragenic	KEE	intragenic	nonKEE	intragenic	nonKEE	intragenic	nonKEE	intragenic	nonKEE	intragenic	KEE	intragenic	nonKEE	intragenic	nonKEE	intragenic	not_spreading
WIZ	yes	down	-0.393218	6.6394	0.00110745	KEE	intragenic	KEE	intragenic	KEE	intragenic	no_enhancer	no_enhancer	nonKEE	intragenic	KEE	intragenic	no_enhancer	no_enhancer	no_enhancer	no_enhancer	nonKEE	intragenic	not_spreading
KCTD5	yes	insensitive	-0.158011	6.63882	0.300849	KEE	intragenic	KEE	intragenic	KEE	intragenic	KEE	intragenic	nonKEE	intergenic	KEE	intergenic	no_enhancer	no_enhancer	KEE	intragenic	nonKEE	intragenic	not_spreading
VCAN	no	up	1.24365	6.63726	2.76e-20	nonKEE	intragenic	no_enhancer	no_enhancer	nonKEE	intragenic	nonKEE	intragenic	nonKEE	intragenic	no_enhancer	no_enhancer	no_enhancer	no_enhancer	no_enhancer	no_enhancer	nonKEE	intragenic	not_spreading
FAM49B	yes	up	0.253975	6.63634	0.0189722	KEE	intragenic	KEE	intragenic	nonKEE	intragenic	KEE	intragenic	nonKEE	intragenic	KEE	intragenic	KEE	intragenic	KEE	intragenic	KEE	intragenic	not_spreading
ZCCHC8	yes	insensitive	-0.0226402	6.63568	0.891986	KEE	intragenic	nonKEE	intergenic	KEE	intragenic	nonKEE	intergenic	KEE	intragenic	KEE	intragenic	nonKEE	intergenic	KEE	intragenic	no_enhancer	no_enhancer	spreading
SSH1	no	up	0.589865	6.6356	8.97e-07	nonKEE	intragenic	nonKEE	intragenic	nonKEE	intragenic	KEE	intragenic	nonKEE	intragenic	KEE	intragenic	KEE	intragenic	KEE	intragenic	nonKEE	intragenic	not_spreading
ZNF37A	yes	up	0.38452	6.63417	0.0233072	KEE	intragenic	no_enhancer	no_enhancer	no_enhancer	no_enhancer	no_enhancer	no_enhancer	no_enhancer	no_enhancer	no_enhancer	no_enhancer	no_enhancer	no_enhancer	no_enhancer	no_enhancer	no_enhancer	no_enhancer	not_spreading
MYO5A	no	insensitive	0.146304	6.63313	0.188499	nonKEE	intragenic	nonKEE	intragenic	nonKEE	intragenic	KEE	intragenic	nonKEE	intragenic	no_enhancer	no_enhancer	KEE	intragenic	nonKEE	intergenic	KEE	intragenic	not_spreading
GALNT7	yes	insensitive	-0.000194	6.63213	0.999243	KEE	intragenic	KEE	intragenic	KEE	intragenic	KEE	intragenic	no_enhancer	no_enhancer	KEE	intragenic	KEE	intragenic	KEE	intragenic	KEE	intragenic	not_spreading
RRP1	yes	down	-0.4308	6.6321	0.000729	KEE	intragenic	nonKEE	intragenic	no_enhancer	no_enhancer	no_enhancer	no_enhancer	nonKEE	intragenic	KEE	intragenic	nonKEE	intragenic	no_enhancer	no_enhancer	nonKEE	intragenic	not_spreading
LAPTM4B	yes	down	-0.595277	6.63116	4.95e-07	KEE	intragenic	KEE	intragenic	nonKEE	intragenic	no_enhancer	no_enhancer	no_enhancer	no_enhancer	KEE	intragenic	nonKEE	intragenic	KEE	intragenic	KEE	intragenic	not_spreading
FAM118A	yes	insensitive	0.0711082	6.63045	0.565728	nonKEE	intragenic	no_enhancer	no_enhancer	KEE	intragenic	KEE	intragenic	KEE	intragenic	KEE	intragenic	KEE	intragenic	no_enhancer	no_enhancer	nonKEE	intragenic	not_spreading
RASGRP1	no	up	0.354002	6.62924	0.000747	nonKEE	intergenic	no_enhancer	no_enhancer	nonKEE	intragenic	no_enhancer	no_enhancer	no_enhancer	no_enhancer	nonKEE	intergenic	KEE	intragenic	no_enhancer	no_enhancer	nonKEE	intragenic	not_spreading
TFIP11	yes	down	-0.439912	6.62894	3.56e-05	nonKEE	intragenic	nonKEE	intragenic	nonKEE	intragenic	nonKEE	intragenic	no_enhancer	no_enhancer	KEE	intragenic	nonKEE	intragenic	no_enhancer	no_enhancer	no_enhancer	no_enhancer	not_spreading
RMRP	no	down	-0.554517	6.62857	0.0184443	nonKEE	intragenic	no_enhancer	no_enhancer	no_enhancer	no_enhancer	no_enhancer	no_enhancer	no_enhancer	no_enhancer	no_enhancer	no_enhancer	no_enhancer	no_enhancer	no_enhancer	no_enhancer	no_enhancer	no_enhancer	not_spreading
MFSD2A	no	down	-0.662596	6.62829	1.7e-09	nonKEE	intragenic	nonKEE	intragenic	nonKEE	intragenic	no_enhancer	no_enhancer	no_enhancer	no_enhancer	nonKEE	intragenic	KEE	intragenic	nonKEE	intergenic	nonKEE	intragenic	not_spreading
CLIP1	yes	up	0.488284	6.62825	4.17e-06	KEE	intragenic	KEE	intragenic	KEE	intragenic	KEE	intragenic	nonKEE	intergenic	KEE	intragenic	KEE	intragenic	KEE	intragenic	nonKEE	intragenic	not_spreading
IKZF3	no	up	1.92108	6.62819	1.94e-26	nonKEE	intragenic	no_enhancer	no_enhancer	nonKEE	intragenic	no_enhancer	no_enhancer	no_enhancer	no_enhancer	nonKEE	intragenic	KEE	intragenic	no_enhancer	no_enhancer	no_enhancer	no_enhancer	not_spreading
NFATC2	yes	insensitive	-0.020344	6.62734	0.876188	nonKEE	intragenic	KEE	intragenic	KEE	intragenic	nonKEE	intragenic	no_enhancer	no_enhancer	KEE	intragenic	KEE	intragenic	nonKEE	intragenic	nonKEE	intragenic	not_spreading
ABR	yes	insensitive	0.0672274	6.62638	0.695753	nonKEE	intragenic	KEE	intragenic	nonKEE	intragenic	KEE	intragenic	KEE	intragenic	no_enhancer	no_enhancer	KEE	intragenic	nonKEE	intragenic	nonKEE	intragenic	not_spreading
NSMF	no	insensitive	-0.335001	6.62559	0.101586	nonKEE	intragenic	nonKEE	intragenic	no_enhancer	no_enhancer	nonKEE	intragenic	nonKEE	intragenic	KEE	intragenic	nonKEE	intragenic	KEE	intragenic	nonKEE	intragenic	not_spreading
BMP2K	yes	down	-0.355509	6.62421	0.00285977	KEE	intragenic	KEE	intragenic	KEE	intragenic	no_enhancer	no_enhancer	no_enhancer	no_enhancer	KEE	intragenic	KEE	intragenic	no_enhancer	no_enhancer	KEE	intragenic	not_spreading
NFAT5	yes	up	0.416555	6.62377	0.00205603	nonKEE	intergenic	no_enhancer	no_enhancer	KEE	intragenic	nonKEE	intergenic	nonKEE	intragenic	KEE	intragenic	KEE	intragenic	KEE	intragenic	nonKEE	intragenic	not_spreading
MRPL17	yes	down	-0.478672	6.62166	1.11e-05	KEE	intragenic	no_enhancer	no_enhancer	KEE	intragenic	nonKEE	intergenic	KEE	intragenic	KEE	intragenic	no_enhancer	no_enhancer	nonKEE	intergenic	no_enhancer	no_enhancer	not_spreading
MICALL1	no	insensitive	-0.0155262	6.62149	0.933026	nonKEE	intragenic	nonKEE	intragenic	KEE	intragenic	nonKEE	intragenic	nonKEE	intragenic	KEE	intragenic	nonKEE	intragenic	nonKEE	intragenic	nonKEE	intragenic	not_spreading
PIAS1	yes	insensitive	0.128146	6.62127	0.342936	KEE	intragenic	KEE	intragenic	KEE	intragenic	no_enhancer	no_enhancer	KEE	intragenic	no_enhancer	no_enhancer	KEE	intragenic	no_enhancer	no_enhancer	KEE	intragenic	not_spreading
ACSL3	yes	insensitive	0.084766	6.62093	0.570697	KEE	intragenic	KEE	intragenic	KEE	intragenic	KEE	intragenic	KEE	intragenic	KEE	intragenic	KEE	intragenic	KEE	intragenic	KEE	intragenic	not_spreading
BCL6	yes	up	0.494458	6.61943	0.000101	KEE	intragenic	KEE	intragenic	nonKEE	intergenic	no_enhancer	no_enhancer	nonKEE	intragenic	no_enhancer	no_enhancer	nonKEE	intergenic	KEE	intragenic	nonKEE	intergenic	spreading
RANBP1	yes	down	-0.47785	6.61801	3.63e-05	KEE	intragenic	no_enhancer	no_enhancer	KEE	intragenic	no_enhancer	no_enhancer	KEE	intragenic	KEE	intragenic	no_enhancer	no_enhancer	no_enhancer	no_enhancer	KEE	intragenic	not_spreading
DYNC2H1	no	down	-0.367996	6.61782	0.00490285	nonKEE	intragenic	nonKEE	intragenic	nonKEE	intragenic	nonKEE	intergenic	nonKEE	intragenic	no_enhancer	no_enhancer	no_enhancer	no_enhancer	nonKEE	intergenic	nonKEE	intragenic	not_spreading
RAD18	yes	up	0.211231	6.61711	0.0469391	nonKEE	intragenic	nonKEE	intragenic	KEE	intragenic	KEE	intragenic	KEE	intragenic	KEE	intragenic	KEE	intragenic	nonKEE	intragenic	nonKEE	intergenic	not_spreading
KIF13A	no	insensitive	0.159338	6.61621	0.120428	nonKEE	intragenic	nonKEE	intragenic	nonKEE	intragenic	no_enhancer	no_enhancer	no_enhancer	no_enhancer	KEE	intragenic	nonKEE	intragenic	KEE	intragenic	KEE	intragenic	not_spreading
DAB2IP	no	down	-0.303008	6.61547	0.00785792	nonKEE	intragenic	nonKEE	intragenic	nonKEE	intragenic	nonKEE	intragenic	nonKEE	intragenic	no_enhancer	no_enhancer	nonKEE	intragenic	KEE	intragenic	KEE	intragenic	not_spreading
PRKCSH	yes	down	-0.354571	6.61455	0.0101523	KEE	intragenic	no_enhancer	no_enhancer	no_enhancer	no_enhancer	nonKEE	intragenic	no_enhancer	no_enhancer	no_enhancer	no_enhancer	nonKEE	intragenic	nonKEE	intragenic	nonKEE	intragenic	not_spreading
SPIB	no	up	1.22759	6.61275	4.13e-11	nonKEE	intragenic	no_enhancer	no_enhancer	nonKEE	intergenic	nonKEE	intragenic	no_enhancer	no_enhancer	no_enhancer	no_enhancer	KEE	intragenic	no_enhancer	no_enhancer	nonKEE	intragenic	not_spreading
FAF1	yes	insensitive	0.121323	6.61175	0.274557	nonKEE	intragenic	nonKEE	intragenic	KEE	intragenic	KEE	intragenic	KEE	intragenic	nonKEE	intragenic	KEE	intragenic	nonKEE	intragenic	KEE	intragenic	not_spreading
PSMA1	yes	down	-0.237294	6.60921	0.0229243	nonKEE	intragenic	KEE	intragenic	KEE	intragenic	KEE	intragenic	nonKEE	intragenic	KEE	intragenic	nonKEE	intragenic	nonKEE	intragenic	no_enhancer	no_enhancer	not_spreading
ID1	yes	down	-0.668171	6.60866	1.81e-06	nonKEE	intergenic	nonKEE	intergenic	nonKEE	intergenic	nonKEE	intergenic	nonKEE	intergenic	nonKEE	intergenic	no_enhancer	no_enhancer	KEE	intergenic	nonKEE	intergenic	not_spreading
EPS15	yes	insensitive	0.0623656	6.60828	0.599385	KEE	intragenic	KEE	intragenic	nonKEE	intragenic	nonKEE	intragenic	no_enhancer	no_enhancer	KEE	intragenic	KEE	intragenic	no_enhancer	no_enhancer	no_enhancer	no_enhancer	not_spreading
CWC22	yes	insensitive	0.239459	6.60689	0.101888	KEE	intragenic	no_enhancer	no_enhancer	KEE	intragenic	KEE	intragenic	no_enhancer	no_enhancer	KEE	intragenic	KEE	intragenic	nonKEE	intergenic	nonKEE	intergenic	not_spreading
FOXP4	no	up	0.421958	6.60655	0.00104496	nonKEE	intragenic	no_enhancer	no_enhancer	nonKEE	intragenic	nonKEE	intragenic	no_enhancer	no_enhancer	nonKEE	intragenic	nonKEE	intragenic	nonKEE	intergenic	nonKEE	intragenic	not_spreading
VAV1	yes	insensitive	-0.0797382	6.60635	0.496681	KEE	intragenic	KEE	intragenic	KEE	intragenic	KEE	intragenic	KEE	intragenic	nonKEE	intragenic	KEE	intragenic	no_enhancer	no_enhancer	nonKEE	intragenic	not_spreading
KIAA0196	yes	insensitive	0.131048	6.606	0.250399	KEE	intragenic	no_enhancer	no_enhancer	no_enhancer	no_enhancer	no_enhancer	no_enhancer	no_enhancer	no_enhancer	KEE	intragenic	no_enhancer	no_enhancer	no_enhancer	no_enhancer	no_enhancer	no_enhancer	not_spreading
SUPT5H	yes	insensitive	-0.21654	6.60545	0.0853675	nonKEE	intragenic	nonKEE	intragenic	KEE	intragenic	KEE	intragenic	KEE	intragenic	KEE	intragenic	KEE	intragenic	KEE	intragenic	nonKEE	intragenic	not_spreading
AHCY	yes	down	-0.328307	6.60518	0.0146662	KEE	intragenic	KEE	intragenic	KEE	intragenic	KEE	intragenic	KEE	intragenic	KEE	intragenic	KEE	intragenic	nonKEE	intragenic	KEE	intragenic	not_spreading
FMNL1	no	up	0.715468	6.6049	6.04e-06	nonKEE	intragenic	nonKEE	intragenic	KEE	intragenic	KEE	intragenic	KEE	intragenic	KEE	intragenic	KEE	intragenic	KEE	intragenic	no_enhancer	no_enhancer	not_spreading
NDUFS1	yes	insensitive	0.184991	6.60366	0.0880293	nonKEE	intragenic	no_enhancer	no_enhancer	KEE	intragenic	no_enhancer	no_enhancer	no_enhancer	no_enhancer	KEE	intragenic	nonKEE	intragenic	nonKEE	intergenic	no_enhancer	no_enhancer	not_spreading
RPS25	yes	down	-0.4438	6.60268	0.000788	KEE	intragenic	no_enhancer	no_enhancer	no_enhancer	no_enhancer	no_enhancer	no_enhancer	nonKEE	intragenic	no_enhancer	no_enhancer	no_enhancer	no_enhancer	no_enhancer	no_enhancer	no_enhancer	no_enhancer	not_spreading
SIN3B	yes	up	0.281909	6.60179	0.0357536	KEE	intragenic	KEE	intragenic	nonKEE	intragenic	nonKEE	intragenic	no_enhancer	no_enhancer	KEE	intragenic	nonKEE	intragenic	KEE	intragenic	nonKEE	intragenic	not_spreading
IRS2	yes	insensitive	-0.0986009	6.60119	0.458413	nonKEE	intergenic	no_enhancer	no_enhancer	nonKEE	intergenic	KEE	intragenic	KEE	intragenic	KEE	intragenic	no_enhancer	no_enhancer	nonKEE	intergenic	nonKEE	intragenic	not_spreading
SLU7	yes	insensitive	0.109052	6.60103	0.374441	KEE	intragenic	no_enhancer	no_enhancer	KEE	intragenic	no_enhancer	no_enhancer	KEE	intragenic	KEE	intragenic	KEE	intragenic	nonKEE	intragenic	no_enhancer	no_enhancer	not_spreading
CDCA8	yes	insensitive	-0.148251	6.59914	0.240924	KEE	intragenic	no_enhancer	no_enhancer	no_enhancer	no_enhancer	no_enhancer	no_enhancer	no_enhancer	no_enhancer	no_enhancer	no_enhancer	KEE	intragenic	no_enhancer	no_enhancer	no_enhancer	no_enhancer	not_spreading
RGMB	yes	down	-0.436397	6.59853	9.08e-06	nonKEE	intragenic	no_enhancer	no_enhancer	nonKEE	intragenic	no_enhancer	no_enhancer	no_enhancer	no_enhancer	no_enhancer	no_enhancer	KEE	intragenic	no_enhancer	no_enhancer	nonKEE	intragenic	not_spreading
ZNF131	yes	insensitive	-0.0869876	6.59705	0.565669	KEE	intragenic	KEE	intragenic	KEE	intragenic	KEE	intragenic	KEE	intragenic	KEE	intragenic	KEE	intragenic	nonKEE	intragenic	nonKEE	intragenic	spreading
MTERFD2	yes	insensitive	-0.143693	6.59669	0.254298	KEE	intragenic	KEE	intragenic	nonKEE	intergenic	no_enhancer	no_enhancer	nonKEE	intragenic	KEE	intragenic	KEE	intragenic	no_enhancer	no_enhancer	no_enhancer	no_enhancer	not_spreading
HDAC5	yes	insensitive	-0.150625	6.59657	0.205689	KEE	intragenic	KEE	intragenic	KEE	intragenic	KEE	intragenic	nonKEE	intragenic	KEE	intragenic	KEE	intragenic	KEE	intragenic	nonKEE	intragenic	not_spreading
PPM1K	yes	insensitive	-0.186646	6.59624	0.137503	KEE	intragenic	KEE	intragenic	KEE	intragenic	no_enhancer	no_enhancer	no_enhancer	no_enhancer	KEE	intragenic	KEE	intragenic	nonKEE	intragenic	nonKEE	intragenic	not_spreading
NREP	yes	insensitive	0.0456822	6.59543	0.711467	nonKEE	intragenic	nonKEE	intragenic	KEE	intragenic	nonKEE	intragenic	nonKEE	intragenic	no_enhancer	no_enhancer	no_enhancer	no_enhancer	nonKEE	intragenic	KEE	intragenic	not_spreading
XRCC3	yes	down	-0.346794	6.59415	0.00762555	nonKEE	intragenic	nonKEE	intragenic	no_enhancer	no_enhancer	no_enhancer	no_enhancer	nonKEE	intragenic	no_enhancer	no_enhancer	no_enhancer	no_enhancer	no_enhancer	no_enhancer	nonKEE	intragenic	not_spreading
KIF1B	no	insensitive	0.0750116	6.59387	0.620755	nonKEE	intragenic	nonKEE	intragenic	nonKEE	intragenic	nonKEE	intragenic	no_enhancer	no_enhancer	nonKEE	intragenic	KEE	intragenic	nonKEE	intragenic	KEE	intragenic	not_spreading
LCP2	yes	insensitive	0.156197	6.59382	0.205443	nonKEE	intragenic	nonKEE	intragenic	KEE	intragenic	KEE	intragenic	KEE	intragenic	KEE	intragenic	nonKEE	intragenic	no_enhancer	no_enhancer	nonKEE	intragenic	not_spreading
RAB10	yes	insensitive	-0.0795181	6.59353	0.491305	KEE	intragenic	KEE	intragenic	KEE	intragenic	KEE	intragenic	KEE	intragenic	KEE	intragenic	KEE	intragenic	KEE	intragenic	KEE	intragenic	not_spreading
MTO1	yes	insensitive	-0.182914	6.59337	0.104882	nonKEE	intergenic	nonKEE	intergenic	no_enhancer	no_enhancer	nonKEE	intragenic	no_enhancer	no_enhancer	no_enhancer	no_enhancer	nonKEE	intragenic	no_enhancer	no_enhancer	no_enhancer	no_enhancer	not_spreading
RPL34	yes	insensitive	-0.222376	6.59244	0.111764	KEE	intragenic	no_enhancer	no_enhancer	no_enhancer	no_enhancer	KEE	intragenic	nonKEE	intragenic	KEE	intragenic	no_enhancer	no_enhancer	no_enhancer	no_enhancer	no_enhancer	no_enhancer	not_spreading
SHANK1	no	insensitive	0.265886	6.59236	0.108708	nonKEE	intragenic	KEE	intragenic	nonKEE	intragenic	nonKEE	intragenic	KEE	intragenic	no_enhancer	no_enhancer	no_enhancer	no_enhancer	no_enhancer	no_enhancer	nonKEE	intragenic	not_spreading
WDR37	yes	insensitive	0.165008	6.58976	0.113327	KEE	intragenic	KEE	intragenic	KEE	intragenic	KEE	intragenic	KEE	intragenic	KEE	intragenic	KEE	intragenic	nonKEE	intragenic	nonKEE	intragenic	not_spreading
ETV6	yes	up	0.290063	6.58971	0.00688501	KEE	intragenic	KEE	intragenic	KEE	intragenic	KEE	intragenic	KEE	intragenic	KEE	intragenic	KEE	intragenic	KEE	intragenic	KEE	intragenic	spreading
EIF3H	yes	insensitive	-0.153116	6.5895	0.204664	KEE	intragenic	no_enhancer	no_enhancer	KEE	intragenic	KEE	intragenic	KEE	intragenic	KEE	intragenic	KEE	intragenic	KEE	intragenic	KEE	intragenic	not_spreading
SP100	yes	up	0.581682	6.58772	2.31e-06	nonKEE	intragenic	nonKEE	intragenic	KEE	intragenic	nonKEE	intragenic	nonKEE	intergenic	KEE	intragenic	KEE	intragenic	nonKEE	intergenic	nonKEE	intragenic	not_spreading
DENND4A	yes	insensitive	0.221267	6.58579	0.0609632	nonKEE	intragenic	nonKEE	intragenic	KEE	intragenic	KEE	intragenic	nonKEE	intragenic	KEE	intragenic	KEE	intragenic	KEE	intragenic	no_enhancer	no_enhancer	not_spreading
MAPKAP1	yes	insensitive	-0.137782	6.5856	0.187583	KEE	intragenic	KEE	intragenic	KEE	intragenic	KEE	intragenic	nonKEE	intragenic	KEE	intragenic	KEE	intragenic	KEE	intragenic	KEE	intragenic	not_spreading
TUBGCP6	yes	insensitive	-0.167782	6.5845	0.294605	KEE	intragenic	KEE	intragenic	KEE	intragenic	no_enhancer	no_enhancer	nonKEE	intragenic	KEE	intragenic	no_enhancer	no_enhancer	no_enhancer	no_enhancer	no_enhancer	no_enhancer	not_spreading
GMFB	yes	insensitive	0.038749	6.58402	0.811768	KEE	intragenic	no_enhancer	no_enhancer	KEE	intragenic	KEE	intragenic	nonKEE	intergenic	KEE	intragenic	KEE	intragenic	nonKEE	intragenic	KEE	intragenic	not_spreading
WDHD1	yes	up	0.312934	6.58387	0.0359829	KEE	intragenic	no_enhancer	no_enhancer	no_enhancer	no_enhancer	no_enhancer	no_enhancer	no_enhancer	no_enhancer	KEE	intragenic	nonKEE	intragenic	no_enhancer	no_enhancer	no_enhancer	no_enhancer	not_spreading
SIPA1	yes	down	-0.434068	6.58259	0.00449197	nonKEE	intragenic	KEE	intragenic	KEE	intragenic	nonKEE	intragenic	nonKEE	intragenic	nonKEE	intragenic	no_enhancer	no_enhancer	nonKEE	intragenic	nonKEE	intragenic	not_spreading
CWC25	yes	insensitive	-0.154596	6.5783	0.183304	nonKEE	intragenic	no_enhancer	no_enhancer	no_enhancer	no_enhancer	no_enhancer	no_enhancer	no_enhancer	no_enhancer	no_enhancer	no_enhancer	nonKEE	intragenic	no_enhancer	no_enhancer	no_enhancer	no_enhancer	not_spreading
WWP2	yes	insensitive	0.126794	6.57628	0.260004	nonKEE	intragenic	nonKEE	intragenic	nonKEE	intragenic	nonKEE	intragenic	no_enhancer	no_enhancer	nonKEE	intragenic	KEE	intragenic	nonKEE	intragenic	nonKEE	intragenic	not_spreading
ELL	yes	insensitive	-0.0757069	6.57611	0.638252	KEE	intragenic	KEE	intragenic	KEE	intragenic	KEE	intragenic	KEE	intragenic	KEE	intragenic	KEE	intragenic	KEE	intragenic	nonKEE	intragenic	not_spreading
NUP85	yes	insensitive	-0.0243477	6.57115	0.866236	nonKEE	intragenic	nonKEE	intragenic	no_enhancer	no_enhancer	KEE	intragenic	nonKEE	intragenic	no_enhancer	no_enhancer	no_enhancer	no_enhancer	no_enhancer	no_enhancer	no_enhancer	no_enhancer	not_spreading
LDLRAP1	yes	up	0.252538	6.57066	0.032063	KEE	intragenic	KEE	intragenic	KEE	intragenic	nonKEE	intragenic	nonKEE	intragenic	KEE	intragenic	KEE	intragenic	KEE	intragenic	nonKEE	intragenic	not_spreading
SNAPC4	no	insensitive	-0.272331	6.57028	0.0827291	nonKEE	intragenic	no_enhancer	no_enhancer	nonKEE	intragenic	nonKEE	intergenic	nonKEE	intragenic	KEE	intragenic	no_enhancer	no_enhancer	no_enhancer	no_enhancer	nonKEE	intragenic	not_spreading
FCHO1	yes	up	0.279922	6.56918	0.0360118	KEE	intragenic	KEE	intragenic	KEE	intragenic	nonKEE	intragenic	nonKEE	intragenic	KEE	intragenic	KEE	intragenic	nonKEE	intragenic	nonKEE	intragenic	not_spreading
ASH2L	yes	insensitive	0.0427788	6.56775	0.753237	KEE	intragenic	KEE	intragenic	nonKEE	intragenic	KEE	intragenic	nonKEE	intragenic	KEE	intragenic	nonKEE	intragenic	no_enhancer	no_enhancer	nonKEE	intragenic	not_spreading
CD79A	yes	insensitive	0.153125	6.56752	0.234589	KEE	intragenic	KEE	intragenic	KEE	intragenic	no_enhancer	no_enhancer	no_enhancer	no_enhancer	nonKEE	intergenic	nonKEE	intergenic	no_enhancer	no_enhancer	no_enhancer	no_enhancer	not_spreading
EIF3I	yes	insensitive	-0.109419	6.56716	0.696932	KEE	intragenic	KEE	intragenic	no_enhancer	no_enhancer	KEE	intragenic	nonKEE	intragenic	KEE	intragenic	KEE	intragenic	KEE	intragenic	no_enhancer	no_enhancer	not_spreading
ERCC1	yes	insensitive	-0.12805	6.56561	0.244489	nonKEE	intragenic	KEE	intragenic	nonKEE	intragenic	nonKEE	intragenic	nonKEE	intragenic	KEE	intragenic	nonKEE	intragenic	nonKEE	intragenic	nonKEE	intragenic	not_spreading
PDXP	yes	down	-0.529618	6.56552	0.000808	KEE	intragenic	no_enhancer	no_enhancer	no_enhancer	no_enhancer	KEE	intragenic	KEE	intragenic	KEE	intragenic	no_enhancer	no_enhancer	no_enhancer	no_enhancer	KEE	intragenic	not_spreading
SCAP	yes	insensitive	-0.159841	6.5646	0.255327	nonKEE	intragenic	nonKEE	intragenic	KEE	intragenic	KEE	intragenic	KEE	intragenic	KEE	intragenic	KEE	intragenic	KEE	intragenic	KEE	intragenic	not_spreading
[truncated: 3,673 more rows]
