# Supplementary material for: DOT1L inhibition reveals a distinct subset of enhancers dependent on H3K79 methylation
Source: Nat Commun. 2019 Jun 26;10:2803. doi: 10.1038/s41467-019-10844-3 (PMC6594956; doi:10.1038/s41467-019-10844-3)
Supplement: Supplementary file 7 — Supplementary Data 3 [file 41467_2019_10844_MOESM7_ESM.xlsx]

## Sheet: Sheet1
Oligo name	Sequence (5' - 3')	Cell lines analysed
ADAM10_1	GATCCGGAGGGAGAAGCTGAAGGGGCTTGGTCCGGAGCCTCCACGGGAAGCCGGGACCTCCCCTGGCAGG	SEM
AKT3_1	TCTGAACAGCCTTCCGCACCGCTCGCTGCAAGCATTCGTCCACACACGGTACACAGATTGCGGGCGGATC	SEM
AKT3_2	GATCGGTTCTCGCCGTCGCCGCGGGGCTTGTTGTTGACTTTGAGGAAAACTCCTGACGTCAGGGGCTGGC	SEM
ARID1B_2_L	GATCAACATGGCGGACAACAAAGCCCCGGGATGGGGATGATGCACTCCGCCTCCGCCGCCGCCGCCGGGGCCCCCGGCAGCATGGACCCCCTGCAGAACTCCCACGAAGGGTACCCCAAC	SEM, THP1, RS4;11, K562
ARID1B_2_R	GGGCTTGGGCAAGGACATGGGCGCCCAGTACGCCGCTGCCAGCCCGGCCTGGGCGGCCGCGCAACAAAGGAGTCACCCGGCGATGAGCCCCGGCACCCCCGGACCGACCATGGGCAGATC	SEM, THP1, RS4;11, K563
ARID1B_en1_1	GATCGTGTATAGACACACCAGACCAGAGATGGGACTGTGGACCCGAGTTGGGAGACTTGACTCTGGTCTG	SEM
ARID1B_en1_2	GAAAAGTAAACACAGATTGCTTCCCGATATGACAGCAACTATCTACAGGCCACTGTGGCTGACCCCGATC	SEM
ASAP2_1	CAGTTGAGGCGGCGGCGCCCCTGCGGCTGTGCGCCAGCGCCCTCGCGCCGAGGCGATGCCGGACCAGATC	SEM
ASAP2_2	GATCCGCTTCCCGGCGGCGCGGCAGCGGCGAGCGCGCCGATTGGCGGCCCGGTCCTCCCGCCGCCCCGCC	SEM
ASH2L_1_L	GATCAAGCATCCTGCTTCTCTTTGGAGTACCAACCCCTGATTTAAGTATTTATCATCAATTTTAAAAATGTAACCTGGCAACTCAGTTAGGTCTTTCTTCAATTTTGTTGAAAACCAATA	SEM, THP1, RS4;11, K564
ASH2L_1_R	CCTGGCCAGGAAGCGGGTGCCGGGCCTGGCCCAGGAGCGGTCGCAAATGCAACAGGGGCAGAAGAGGGGGAGATGAAGCCGGTGGCAGCGGGAGCAGCCGCTCCTCCTGGAGAGGGGATC	SEM, THP1, RS4;11, K565
BAZ2B_2_L	GATCCAGAAACTACCCCGGCAGGGAGTGGGGGAGCAGCGGATATTCCGGGGTAGGAACGGCCATCGCAACGCTGACAGAGGTTGTTTTTTAAGAAGCAAAACTGTTGGCGGCGACCTGAG	SEM, THP1, RS4;11, K566
BAZ2B_2_R	GCCTTTTCCCCAGATGGTTGAAGGTTAAGATTTTTGGAAACCCCACCACCTCCTTATTTCTATTATTATTTCTGCAAGAAAAGTATAAAGAGAGTTGTAGTGGAGGTGAGATTTGTGATC	SEM, THP1, RS4;11, K567
BCL11A_1_L	GATCCGGGGCTGGGCTGGGGCGCGGCGAGGTCGGGCAAGGCCCGGGCGAGGCCAGGCCGCCGCCGCCGCCTGCTCCGGGGCTGCCGCGCCGCGCTCGGTCCTCTGTCTGTTTGTTGGCAG	SEM, THP1, RS4;11, K568
BCL11A_1_R	CCTGCGATTGGAAAGTTTATTCAGAAACGTGCCTGTAAAGTCCCCTGGCGCCTCCCGCCTCCCAGCCTCCCTGCCTGCCAGCACCACTCTGCAGCCGCCGCCGCCGCCGCCGGGGAGATC	SEM, THP1, RS4;11, K569
BCL2_c1	GTCAAGAAAGATGACAAATGAGTACTACAATGTGTACAAATATGCTATGACTTTTTTTTTTTTTTTGAGACAGAGTCTTGCTCTGTTGTATCTTGGAGGCTGGTGTGCAGTGGTGCGATC	SEM, THP1, RS4;11, K570
BCL2_c2	GATCTCAAGAGCTCGAGAAAAAAAAAAGGCAGCGGCGGCGGCAGATGAATTACAATTTTCAGTCCGGTATTCGCAGAAGTCCTGTGATGTTTTCCCCTTCTCGGCAATTTACACGCGCGC	SEM, THP1, RS4;11, K571
BCL2_en_1	ACTCACACCAAACAGCTTGCCAGTCAGGTGCCCCCACCCCCGTGCTATGAAGCTCTCCCCATAGAAGATC	SEM
BCL2_en_2	GATCCCAATCCCTGGTTGGGTTTGGGAGTGGACGGCTGCCCAACCTCCTGGCACTGTCTTGACCCACAGC	SEM
BRD4_1	GATCATTTTATTTCGCTGAATCACAACTCCCCCACATCCCCACCCCAAATCACCACAATCACCACCACCA	SEM
BRD4_2	GACCCCGCAGAGCGAAGGAGCGGGCTGGGGGAAACGGGCGGACTGCAGGCTGGGCCTGCGGGAAAAGATC	SEM
BTK_1	AGGGATTCTCCTAGGAAATGCAGCCAGTATTGAATGCAGACCATGATGGTGGAGCCCCTGCTGACTGATC	SEM
BTK_2	GATCGCAGCAGACACTGGCCCTGGAGACATATTCTTACAGTCCAGAGAGGAAGGACAGTCTGAGCAAACC	SEM
CD109_1	GATCCACACAGACACTTTTGACCATTCCTAAGTCCTGCCTGCACAGGAAGTTGGCCACTAAAGATAGGCT	SEM
CD109_2	AGCAGCGAGAAGCGCCATTGTAATGGGGATGGGAGGGGTGGAGCCTCCAAGTCCTGTCTCAATTTAGATC	SEM
CDK6_1_L	GATCCCTCCTCTTCCCTCCTCGAAGCGAAGTCCTCAACACAGACACGATTACATAGCCTCTGCCCAAGCGCGTCTCAGTCCAGAATCATTGCACCTAAAGGAGGAGACGGGAGGATAAGA	SEM, THP1, RS4;11, K572
CDK6_1_R	AGGACCTCCCTGGTGGAAACCTTGGGAAGACCAGCCATCTGGTCGGGGAGGGTTGGGGCTTATCGGGGGTGGGCGAGCGAGCGGTCCTGGGGGAGGGGAGACACCGTCCCCCACGGGATC	SEM, THP1, RS4;11, K573
EGLN1_1	GATCTGCTGTCCGGTCTCCTTGCCGAGGAAGTCGTCCACCACACAGATGCCGTGCTTGTTCATGCACGGC	SEM
EGLN1_2	TCTTCCTCCAGGCCGGCGCGGGGTGTGCGAGGCTCGCTCCAGTCAAGGTTGCAAGGTGGCTATTGCGATC	SEM
ELL2+b_c1	GATCGCCGTCTCGGTGAGCTTCACATGCAGTACGGTGATGTTGTCCTGCCCCAGCCGTCCGCACGACAGCCCATAGCGCTGCTCCTCCCGCAGGCCCCCTGTCCCCCCCGCCGCCATCTT	SEM, THP1, RS4;11, K574
ELL2+b_c2	AAGTCCAGGTTGCCTGGTCTGGTTACCTGGAGTTGGAGCCCCGCCCCTGTGGGGGATAGTAGTGAAAAGTCAGAATTGGGGAATCTCGCCCTACGCGGGTGGTCCTTGGAGAGGAGGATC	SEM, THP1, RS4;11, K575
EP300_1_L	GATCCCGTGATTGGGACAGGCCCCGCCCCCGGCTCCACTTCCCCCATTGTGTGAGCGGCTCGGGCCTAGGCCCCGCCCCCCTCCGGAGGCCCGGCCACTCCCCTTTTCCACCCCCCCTTG	SEM, THP1, RS4;11, K576
EP300_1_R	AAAGAGTTCCAATCATGAACTACAAACGTGAACTGATTGTACAAAAGTTTAAAATGTGCATTAGGTTTGGTGTTTGTGTGTGTCTTTGTCTTTTTACACTTTTAAACATACTTGGAGATC	SEM, THP1, RS4;11, K577
ERG_1	CAAGAACAAGATTTTGTCAAATTAAAAGGAACCCTTTCCTTACCTTAATAGTGCTGGCCATAATGCGATC	SEM
ERG_2	GATCGTACCCAAGCTATTCAAGATTTACACAGAATATTTGATTTAACATGCATATGAATAAGGATGAAAA	SEM
EZH2_2_L	GATCACCTACTTCTACCACCTCATCCTCATTCAACCCGTCGGGATTTGGGGAATAATCTGGCTGAATGACAGTTGATTTCGTTAGCACCTGTCGCCATTCTCAGATGTATCACACAAGTT	SEM, THP1, RS4;11, K578
EZH2_2_R	ACCTGTCGCCATTCTCAGATGTATCACACAAGTTGGCCAAAACAGCTTGTAATGTTTAAGGATTACGATTCTTTAGAAAGTGGCAACTCACTAGGCGTTCACCAAGTTTTCCAAAAGATC	SEM, THP1, RS4;11, K579
FLI1_1	GTGGGCCCTGGGGTGGGTAAGTGGCCTCGTTGCACGAGGGTAGGGGTGCAAGTGAGTGTGTCGGGGGATC	SEM
FLI1_2	GATCTCCGCCCTCTGCGGGCACCGGGAGCCCAGGGTCGAGGCGCGCCGCCCCGAGGGGCCCCTTCTCCTA	SEM
FLT3_1_L	GATCCAACCAAAATTCGGCGGGGCTGGGGGGTATCGTTATTGAGGATGACTCGCTCTAGGGGAGAACGCGGACGCATTTTCCCATCAGAGTTCCCTCCATAAATCAAAACCTCAAAAGAA	SEM, THP1, RS4;11, K580
FLT3_1_R	CCGGGGCTCCCCGACTGCGGCGGGGAAGATTGGGCGCGGTCCCGCCGGAGAAGTTGCACTGGCTCCGCGGCTCTGCCGCCTTGCTGCCCCTGTGAGTCCCCGAACTCTGTCGTTTGGATC	SEM, THP1, RS4;11, K581
FOS_c1	GATCCTCCACTTTCTGCTTCCAAACGCAGGAACAGTGCTAGTATTGCTCGAGCCCGAGGGCTGGAGGTTAGGGGATGAAGGTCTGCTTCCACGCTTTGCACTGAATTAGGGCTAGAATTG	SEM, THP1, RS4;11, K582
FOS_c2	CGGCTCGGGGGCTCGGGACTTGCTCTGAGCGCACGCACGCTTGCCATAGTAAGAATTGGTTCCCCCTTCGGGAGGCAGGTTCGTTCTGAGCAACCTCTGGTCTGCACTCCAGGACGGATC	SEM, THP1, RS4;11, K583
FOXO3_1	CCCCGGCCCCGCTCTCTCCGCTCGAAGTGGAGCTGGACCCGGAGTTCGAGCCCCAGAGCCGTCCGCGATC	SEM
FOXO3_2	GATCCCGACTGGGAAGGGGGCGGAGGGGACGACGTCCGCGAGAATGCAAACCACACAAAACCCCGAAGTG	SEM
FUT10_1_L	GATCAGGCTTCAATCTCAGGCAGTGGCTCTGCCTTTGCGCCACTAAGTCTCCAAAACAGACTTGGATTATTTTGCACACACCATTCCGTCTCTTACACGCACCCCCTGCTCGGTACAGAG	SEM, THP1, RS4;11, K584
FUT10_1_R	TGTGATGCGGCGCTCGCACTCACCTCGCGCGGAGCAGGGTTCGTCCCGCAGAATGCAGCGCAGCTTCCTTTCTCCCTATGAGCCCAAGCCTGGGCGCCGGGAAGACCCGAAGAGCCGATC	SEM, THP1, RS4;11, K585
GADD45A_c1	GATCCTTGTTTGGGCAAGGCTCTTTGAGAAAGGAGAATCTGGGTTGCCAGGGATTCCCACATGTGGTCACCAGCTCCCCACGCAGACCAGCTCACGATTTCCCAGTTACACCGGGCAGGT	SEM, THP1, RS4;11, K586
GADD45A_c2	CGATGGCCCCGAGGGCACCGGGGCTGACGGGACCCCTCGCCCTTGCCCGCGTGTAGGATGGATAAGGTGGGGGATGCCCTGGAGGAAGTGCTCAGCAAAGCCCTGAGTCAGCGCACGATC	SEM, THP1, RS4;11, K587
GNAI1_1	CGCTTTCGGCACCATGGGCTGCACGCTGAGCGCCGAGGACAAGGCGGCGGTGGAGCGGAGTAAGATGATC	SEM
GNAI1_2	GATCTGCTACGATGTGGAGATTGGCTTGTGTGGGTGTGTTTTATTGCTCTTGTCATTTAAAAATACTTTT	SEM
GNAQ_1	GATCTGCCATTTAGCAGATGCACAGCAGATAAGGTACAGCCCTCAGGGACACGAAAAGGAACAAGCCAAG	SEM
GNAQ_2	CTCACCGAGCAGCAGCAGCTTGAGCTCCCGGCGGGCGTCCCGCTTGTCCCTGCGGAGCTGCCGCTCGATC	SEM
HIVEP2_1	GATCCCCCGCCAGACGGACAGACAAACACGCATGCAAACCGCCCCCACCCGTCTCCACGCGCCCGGGTCC	SEM
HIVEP2_2	CCAGCGCTCCCGCGCGGCCCCCTCCCCCCAGGACATTACGCAAAGCAGCCTCCCCTCATCTGCATAGATC	SEM
HMGA2_1	CAATTCACTCCAAGTCTCTTCCCTTTCCAAGCCGCTTCCGAAGTGCTCCCGGTGCCCGCAACTCCTGATC	SEM
HMGA2_2	GATCCCCGGCCTGTCCCTTTAACCCCGCCGCCGGGCGGGAGCACGTGAGCGGGGCTCCGGGTGGCACCCG	SEM
INPP5B_1	GATCAGGATTGAAGAGCAAGCTCAGATGGAGCAACAGGCCCAGAGAGGGGCAGCGAGTGGCCCGAGGTCA	SEM
INPP5B_2	CGCGCGGCGTTGGCATCTCCAGCTCCAGCTCTGCGCACCTATACCGAGACAGCCACAGGAATTCAGGATC	SEM
INTS3_1	GACAGGGGCCCTTGCTCTCCCCTCCCCAACTTGTTCCTCTTGCCCCCCAGTCCCTGGCAATCCAGAGATC	SEM
INTS3_2	GATCCAAAGGCGCTGCACTCCCCAAGCCTTGGGGCATCAGCCAGGAAGGTTTCCTACCTCCTAATTCAGG	SEM
JARID1A_1_L	GATCTGTGAACTCCTCCCAACTCGGCTCAAAGACGGGGCACTCTGGCGGTGGCACGAACTCCGCCGCGTAGCCCCCCGGCCCCACGCCCGCCATTGCAACGGCCGGGGGGGGGGGGGGGT	SEM, THP1, RS4;11, K588
JARID1A_1_R	AAATCCAGAATTCATCTTGTCACTTTTCATCTCCAAACTCAACAACTCCAAACATCTTTTTTAATTGCTGATTTGCTGCTTTGCTCTCCAGCTTCATCTCTCCTGCTTCTCCATATGATC	SEM, THP1, RS4;11, K589
JMJD1C_2_L	GATCACAAAATAAACTCCTGGGTTGACGCCTCACCCGCGGTTTGATGTTCAGAGCACACAGCGCCCGCCGCCTGAGTTAGCCTGAATTAGCAGTCCCGCAGTAACAGCAGCAGAGCAGGA	SEM, THP1, RS4;11, K590
JMJD1C_2_R	AGCAGTCCCGCAGTAACAGCAGCAGAGCAGGACAACACTTCTACTGAAAACTAAGCCCCAAAGTCACAGCAGAACCAACCGTTCATGACTTCAAGGGAAAACGAGGGGGAAAATGTGATC	SEM, THP1, RS4;11, K591
JUN_c1	GATCAGTGCGGACCCTGCAGTGGCCGGCCGGCGGCGGGTCTTGGCCGCCCGGACTCCGACGACTTGTCCCCTCCTCCGCTGCTAGGGGGAGGGGGCGCCCGGCAGCCGCGGCTCGCGCTC	SEM, THP1, RS4;11, K592
JUN_c2	CTCCGGGACCGTGGGGGAAAGGGCGCGGGGGTTCACAGCTTTGCCTCGGAGGGGCAGTTTTTATAGTGGGCGCAATTGGTGGGTAACAGGGTCCAGATGGGAACAAGCGTGTAGGCGATC	SEM, THP1, RS4;11, K593
LIPC_1	GATCCTGAGGAGCAGAAGTGAATGTGAACGCACTTTGAATTCCTAGCAGCTTTCACTGATGCAGAGGTTC	SEM
LIPC_2	CTCAAAGAAAAATTTAAAATATGGTTGGAGAAAAGTATAGAACTGATTATCCCCATTTTGAGCATAGATC	SEM
LMO4_1_L	GATCCCGGGTCGCGAAGGGCAGCCCAAGCGGGTCCCCGGCCCCAGGCGCCCGGGTCACTTCACCCCACCTGATTCGGGCCCTTCCCTTCTCCTCTGTCGGCCAGCTCTGCCGCCTCGCTC	SEM, THP1, RS4;11, K594
LMO4_1_R	CTTAGATGAGGATTTTAAGTATGAGAAGTAGTGTGTTTGGGGGGGTGGGGGTGGGGATAGTCACGATACCCCCCCTCCCTTCTAGTAAACACTATTTTTGAAACAGTGGCAGGAAGGATC	SEM, THP1, RS4;11, K595
MBNL1_2_L	GATCGCAGGATTCTAGTCTAATTGGCTTCTAACCTTCAATCTAACCTTGCCGGCTTCCTTGCAAAGCCCGGTGCAAGGGCCTCTTTCAAAATGAACCCACTGGTGTGCCTAGCAGTCGGT	SEM, THP1, RS4;11, K596
MBNL1_2_R	CCACTGGTGTGCCTAGCAGTCGGTAGAAGAAGCGGGAGGGCGTCCGGTCTGCACGCCCGCCGCGAGGTTACAATGCTGAACGCATGAGATGGAAGATACCAACGGGAGGCCGAGGGGATC	SEM, THP1, RS4;11, K597
MBNL1_3_L	GATCCACGGCGCCCGCGCGGGCTCCGGCTTCCTCCTGCTCTCGGCGCCGCTGGGCGACCGCCCATGACCCGCTCTTGCGGGCTCTGTCCGGTTGACAGGCGACCCTGTGGCCCGGGGAAG	SEM, THP1, RS4;11, K598
MBNL1_3_R	ATTTCTCATTGAGGAAGGGTGTGTTACTTTATTATATAAAATGCCTTATCTTCATTATAAGAAAAAAATGCCCTTGCATTTGTCACTGTTGCCATACATTAGGCCTGTATTTGATAGATC	SEM, THP1, RS4;11, K599
MED13_1_L	GATCTTAAGTCACCCAAGAAAGAAACTAACCTGGCGTTAGTTTGACTCATACAAAAAAAATGTAAAACCAAGACAGGTTTCTAGGGCTTAAGTTCTGGGGTCCTGTTTACATGGGGAAAC	SEM, THP1, RS4;11, K600
MED13_1_R	GCCGCCGCCGCCGCCGCCGCGAGCAGCCCCCGCCGCCCGGCCGGCACCCAGCCGCCCGGGGCCGAGGGCCGGAGGCGGGAGGGCCGCGCCGCGCTCGCCTGGCGGGCCGGACTGCGGATC	SEM, THP1, RS4;11, K601
MED13_2_L	GATCCCGCAGACGCTCGTCCCTCTCTGGGGGACGGAGGGGATGTGTGCCCCTACCACAAGAAAAATAATAAATTACACAATAAATAATCAAAATCAAGTCCGAGACGGCAGAGCCCAAGC	SEM, THP1, RS4;11, K602
MED13_2_R	GAAATCAGTTTGAGTTCTTTGGAAGAGAAAGTATTGGCAAAAATTCCAAGACATTCTCATTTATTTCGCGAGGCCGCTGGGGTGCAGGTGCAAACCTCTGGATTTGGGAGTCAGATGATC	SEM, THP1, RS4;11, K603
MEF2C_1_L	GATCAGATTAGTCCTTGGGATATTTTCCTTTCTTAAGAGAGAGAGAGAGAGAAAAAAAAAATAACAACAATAATCTTTACTTCGTCCAGCGTTGAAGTGCTTCTCCACCTGATTCAAACA	SEM, THP1, RS4;11, K604
MEF2C_1_R	CTCGCGGCGCCTCTGCGGAGGACGCTCGGAGAGAACCTAGTCTCCCGCTGCGGCGCGCTCGCTTGCTCTCCGGGGACGCTGCGAGCCAGCCAGCAGGAAAGTCCTTCTAAAGTCGGGATC	SEM, THP1, RS4;11, K605
MEIS1_1	GATCGTGGCTCCTTTAAGACAAACTCAGACAGACATTTTTTTTAACCCTCCTTCTCTAATCTCCTTCCAG	SEM
MEIS1_2	GCTAGGGCTTTGTGCATTTGAATATTAACATTTGAGGTGTTCTGACCAGAAGAAGACAGAGCGGATGATC	SEM
MSL3_c1	GATCCTAATCTGGAGGAGGACTGTAAGGGGTGCTGCCATTGGCAGGCTTTTTAACTTTTAGGTTCCTGAAGGCTTTTGCATTCTTGGACTTTTTAGAGGGACGGGGAAAGAGGAATTCCT	SEM, THP1, RS4;11, K606
MSL3_c2	CAACGGTGGCCGCTGAGGGAGGAGGCTTCTCGAATACGGTTTCTGTCTTCGCGTTAAATGTCTCCTTCTGTGCGGCCTGGTGCCGGGTGGGCTCCTGTGGGACGCCCTGGCCGTCCGATC	SEM, THP1, RS4;11, K607
MTCH1_1	GATCGCGAGCTCGAGCCTCGACCCCCGCCGCCGCTCCGCCGCGAGCTCCGGCTCCAGCTCCGGCTCCCGC	SEM
MTCH1_2	TTCCAAGCCACCTCCCTGGCTTCGGGAGTTTTCTCTGCAGTTCTCTGCCCGCCCCTTTGCGGCCCAGATC	SEM
MYC_c1	CCGAGCTGTGCTGCTCGCGGCCGCCACCGCCGGGCCCCGGCCGTCCCTGGCTCCCCTCCTGCCTCGAGAAGGGCAGGGCTTCTCAGAGGCTTGGCGGGAAAAAGAACGGAGGGAGGGATC	SEM, THP1, RS4;11, K608
MYC_c2	GATCCTCTCTCGCTAATCTCCGCCCACCGGCCCTTTATAATGCGAGGGTCTGGACGGCTGAGGACCCCCGAGCTGTGCTGCTCGCGGCCGCCACCGCCGGGCCCCGGCCGTCCCTGGCTC	SEM, THP1, RS4;11, K609
MYC_se1_1	AGCTGCTGTTGCCCAGTGAACAGATGTCACAGGGAGATTCTGTAGGTCACTAAATGTTCATAGACTGATC	SEM
MYC_se1_2	GATCTTTATTTTATACCAAGCCTAGAAAAAAAATGCCCATTTCCTTCTCCTCTATCACACAAGCCTCTGG	SEM
OGT_1_L	GATCCGTGAGAGTCGTAACCATCCGTTTTTGTACGAATACAGTTGATAAACTTTTTTAGACGCCTTTGGCATTTATGTTTAAAACGACACCACCTGCTAAGTAACAAACACTCTTCTTAA	SEM, THP1, RS4;11, K610
OGT_1_R	GCCCCCTTGGGGTCTCGCGCCGTCCTCTACCTTGTATCACTCCTTCCCTCCCTTCCCTCGAACCATCCCCATTACATCAGTGACATTGCTAAGCTTTTCGTGGTCTACTGGCATCTGATC	SEM, THP1, RS4;11, K611
PARP1_1	GATCTAGTACAGCCTCTAATAACTGTGATTTTTGTAGCAATGAGAGTAAATTATATTTTGAAAAACTTCC	SEM
PBX3_1	GATCCCGCCTGGCCGAGGCGGCGGCGGCGGCCGAGGAGGGCAGTGCGCAGGCTGGCGCGGGGGGCGGCGG	SEM
PBX3_2	CGCCGCCGCCGCCTCAGCCTTCGCCTCAGCCGCCGCCCGCTCCCGCCCGCGCGCGGCGGGATGGACGATC	SEM
PTMA_se_1	GATCTGGGCCGGCAGCGTCCTTCACCGGAGGGAAATTCTAACCCTGGGGCGGGACCTGGGCACGTCCGCC	SEM
PTMA_se_2	CGTTTCCTTCCCTCTGCCCTGAGAGCTGTAGGCAGCTCGCGTGTGTGGGCGCACGTGCGTGCAAGTGATC	SEM
PXDN_1	GATCCCGAAAATGTTGAATCCGACTCGCTTCAGAACACAGGAGGCCTGCAGCGAACTCTGGCGGCATCTC	SEM
PXDN_2	GCGTCCCAAGTCCCCAGGCCCCCCGCGCGCCCGATGCCCCCTCCACCCTCCGCGCCCCCCACCTCCGATC	SEM
RAD18_1	AAGCGTAGAGCCAGTTGAATATTAAGAAAAGATAGCCAGGAATCAAACCAAATCCAGACCTCACCAGATC	SEM
RAD18_2	GATCGCAGAATAGCTGGTGCCATAAGACTGCCAACCTCAGCTCACCAGGCTTGTCCTTGTCACTTATCAG	SEM
RUNX1_P2_1	GCTGCAGGCAGGCGCAGTGGCCGCCACGAGGCTCCCGAACCGGGCTGCAGCCCGCGGACGGCCCCAGATC	SEM
RUNX1_P2_2	GATCGGGCGGCTCGGGTTACACACGCACGCACATCCTGCCACGCACACTGCCACGCACACGCAACTTCAC	SEM
SKI_1	GATCCTCAAAGTCATGGGCATCCTGCCCTTCTCGGCGCCCTCGTGCGGGCTCATCACCAAGACGGACGCC	SEM
SKI_2	TGAAACGCAGAGGGGTGCGCCGGAGAGGGAGGCTGCTGGCCTGGCTTTGTTGTTTGCCAGTTGGAGGATC	SEM
SMYD2_1_L	GATCACTGCCTCTAGGGTCTTTACAAGGGACAGCGAACGTAAGGTTTCGGAGCTGGCTTCGCCCCCTTCTATTTACCGGGGGCTGGTCATCCTTCGGGCCAGGCTGACTGTCTAGGGGTG	SEM, THP1, RS4;11, K612
SMYD2_1_R	GGCTCTTTGAATTGGTGAGCCAAGAGCTAAAGGGTCATGGCACCACTTTGCAACGTTTGAGTGAAGTGAGCATTGGGTTTTCCCAAAGTTAAAAAGGCTGCTGTGACTGGTCCCTTGATC	SEM, THP1, RS4;11, K613
SPI1_c1	GAGAGGGATGACTTTGGGGGCTAAGCTGGGGAGGGAGGATGGGAGGGAGAACGTGTAGCTCTGCCACACCACTGGGAGGCTTTTGCTCTAACCCAACAAATGCCTGCTTCTTTTGAGATC	SEM, THP1, RS4;11, K614
SPI1_c2	GATCCCCTGCCTCGGTGGGGGCCAATGCAGAGCCCCTCAGGATGGGGTGCCCCGTCAGGGGCTGGACGGTCGTGGGGCGGGTGCAGGGCTCAGGCCTGCCCCCTGAGCTACAGGAGCCCT	SEM, THP1, RS4;11, K615
STIM2_1	GGGGGATGCGCCGCGGCGGCGGCGGCGCGGGAGCTGGGGTTGGTGTTTGGCGGCGCCAGAGCAGCGGATC	SEM
STIM2_2	GATCCATGCAATTACTTTCGCTGCCCTCTACGAGGCTGAAACTCGCCCTCAGGATGTGGGACGTCTGGAC	SEM
SUPT3H_1_L	GATCTCCGCTCTGCGTCCCTCCCGGCTCTCTGACGTCTCCCCCGCCCGAATCCCCGCACCGCCCCCCGCAAGCCCTACAACCTCTGCTTTAAGAACCCTTGGAGGCACTGCTGCGCTTCC	SEM, THP1, RS4;11, K616
SUPT3H_1_R	ACGCTCGCCGGGGGCGGGGCGTTGTGCGCGGCCTTCAGGGCCCGGCTTGGGCAGCGCTGAGCCACGCGGCGGCGTTTAGAGCTGGGGACGCTGGGAGCGGAGTGGGGACGAGCTGAGATC	SEM, THP1, RS4;11, K617
SUZ12_1_L	GATCGGCAGCGCGCACGGGCCAACCAAGCCGCGCCTCCGCGAGAAGCGCCTCCGCGTGACTGACGGGGGAATCCGCGGGCCAACGGGCTGGGCGGCCCGGCGGTGCGCGCTCCCGCCGGC	SEM, THP1, RS4;11, K618
SUZ12_1_R	CAACACCGGGGATGGGACACTCTGCTGGGCCCCCTTCCTCCTCGGGAGTCCACTTGTGTGGTAGTGGAGGGAGGAATTGAGGGGATGTCCCCCTTTCGGAGATTACGTCTCCAGGGGATC	SEM, THP1, RS4;11, K619
TAPT1_1_L	GATCAACTTTATGCCCCTTAAGTAGTTTTAAAATTTCAGTACTCAAGTACAATCAATGATGTAATCAGCCTCACAACTTAGTTATTTGCATGAACTTCAGGAAATAACGGCTAACACAGC	SEM, THP1, RS4;11, K620
TAPT1_1_R	GTGTCCGGCGGTCCGCTCAGGGCCTCTTTTGCAGACTCGGTGCCCGGAGTGCGCCGGCGCCGCCCGCCAGGTCTTGGCACTGCTGGCGCGGCCGCGGCGGCGGGGGCCCGGCTCCAGATC	SEM, THP1, RS4;11, K621
TEAD4_1	GATCGAAGGGCTAGTGGGCGTGGGGGCCGCAGCCGAGGCCCGGGTGGAGGGGTCCCCGCCGTCCCTCGGC	SEM
TEAD4_2	GCTTCCCTCCTGTCCGCCCCGCGCTCCCCTCCTCGCTCCCGGTTGACTCACTCCTCCAGGAATAGGGATC	SEM
TET2_1_L	GATCTAAAGGGAGATAGAGACGCGGGCCTCTGAGGGTAAGGTGGGCGCAAGCGGAGGTGTGGTGCGGGGAGAGGTGCCAGTGGGTGGAGGCGGGGGCCAGAGCGAGGGCACGTGCGGGTA	SEM, THP1, RS4;11, K622
TET2_1_R	TCTAGGGAGTGGAATACATTCATGAATTTAATATCTCAAATCACACATTGTGCTTTTTCCCCTTCAGTCAGGGATTATAATGGGAAACCCAAATTCAAAGATATTCATCAACAAATGATC	SEM, THP1, RS4;11, K623
TET2_2_L	GATCCCATAAAAGATGTGACCAAAATACCCACTTAAAATTTGAACGTCAGTCATGTAAGAACATGTAAAAGATGAAGGGAATATTTCAAAAACGACTATCTGACGTAATATGATACTTAC	SEM, THP1, RS4;11, K624
TET2_2_R	TCTTTAAAAATACAGGCCCCTAAAGCACTAAGGGCATGCCCTCGGTGAAACAGGGGAGCGCTTCTGCTGAATGAGATTAAAGCGACAGAAAAGGGAAAGGAGAGCGCGGGCAACGGGATC	SEM, THP1, RS4;11, K625
TGFBR2_1	GATCTACTAGGGAAAACGTGGACGTTTTCTGTTGTTACTTTGTGAACTGTGTGCACTTAGTCATTCTTGA	SEM
TGFBR2_2	GGGTCGGGGGCTGCTCAGGGGCCTGTGGCCGCTGCACATCGTCCTGTGGACGCGTATCGCCAGCACGATC	SEM
TRAM2_1	CGGGTGCGGCGGAAGCAGGGAAGCCGCGAACCGGCCTTCTGGCTGGCCACAGCGCCCTGCACGGACGATC	SEM
TRAM2_2	GATCAGAGGAGGGCCCGCTGACCTGCAGGGGTGTGCCGGGCGGTGCACGACAGGGGGCACTGTCCCTCCA	SEM
VCAN_1	AGAACTCCAGGCGTGCGGACGCAACAGCCGAGAACATTAGGTGTTGTGGACAGGAGCTGGGACCAAGATC	SEM
VCAN_2	GATCGTACTCAATTGTCTATTGCTGGCCTGCCCCCTAAGAGCCTGGGGGCTCCTTTCCCCTAACCCAGAA	SEM
ZNRF1_1	TGGCGCGCGGAGCCCGCGCCGGACTGCGCCTCTTTGGACCTTGAGGGGAAACATGCGTTTGCCTTGGATC	SEM
ZNRF1_2	GATCTAGTGTCAGCAAAACGCCGGATTCACAAGTGTCCCCATGGCGCTGTTTACCCCCAAATAACTAAAC	SEM
