# Supplementary material for: DOT1L inhibition reveals a distinct subset of enhancers dependent on H3K79 methylation
Source: Nat Commun. 2019 Jun 26;10:2803. doi: 10.1038/s41467-019-10844-3 (PMC6594956; doi:10.1038/s41467-019-10844-3)
Supplement: Supplementary file 8 — Supplementary Data 4 [file 41467_2019_10844_MOESM8_ESM.xlsx]

## Sheet: Supplementary Table 5
chr	start	end	DMSO_mean	EPZ_mean	logFC	p_value	FDR	effect	location	nearest_gene	bp_to_TSS	K79me_gene	enhancer_overlap	EN_start	EN_end
chr1	220959920	220960421	5.27095	6.26279	0.991835	0.000791062	0.0172596	increased	intragenic	36951	320	no	no_enhancer	NA	NA
chr4	165357068	165357569	4.49721	3.22759	-1.26962	0.0155994	0.122758	unaffected	intergenic	36951	911618	no	no_enhancer	NA	NA
chr4	164529680	164530181	5.15758	4.4886	-0.668982	0.0399212	0.213159	unaffected	intragenic	36951	84230	no	no_enhancer	NA	NA
chr4	165057303	165057804	5.70215	4.95566	-0.746485	0.0839852	0.320752	unaffected	intragenic	36951	611853	no	no_enhancer	NA	NA
chr4	164713959	164714460	5.03672	4.35164	-0.685076	0.113	0.376613	unaffected	intragenic	36951	268509	no	no_enhancer	NA	NA
chr4	164469556	164470057	4.74967	4.14254	-0.607129	0.163672	0.451963	unaffected	intragenic	36951	24106	no	no_enhancer	NA	NA
chr4	164669709	164670210	4.67068	4.15751	-0.513164	0.220063	0.518254	unaffected	intragenic	36951	224259	no	no_enhancer	NA	NA
chr4	164816462	164816963	6.19674	5.86151	-0.335235	0.237563	0.536999	unaffected	intragenic	36951	371012	no	no_enhancer	NA	NA
chr4	164602305	164602806	4.55422	4.1678	-0.386418	0.258094	0.556494	unaffected	intragenic	36951	156855	no	no_enhancer	NA	NA
chr4	165433178	165433679	4.94175	5.42554	0.483786	0.288767	0.58589	unaffected	intergenic	36951	987728	no	no_enhancer	NA	NA
chr4	164665953	164666454	4.72921	4.37985	-0.349358	0.346489	0.63358	unaffected	intragenic	36951	220503	no	no_enhancer	NA	NA
chr4	164623079	164623580	5.44478	5.13173	-0.313049	0.390029	0.665513	unaffected	intragenic	36951	177629	no	no_enhancer	NA	NA
chr4	164933703	164934204	5.43664	5.18865	-0.247982	0.397277	0.671149	unaffected	intragenic	36951	488253	no	no_enhancer	NA	NA
chr4	164527958	164528924	6.3265	6.094	-0.232502	0.405375	0.677513	unaffected	intragenic	36951	82508	no	no_enhancer	NA	NA
chr4	164477296	164477797	4.84518	4.56185	-0.28333	0.461386	0.716085	unaffected	intragenic	36951	31846	no	no_enhancer	NA	NA
chr4	164736861	164737362	6.42228	6.16232	-0.25996	0.492223	0.736343	unaffected	intragenic	36951	291411	no	no_enhancer	NA	NA
chr4	164587598	164588099	5.02101	4.80302	-0.217992	0.600118	0.805094	unaffected	intragenic	36951	142148	no	no_enhancer	NA	NA
chr1	220969797	220970298	4.88086	4.74712	-0.133739	0.665486	0.842781	unaffected	intragenic	36951	9696	no	no_enhancer	NA	NA
chr4	164595407	164595908	5.6675	5.7954	0.127901	0.670313	0.845346	unaffected	intragenic	36951	149957	no	no_enhancer	NA	NA
chr4	164512785	164513286	5.55126	5.66398	0.112721	0.691128	0.856099	unaffected	intragenic	36951	67335	no	no_enhancer	NA	NA
chr4	164676049	164676550	4.77017	4.91079	0.140624	0.699001	0.860578	unaffected	intragenic	36951	230599	no	no_enhancer	NA	NA
chr4	164479660	164480161	5.8479	5.7122	-0.135703	0.706405	0.864309	unaffected	intragenic	36951	34210	no	no_enhancer	NA	NA
chr4	164508876	164509377	6.82782	6.90492	0.0771034	0.728187	0.876962	unaffected	intragenic	36951	63426	no	no_enhancer	NA	NA
chr1	220983457	220983958	5.52632	5.62401	0.0976878	0.737083	0.881317	unaffected	intragenic	36951	23356	no	no_enhancer	NA	NA
chr4	164471342	164471843	5.81433	5.74839	-0.0659463	0.778873	0.902952	unaffected	intragenic	36951	25892	no	no_enhancer	NA	NA
chr4	164586799	164587300	5.05686	5.0073	-0.0495554	0.894814	0.956535	unaffected	intragenic	36951	141349	no	no_enhancer	NA	NA
chr4	164465498	164465999	5.51075	5.5268	0.0160427	0.980347	0.992983	unaffected	intragenic	36951	20048	no	no_enhancer	NA	NA
chr4	164521838	164522339	4.43029	4.43531	0.00502398	0.994744	0.998385	unaffected	intragenic	36951	76388	no	no_enhancer	NA	NA
chr16	30406443	30406944	7.41279	7.7095	0.296717	0.209189	0.506028	unaffected	intragenic	37135	16989	yes	no_enhancer	NA	NA
chr16	30389454	30389955	8.6159	8.8182	0.202303	0.364629	0.647282	unaffected	intragenic	37135	200	yes	no_enhancer	NA	NA
chr9	117926783	117927284	5.5339	4.00906	-1.52484	8.08474e-07	0.000120911	decreased	intragenic	37226	22686	no	no_enhancer	NA	NA
chr9	117975029	117975530	4.73309	5.20499	0.471896	0.155504	0.440532	unaffected	intragenic	37226	70932	no	no_enhancer	NA	NA
chr9	117955128	117955629	4.67241	4.47	-0.202404	0.545077	0.770746	unaffected	intragenic	37226	51031	no	no_enhancer	NA	NA
chr19	8477849	8478350	7.90161	8.20156	0.299951	0.200664	0.496796	unaffected	intragenic	37316	196	no	no_enhancer	NA	NA
chr1	220943941	220944442	6.782	6.48415	-0.297858	0.24047	0.539733	unaffected	intragenic	37316	22374	no	no_enhancer	NA	NA
chr1	220875252	220875753	5.65866	5.93116	0.2725	0.317259	0.609185	unaffected	intergenic	37316	-45814	no	no_enhancer	NA	NA
chr1	220882251	220882752	5.89255	5.66517	-0.227381	0.349155	0.635854	unaffected	intergenic	37316	-38815	no	no_enhancer	NA	NA
chr1	220950012	220950513	5.31113	5.52122	0.210089	0.414423	0.68373	unaffected	intragenic	37316	28445	no	no_enhancer	NA	NA
chr1	220928587	220929088	6.02829	6.13037	0.10208	0.653771	0.835972	unaffected	intragenic	37316	7020	no	no_enhancer	NA	NA
chr1	220906344	220906845	6.16226	6.06599	-0.0962683	0.696223	0.858862	unaffected	intergenic	37316	-14722	no	nonKEE	220905800	220906600
chr1	220884656	220885157	5.32892	5.3604	0.0314755	0.870636	0.946182	unaffected	intergenic	37316	-36410	no	no_enhancer	NA	NA
chr5	126366125	126366626	8.74388	9.09295	0.349077	0.0196685	0.140406	unaffected	intragenic	37681	162719	no	no_enhancer	NA	NA
chr5	126305100	126305601	6.1086	6.51731	0.40871	0.0407927	0.215574	unaffected	intragenic	37681	101694	no	nonKEE	126305400	126308800
chr5	126323758	126324259	5.97825	5.58991	-0.388341	0.0598	0.267093	unaffected	intragenic	37681	120352	no	no_enhancer	NA	NA
chr5	126248228	126248729	4.87335	5.21778	0.344431	0.151799	0.435641	unaffected	intragenic	37681	44822	no	nonKEE	126247800	126248400
chr5	126181345	126181846	4.32092	4.65887	0.337949	0.243694	0.543011	unaffected	intergenic	37681	-21560	no	no_enhancer	NA	NA
chr5	126204621	126205122	5.99105	5.82249	-0.168552	0.436647	0.700158	unaffected	intragenic	37681	1215	no	no_enhancer	NA	NA
chr5	126308065	126308566	5.5406	5.46708	-0.0735214	0.748581	0.88706	unaffected	intragenic	37681	104659	no	nonKEE	126305400	126308800
chr2	217217563	217218064	5.12485	4.44452	-0.680332	0.0270629	0.169944	unaffected	intragenic	38047	94975	no	no_enhancer	NA	NA
chr2	217173156	217173657	6.61948	6.27947	-0.340008	0.155611	0.440681	unaffected	intragenic	38047	50568	no	no_enhancer	NA	NA
chr22	19705436	19705937	6.72254	7.09056	0.368023	0.0517198	0.247104	unaffected	intragenic	38596	3449	no	no_enhancer	NA	NA
chr22	19706338	19706839	5.49526	5.86106	0.365797	0.203117	0.499547	unaffected	intragenic	38596	4351	no	no_enhancer	NA	NA
chrX	118752326	118752827	5.15315	6.11626	0.963108	3.55267e-05	0.00182783	increased	intragenic	38961	2639	yes	no_enhancer	NA	NA
chrX	118800045	118800546	6.02266	6.5302	0.507538	0.014625	0.118298	unaffected	intragenic	38961	50358	yes	KEE	118798800	118802400
chrX	118816194	118816695	5.93185	6.43564	0.503794	0.0179167	0.13331	unaffected	intragenic	38961	66507	yes	KEE	118810800	118825000
chrX	118798741	118799242	6.33012	6.71222	0.382098	0.0541008	0.253204	unaffected	intragenic	38961	49054	yes	KEE	118798800	118802400
chrX	118819980	118820481	6.25446	6.60747	0.353011	0.061912	0.272385	unaffected	intragenic	38961	70293	yes	KEE	118810800	118825000
chrX	118812420	118812921	6.77115	6.55119	-0.21996	0.285326	0.582514	unaffected	intragenic	38961	62733	yes	KEE	118810800	118825000
chrX	118826318	118826819	6.17155	5.93645	-0.235101	0.317263	0.609185	unaffected	intragenic	38961	76631	yes	no_enhancer	NA	NA
chrX	118827016	118827517	7.70955	7.80721	0.0976622	0.570905	0.787775	unaffected	intragenic	38961	77329	yes	no_enhancer	NA	NA
chrX	118751610	118752111	4.68575	4.66941	-0.0163419	0.848424	0.936094	unaffected	intragenic	38961	1923	yes	no_enhancer	NA	NA
chrX	118819321	118819822	6.32492	6.32277	-0.00214512	0.981296	0.993458	unaffected	intragenic	38961	69634	yes	KEE	118810800	118825000
chr7	35840423	35840924	7.98827	8.26572	0.277444	0.188466	0.483683	unaffected	intragenic	39326	382	yes	no_enhancer	NA	NA
chr7	35841152	35841653	6.73339	6.69573	-0.0376584	0.864908	0.943698	unaffected	intragenic	39326	610	yes	no_enhancer	NA	NA
chr10	46052908	46053409	4.77051	3.96171	-0.8088	0.00670065	0.0719609	unaffected	intragenic	39508	102873	no	no_enhancer	NA	NA
chr10	46076344	46076845	6.7386	6.3924	-0.346204	0.0579663	0.262329	unaffected	intragenic	39508	126309	no	nonKEE	46076800	46077000
chr10	45983739	45984240	5.34299	5.01157	-0.331417	0.21621	0.514046	unaffected	intragenic	39508	33704	no	no_enhancer	NA	NA
chr10	46090134	46090635	7.15642	7.36529	0.208873	0.295936	0.59135	unaffected	intragenic	39508	140099	no	no_enhancer	NA	NA
chr10	45960377	45960878	4.93	5.16079	0.23079	0.364492	0.647194	unaffected	intragenic	39508	10342	no	no_enhancer	NA	NA
chr10	45965586	45966087	4.65904	4.60555	-0.0534893	0.793043	0.90937	unaffected	intragenic	39508	15551	no	no_enhancer	NA	NA
chr5	132142937	132143438	5.33255	5.59506	0.262511	0.300549	0.59507	unaffected	intergenic	39692	56428	no	no_enhancer	NA	NA
chr5	132112732	132113233	4.892	4.9433	0.0512979	0.783755	0.905305	unaffected	intragenic	39692	26223	no	no_enhancer	NA	NA
chr17	75361690	75362191	6.13841	5.50043	-0.637981	0.00196179	0.0316368	decreased	intragenic	40057	85039	yes	no_enhancer	NA	NA
chr17	75338363	75338864	5.19646	4.36261	-0.833856	0.00818	0.0820044	unaffected	intragenic	40057	61712	yes	nonKEE	75338400	75339400
chr17	75487977	75488478	5.42976	4.89533	-0.534426	0.0198504	0.141093	unaffected	intragenic	40057	211326	yes	nonKEE	75488000	75491000
chr17	75417254	75417755	6.76932	6.3822	-0.387127	0.0563785	0.258352	unaffected	intragenic	40057	140603	yes	nonKEE	75416200	75418200
chr17	75437223	75437892	8.61864	9.05797	0.439332	0.0644688	0.278385	unaffected	intragenic	40057	160572	yes	KEE	75431800	75446800
chr17	75456101	75456602	6.21252	5.69809	-0.514426	0.0661042	0.281929	unaffected	intragenic	40057	179450	yes	KEE	75455000	75463800
chr17	75426046	75426547	5.94412	5.57737	-0.366745	0.108687	0.368367	unaffected	intragenic	40057	149395	yes	nonKEE	75425000	75427400
chr17	75471057	75471558	5.28813	4.93329	-0.354843	0.141188	0.4207	unaffected	intragenic	40057	194406	yes	no_enhancer	NA	NA
chr17	75401910	75402411	6.97014	7.31492	0.344782	0.177086	0.469536	unaffected	intragenic	40057	125259	yes	nonKEE	75400200	75406400
chr17	75461593	75462094	6.63412	6.86745	0.233335	0.190092	0.485629	unaffected	intragenic	40057	184942	yes	KEE	75455000	75463800
chr17	75321171	75321672	7.12878	6.82434	-0.304441	0.196638	0.492881	unaffected	intragenic	40057	44520	yes	KEE	75320200	75321800
chr17	75315309	75315810	6.82994	6.56065	-0.26929	0.230083	0.528774	unaffected	intragenic	40057	38658	yes	nonKEE	75314800	75316000
chr17	75475765	75476266	4.95151	4.6111	-0.340409	0.234002	0.533216	unaffected	intragenic	40057	199114	yes	KEE	75475200	75477600
chr17	75425395	75425896	5.6425	5.42018	-0.222323	0.283984	0.581344	unaffected	intragenic	40057	148744	yes	nonKEE	75425000	75427400
chr17	75319023	75319524	8.42958	8.6947	0.265116	0.305008	0.598644	unaffected	intragenic	40057	42372	yes	no_enhancer	NA	NA
chr17	75318508	75319009	7.98728	8.22705	0.239779	0.324188	0.615258	unaffected	intragenic	40057	41857	yes	no_enhancer	NA	NA
chr17	75378537	75379038	4.73133	4.98145	0.250119	0.325803	0.616587	unaffected	intragenic	40057	101886	yes	no_enhancer	NA	NA
chr17	75396520	75397021	7.67748	7.46175	-0.215729	0.347785	0.634759	unaffected	intragenic	40057	119869	yes	nonKEE	75395800	75397400
chr17	75368854	75369355	6.68357	6.88909	0.20552	0.35333	0.638568	unaffected	intragenic	40057	92203	yes	no_enhancer	NA	NA
chr17	75400872	75401373	6.79145	6.59116	-0.200287	0.379606	0.65857	unaffected	intragenic	40057	124221	yes	nonKEE	75400200	75406400
chr17	75327461	75327962	6.71314	6.82611	0.112969	0.55337	0.776516	unaffected	intragenic	40057	50810	yes	nonKEE	75327600	75328600
chr17	75385636	75386137	6.99693	6.89354	-0.103392	0.612159	0.811755	unaffected	intragenic	40057	108985	yes	KEE	75384800	75389000
chr17	75424324	75424825	6.09436	6.12763	0.0332648	0.883287	0.951381	unaffected	intragenic	40057	147673	yes	no_enhancer	NA	NA
chr17	75441394	75441895	7.66383	7.69696	0.0331268	0.895234	0.956558	unaffected	intragenic	40057	164743	yes	KEE	75431800	75446800
chr17	75490877	75491378	5.47233	5.47805	0.00571188	0.967348	0.987655	unaffected	intragenic	40057	214226	yes	nonKEE	75488000	75491000
chr17	75447313	75447814	7.03378	7.041	0.00722698	0.986202	0.995078	unaffected	intragenic	40057	170662	yes	no_enhancer	NA	NA
chr17	60770969	60771470	4.63102	4.92375	0.292734	0.299782	0.594307	unaffected	intergenic	40238	-7205	no	no_enhancer	NA	NA
chr2	110287302	110287803	5.24963	6.10165	0.852024	4.8299e-05	0.0023216	increased	intergenic	40422	-12756	no	nonKEE	110286800	110288400
chr2	110296722	110297223	5.34666	6.25527	0.908616	0.000103636	0.00405106	increased	intergenic	40422	-3336	no	nonKEE	110296600	110297800
chr2	110273852	110274353	3.56615	4.55882	0.992674	0.00761299	0.0783125	unaffected	intergenic	40422	-26206	no	no_enhancer	NA	NA
chr2	110297232	110297733	6.18888	6.66851	0.479636	0.0179237	0.133347	unaffected	intergenic	40422	-2826	no	nonKEE	110296600	110297800
chr2	110312361	110312862	4.4164	5.0404	0.624	0.0209949	0.145933	unaffected	intragenic	40422	11802	no	no_enhancer	NA	NA
chr2	110267617	110268118	4.95483	5.38669	0.431858	0.0763322	0.304438	unaffected	intergenic	40422	-32441	no	no_enhancer	NA	NA
chr2	110271205	110271706	5.51697	5.30499	-0.211984	0.347461	0.634565	unaffected	intergenic	40422	-28853	no	no_enhancer	NA	NA
chr2	110371370	110371871	5.70018	5.89475	0.19457	0.408808	0.679894	unaffected	intragenic	40422	70811	no	no_enhancer	NA	NA
chr2	110303628	110304129	4.41613	4.28054	-0.135587	0.614305	0.812884	unaffected	intragenic	40422	3069	no	no_enhancer	NA	NA
chr2	110264762	110265263	5.64356	5.73704	0.0934852	0.649515	0.833357	unaffected	intergenic	40422	-35296	no	no_enhancer	NA	NA
chr5	16160766	16161267	5.53034	5.06258	-0.467762	0.23969	0.538819	unaffected	intragenic	40603	93518	no	no_enhancer	NA	NA
chr4	77870619	77871120	8.09536	8.42677	0.331411	0.0313854	0.186011	unaffected	intragenic	40787	264	yes	no_enhancer	NA	NA
chr4	77869871	77870372	7.66589	7.73852	0.0726333	0.713939	0.868777	unaffected	intergenic	40787	-484	yes	no_enhancer	NA	NA
chr1	87379903	87380404	8.92473	9.16929	0.24456	0.198657	0.494931	unaffected	intragenic	42248	51771	yes	no_enhancer	NA	NA
chrX	150250771	150251272	4.90807	5.03794	0.129865	0.69142	0.856233	unaffected	intergenic	5S_rRNA	56004	no	no_enhancer	NA	NA
chr19	58858752	58859253	7.74641	7.81266	0.0662542	0.786787	0.906858	unaffected	intragenic	A1BG-AS1	136	no	no_enhancer	NA	NA
chr12	9268679	9269180	6.10331	5.94013	-0.163179	0.41161	0.681537	unaffected	intragenic	A2M	48419	no	nonKEE	9269000	9270600
chr12	9270741	9271242	7.88759	7.90446	0.0168726	0.915213	0.965685	unaffected	intergenic	A2M	50481	no	no_enhancer	NA	NA
chr12	9043121	9043622	5.15626	5.08396	-0.0723043	0.758016	0.891981	unaffected	intergenic	A2ML1	68053	no	no_enhancer	NA	NA
chr22	43088207	43088708	4.32622	5.11365	0.787434	0.015872	0.124066	unaffected	intragenic	A4GALT	80	no	nonKEE	43088400	43089200
chr22	43113070	43113571	5.93611	5.9015	-0.034608	0.888667	0.95371	unaffected	intragenic	A4GALT	24943	no	no_enhancer	NA	NA
chr3	137837655	137838156	4.66251	4.89595	0.233445	0.503609	0.744144	unaffected	intergenic	A4GNT	-4404	no	no_enhancer	NA	NA
chr12	53718490	53718991	7.46437	7.70335	0.238978	0.33391	0.623069	unaffected	intragenic	AAAS	17250	no	no_enhancer	NA	NA
chr12	53714901	53715402	7.93647	8.15203	0.215555	0.343051	0.630405	unaffected	intragenic	AAAS	13661	no	nonKEE	53715400	53716200
chr12	125617250	125617751	6.50479	5.86818	-0.636608	0.00436087	0.0540042	unaffected	intragenic	AACS	67325	no	nonKEE	125616600	125617600
chr12	125616400	125616901	6.55974	6.17535	-0.384383	0.0418469	0.218964	unaffected	intragenic	AACS	66475	no	nonKEE	125616600	125617600
chr12	125549715	125550216	6.60354	6.78557	0.182031	0.325718	0.616552	unaffected	intragenic	AACS	291	no	no_enhancer	NA	NA
chr5	178204528	178205029	5.74989	5.3883	-0.361597	0.116477	0.382147	unaffected	intragenic	AACSP1	12666	no	no_enhancer	NA	NA
chr5	178266247	178266748	4.21111	4.06735	-0.143761	0.722403	0.873463	unaffected	intergenic	AACSP1	74385	no	no_enhancer	NA	NA
chr1	12718928	12719429	4.50959	4.81656	0.306975	0.277459	0.575325	unaffected	intragenic	AADACL4	14362	no	no_enhancer	NA	NA
chr1	12679778	12680279	6.39684	6.2161	-0.180739	0.320445	0.61186	unaffected	intergenic	AADACL4	-24287	no	nonKEE	12679400	12680800
chr4	171011153	171011654	6.556	6.73633	0.180338	0.279028	0.576689	unaffected	intragenic	AADAT	29780	no	no_enhancer	NA	NA
chr4	171010331	171010832	5.94775	5.69612	-0.251631	0.324318	0.6154	unaffected	intragenic	AADAT	28958	no	no_enhancer	NA	NA
chr9	99416616	99417117	6.45746	6.10775	-0.349705	0.142663	0.422545	unaffected	intragenic	AAED1	14757	no	no_enhancer	NA	NA
chr9	99408588	99409089	5.9558	5.85841	-0.0973824	0.623972	0.818743	unaffected	intragenic	AAED1	6729	no	nonKEE	99408000	99410000
chr9	99417259	99417760	6.353	6.27276	-0.0802461	0.730982	0.878021	unaffected	intragenic	AAED1	15400	no	no_enhancer	NA	NA
chr2	69846749	69847250	5.99062	4.94355	-1.04707	3.28072e-06	0.000345415	decreased	intragenic	AAK1	158217	yes	nonKEE	69846800	69847800
chr2	69875194	69875695	5.24993	5.9335	0.683567	0.00316811	0.0436229	increased	intragenic	AAK1	186662	yes	nonKEE	69875000	69875800
chr2	69775030	69775531	4.18459	4.67557	0.490973	0.145136	0.42627	unaffected	intragenic	AAK1	86498	yes	no_enhancer	NA	NA
chr2	69870675	69871176	8.06027	8.21113	0.15086	0.445098	0.705553	unaffected	intragenic	AAK1	182143	yes	no_enhancer	NA	NA
chr2	69809347	69809848	5.098	5.00276	-0.0952366	0.678946	0.849687	unaffected	intragenic	AAK1	120815	yes	no_enhancer	NA	NA
chr2	69782147	69782648	5.76733	5.85875	0.0914183	0.733467	0.879353	unaffected	intragenic	AAK1	93615	yes	no_enhancer	NA	NA
chr11	77531697	77532198	8.6337	8.79704	0.163341	0.375809	0.655705	unaffected	intragenic	AAMDC	43	no	no_enhancer	NA	NA
chr2	219134785	219135286	9.0751	9.24838	0.173287	0.51216	0.749771	unaffected	intragenic	AAMP	5935	yes	no_enhancer	NA	NA
chr17	74461950	74462451	5.06254	5.24635	0.183808	0.471073	0.722592	unaffected	intragenic	AANAT	12517	no	no_enhancer	NA	NA
chr17	74456551	74457052	3.97498	4.1804	0.205414	0.605623	0.808333	unaffected	intragenic	AANAT	7118	no	no_enhancer	NA	NA
chr20	34824155	34824656	4.72387	4.54237	-0.1815	0.613147	0.812251	unaffected	intragenic	AAR2	275	yes	no_enhancer	NA	NA
chr17	41116225	41116726	6.38689	6.38918	0.00229056	0.968385	0.988135	unaffected	intragenic	AARSD1	13682	no	no_enhancer	NA	NA
chr4	57253396	57253897	7.83653	7.77029	-0.0662414	0.698697	0.860381	unaffected	intragenic	AASDH	48940	no	no_enhancer	NA	NA
chr7	121772368	121772869	7.29862	5.92001	-1.37861	4.35471e-08	1.33905e-05	decreased	intragenic	AASS	56667	yes	no_enhancer	NA	NA
chr7	121732952	121733453	5.96837	5.37716	-0.59121	0.155253	0.440282	unaffected	intragenic	AASS	17251	yes	no_enhancer	NA	NA
chr7	121784150	121784651	8.83612	8.89899	0.0628665	0.666092	0.843095	unaffected	intragenic	AASS	68449	yes	no_enhancer	NA	NA
chr17	35305930	35306431	7.92866	8.08574	0.157084	0.589862	0.798884	unaffected	intragenic	AATF	256	yes	no_enhancer	NA	NA
chr8	91583183	91583684	5.14759	4.49334	-0.654249	0.0903483	0.333785	unaffected	intragenic	AB015752.3	36344	no	no_enhancer	NA	NA
chr14	106691155	106691656	5.96933	6.1992	0.22987	0.326629	0.617298	unaffected	intergenic	AB019440.50	27909	no	no_enhancer	NA	NA
chr14	106689763	106690264	5.44341	5.24646	-0.19695	0.404152	0.676425	unaffected	intergenic	AB019440.50	26517	no	no_enhancer	NA	NA
chr14	106447530	106448031	6.87582	7.07396	0.198142	0.358946	0.643302	unaffected	intergenic	AB019441.29	2923	no	nonKEE	106446400	106449200
chr16	8768165	8768666	7.35809	7.61232	0.254231	0.237043	0.536267	unaffected	intragenic	ABAT	244	no	no_enhancer	NA	NA
chr16	8823556	8824057	5.10655	5.21965	0.113102	0.657283	0.837948	unaffected	intragenic	ABAT	55134	no	no_enhancer	NA	NA
chr12	77371	77872	3.61703	3.86918	0.252151	0.544229	0.770102	unaffected	intragenic	ABC7-42389800N19.1	3646	no	no_enhancer	NA	NA
chr12	74030	74531	4.5608	4.46386	-0.0969421	0.841763	0.933152	unaffected	intragenic	ABC7-42389800N19.1	305	no	no_enhancer	NA	NA
chr9	107688702	107689203	6.12137	6.55356	0.432193	0.0370996	0.204207	unaffected	intragenic	ABCA1	145419	no	no_enhancer	NA	NA
chr9	107686009	107686510	6.49411	6.80711	0.313008	0.139205	0.417408	unaffected	intragenic	ABCA1	142726	no	no_enhancer	NA	NA
chr9	107690237	107690738	4.91486	5.3301	0.41524	0.157989	0.444234	unaffected	intragenic	ABCA1	146954	no	no_enhancer	NA	NA
chr9	107545007	107545508	4.76564	4.32272	-0.442916	0.181047	0.474709	unaffected	intragenic	ABCA1	1724	no	no_enhancer	NA	NA
chr9	107630867	107631703	7.86424	8.08145	0.217211	0.184803	0.479127	unaffected	intragenic	ABCA1	87584	no	nonKEE	107630200	107632000
chr9	107625450	107625951	4.7492	4.91541	0.166202	0.553365	0.776516	unaffected	intragenic	ABCA1	82167	no	no_enhancer	NA	NA
chr9	107657756	107658257	4.2983	4.46507	0.166769	0.786252	0.906676	unaffected	intragenic	ABCA1	114473	no	no_enhancer	NA	NA
chr17	67231521	67232022	4.72498	5.37695	0.65197	0.0193646	0.139225	unaffected	intragenic	ABCA10	88166	no	no_enhancer	NA	NA
chr17	67166427	67166928	4.47949	4.73	0.250515	0.578572	0.792617	unaffected	intragenic	ABCA10	23072	no	no_enhancer	NA	NA
chr17	67219846	67220347	5.44678	5.43204	-0.0147413	0.945637	0.978069	unaffected	intragenic	ABCA10	76491	no	no_enhancer	NA	NA
chr17	67223641	67224142	5.0229	4.97851	-0.0443953	0.973541	0.990152	unaffected	intragenic	ABCA10	80286	no	no_enhancer	NA	NA
chr4	467770	468271	8.08064	8.24921	0.168564	0.38446	0.661987	unaffected	intragenic	ABCA11P	48546	yes	no_enhancer	NA	NA
chr2	215865418	215865919	6.28596	5.85465	-0.431305	0.0684894	0.2873	unaffected	intragenic	ABCA12	69152	no	no_enhancer	NA	NA
chr2	215887134	215887635	5.50621	5.01543	-0.490773	0.111627	0.37414	unaffected	intragenic	ABCA12	90868	no	no_enhancer	NA	NA
chr2	216035840	216036341	6.30404	5.90622	-0.397828	0.212868	0.510499	unaffected	intergenic	ABCA12	239574	no	no_enhancer	NA	NA
chr2	215860090	215860591	3.9346	4.24159	0.30699	0.348779	0.635575	unaffected	intragenic	ABCA12	63824	no	no_enhancer	NA	NA
chr2	215877668	215878169	5.50247	5.67803	0.175556	0.497008	0.739536	unaffected	intragenic	ABCA12	81402	no	nonKEE	215876600	215878400
chr2	215877148	215877649	4.85094	4.67933	-0.171611	0.577602	0.792314	unaffected	intragenic	ABCA12	80882	no	nonKEE	215876600	215878400
chr2	215875079	215875580	5.16678	5.2263	0.0595181	0.754729	0.890151	unaffected	intragenic	ABCA12	78813	no	no_enhancer	NA	NA
chr2	215884140	215884641	6.03979	5.96524	-0.0745482	0.762213	0.894393	unaffected	intragenic	ABCA12	87874	no	no_enhancer	NA	NA
chr2	216134527	216135028	4.13054	4.14242	0.0118776	0.883885	0.951732	unaffected	intergenic	ABCA12	338261	no	no_enhancer	NA	NA
chr2	215867182	215868152	6.13486	6.11475	-0.0201118	0.925928	0.969957	unaffected	intragenic	ABCA12	70916	no	no_enhancer	NA	NA
chr7	48222569	48223070	4.98067	3.45083	-1.52984	5.10597e-05	0.00243529	decreased	intragenic	ABCA13	11514	no	no_enhancer	NA	NA
chr7	48430503	48431004	5.3815	4.76708	-0.614418	0.0311375	0.185042	unaffected	intragenic	ABCA13	219448	no	no_enhancer	NA	NA
chr7	48396449	48396950	4.43051	5.01466	0.584149	0.0471725	0.234664	unaffected	intragenic	ABCA13	185394	no	no_enhancer	NA	NA
chr7	48678533	48679034	5.48084	4.96194	-0.51889	0.0682729	0.286904	unaffected	intragenic	ABCA13	467478	no	no_enhancer	NA	NA
chr7	48285612	48286113	6.13587	5.84976	-0.286118	0.220304	0.518569	unaffected	intragenic	ABCA13	74557	no	no_enhancer	NA	NA
chr7	48568225	48568726	4.78769	4.50008	-0.287613	0.485613	0.732114	unaffected	intragenic	ABCA13	357170	no	no_enhancer	NA	NA
chr7	48676952	48677453	4.2982	4.09977	-0.198424	0.55092	0.774913	unaffected	intragenic	ABCA13	465897	no	no_enhancer	NA	NA
chr7	48390036	48390537	5.19682	5.25307	0.0562487	0.777482	0.902111	unaffected	intragenic	ABCA13	178981	no	no_enhancer	NA	NA
chr16	2472114	2472615	4.45777	4.85595	0.398181	0.126247	0.398282	unaffected	intragenic	ABCA17P	82963	no	no_enhancer	NA	NA
chr16	2473033	2473534	4.91109	4.54615	-0.364942	0.243528	0.542943	unaffected	intragenic	ABCA17P	83882	no	no_enhancer	NA	NA
chr16	2390628	2391129	7.69067	7.93613	0.245457	0.420628	0.688409	unaffected	intragenic	ABCA17P	1477	no	no_enhancer	NA	NA
chr9	139916477	139916978	5.34492	4.53213	-0.812786	0.0132876	0.11167	unaffected	intragenic	ABCA2	14791	no	no_enhancer	NA	NA
chr9	139922547	139923048	7.22495	7.58609	0.361147	0.0554484	0.256123	unaffected	intragenic	ABCA2	20861	no	no_enhancer	NA	NA
chr16	2385417	2385918	3.84893	4.72771	0.878776	0.0122194	0.105905	unaffected	intragenic	ABCA3	59535	no	no_enhancer	NA	NA
chr1	94571632	94572133	6.21678	5.53606	-0.680719	0.0053678	0.0622442	unaffected	intragenic	ABCA4	113239	no	no_enhancer	NA	NA
chr1	94550024	94550525	4.78933	5.13302	0.343694	0.215538	0.513341	unaffected	intragenic	ABCA4	91631	no	no_enhancer	NA	NA
chr1	94557705	94558206	7.31795	7.07509	-0.242854	0.228742	0.527517	unaffected	intragenic	ABCA4	99312	no	nonKEE	94558200	94558800
chr1	94498142	94498643	4.63287	4.95655	0.323679	0.312203	0.604366	unaffected	intragenic	ABCA4	39749	no	no_enhancer	NA	NA
chr1	94538594	94539095	5.76705	5.53248	-0.234573	0.372282	0.653155	unaffected	intragenic	ABCA4	80201	no	nonKEE	94538200	94538600
chr1	94502284	94502785	4.32617	4.57683	0.250662	0.547121	0.772192	unaffected	intragenic	ABCA4	43891	no	no_enhancer	NA	NA
chr1	94526930	94527431	4.59298	4.78747	0.194496	0.568594	0.786317	unaffected	intragenic	ABCA4	68537	no	no_enhancer	NA	NA
chr17	67323068	67323569	8.48	8.7349	0.254902	0.121832	0.391589	unaffected	intragenic	ABCA5	82616	no	no_enhancer	NA	NA
chr17	67111934	67112435	5.33253	5.91404	0.581512	0.0197073	0.14061	unaffected	intragenic	ABCA6	37091	no	no_enhancer	NA	NA
chr17	67089406	67089907	4.81789	4.79891	-0.0189806	0.957083	0.983382	unaffected	intragenic	ABCA6	14563	no	no_enhancer	NA	NA
chr19	1062845	1063346	6.06469	5.02584	-1.03885	5.0361e-05	0.00241366	decreased	intragenic	ABCA7	22743	no	no_enhancer	NA	NA
chr19	1039778	1040279	7.9005	8.2741	0.373604	0.125913	0.397868	unaffected	intragenic	ABCA7	177	no	nonKEE	1037200	1040000
chr19	1040840	1041341	6.71336	6.77403	0.0606782	0.750802	0.88837	unaffected	intragenic	ABCA7	738	no	no_enhancer	NA	NA
chr19	1064790	1065291	5.5747	5.53078	-0.0439167	0.837034	0.930691	unaffected	intragenic	ABCA7	24688	no	no_enhancer	NA	NA
chr19	1045139	1045640	4.25452	4.29441	0.0398857	0.965817	0.98698	unaffected	intragenic	ABCA7	5037	no	no_enhancer	NA	NA
chr17	66905245	66905746	5.29501	5.04781	-0.247195	0.32827	0.618546	unaffected	intragenic	ABCA8	41812	no	no_enhancer	NA	NA
chr17	67055481	67055982	4.37473	5.20925	0.834521	0.000905681	0.0189559	increased	intragenic	ABCA9	84852	no	no_enhancer	NA	NA
chr17	67056935	67057436	5.24179	4.87406	-0.367728	0.142354	0.422125	unaffected	intragenic	ABCA9	86306	no	no_enhancer	NA	NA
chr7	87203871	87204372	5.19438	4.02039	-1.174	0.00133833	0.0245221	decreased	intragenic	ABCB1	70696	no	no_enhancer	NA	NA
chr7	87135995	87136496	4.84376	4.05295	-0.79081	0.0112665	0.100541	unaffected	intragenic	ABCB1	2820	no	no_enhancer	NA	NA
chr7	87193503	87194004	6.17239	5.52881	-0.643585	0.10291	0.358168	unaffected	intragenic	ABCB1	60328	no	no_enhancer	NA	NA
chr7	87228550	87229051	7.26387	7.09983	-0.164043	0.457657	0.713433	unaffected	intragenic	ABCB1	95375	no	no_enhancer	NA	NA
chr7	87128148	87128649	5.34587	5.11632	-0.229547	0.45957	0.71466	unaffected	intergenic	ABCB1	-4526	no	no_enhancer	NA	NA
chr7	87229984	87230485	5.64184	5.70463	0.0627872	0.809379	0.91686	unaffected	intragenic	ABCB1	96809	no	no_enhancer	NA	NA
chr1	229694520	229695021	8.89756	9.3111	0.413545	0.0668787	0.283658	unaffected	intergenic	ABCB10	42191	yes	no_enhancer	NA	NA
chr1	229673573	229674074	4.55732	5.08549	0.528168	0.121356	0.390938	unaffected	intragenic	ABCB10	21244	yes	nonKEE	229673200	229674600
chr1	229693689	229694190	7.24501	7.20876	-0.0362482	0.872305	0.946865	unaffected	intragenic	ABCB10	41360	yes	no_enhancer	NA	NA
chr2	169818072	169818573	4.81129	4.69474	-0.116553	0.729525	0.877585	unaffected	intragenic	ABCB11	38624	no	no_enhancer	NA	NA
chr7	87113200	87113701	6.99216	6.21415	-0.778015	0.0020467	0.032602	decreased	intergenic	ABCB4	82187	no	no_enhancer	NA	NA
chr7	87103844	87104345	8.24956	8.35747	0.10791	0.498047	0.740354	unaffected	intragenic	ABCB4	72831	no	no_enhancer	NA	NA
chr7	87045949	87046450	5.04119	4.95566	-0.0855357	0.878721	0.949693	unaffected	intragenic	ABCB4	14936	no	no_enhancer	NA	NA
chr2	220082563	220083064	6.03922	6.00732	-0.0319032	0.90453	0.961198	unaffected	intragenic	ABCB6	8073	no	no_enhancer	NA	NA
chr2	220083487	220083988	6.61633	6.64459	0.0282605	0.93737	0.974116	unaffected	intragenic	ABCB6	8997	no	nonKEE	220083400	220084200
chrX	74375872	74376373	6.08873	6.21059	0.121858	0.528242	0.760124	unaffected	intragenic	ABCB7	102757	yes	no_enhancer	NA	NA
chr7	150736224	150736725	6.77879	6.05229	-0.7265	0.00222658	0.0344605	decreased	intragenic	ABCB8	10714	no	no_enhancer	NA	NA
chr7	150725164	150725665	8.56515	8.7177	0.152558	0.462043	0.716439	unaffected	intragenic	ABCB8	155	no	no_enhancer	NA	NA
chr12	123431316	123431817	6.81621	5.96291	-0.853302	0.00121352	0.0230208	decreased	intragenic	ABCB9	25818	yes	no_enhancer	NA	NA
chr12	123450759	123451260	7.03535	7.2359	0.200553	0.331489	0.620895	unaffected	intragenic	ABCB9	45261	yes	no_enhancer	NA	NA
chr12	123459001	123459988	8.52021	8.69254	0.172327	0.466818	0.71969	unaffected	intragenic	ABCB9	53503	yes	no_enhancer	NA	NA
chr12	123436767	123437268	4.66104	4.76657	0.105527	0.712957	0.868161	unaffected	intragenic	ABCB9	31269	yes	no_enhancer	NA	NA
chr12	123464983	123465484	6.44224	6.4837	0.0414623	0.877832	0.949287	unaffected	intragenic	ABCB9	59485	yes	no_enhancer	NA	NA
chr16	16155835	16156336	6.44718	6.02907	-0.418114	0.0774281	0.306877	unaffected	intragenic	ABCC1	112401	yes	nonKEE	16154400	16157000
chr16	16168206	16168707	5.39652	5.77474	0.378214	0.0810565	0.314477	unaffected	intragenic	ABCC1	124772	yes	nonKEE	16168000	16172800
chr16	16019388	16019889	4.69569	5.08339	0.387701	0.147133	0.429186	unaffected	intergenic	ABCC1	-23545	yes	no_enhancer	NA	NA
chr16	16169742	16170243	5.87307	6.17938	0.306311	0.211067	0.508571	unaffected	intragenic	ABCC1	126308	yes	nonKEE	16168000	16172800
chr16	16043221	16043722	5.85194	5.97526	0.123324	0.598559	0.804222	unaffected	intragenic	ABCC1	288	yes	no_enhancer	NA	NA
chr16	16236999	16237500	6.50359	6.5467	0.0431065	0.860352	0.941692	unaffected	intergenic	ABCC1	193565	yes	nonKEE	16236000	16237800
chr16	16221410	16221911	4.84004	4.87237	0.0323358	0.867137	0.944429	unaffected	intragenic	ABCC1	177976	yes	no_enhancer	NA	NA
chr16	16199420	16199921	5.24377	5.27667	0.0329052	0.894551	0.956397	unaffected	intragenic	ABCC1	155986	yes	nonKEE	16196800	16199800
chr16	16092197	16092698	5.01834	5.02836	0.0100163	0.897298	0.9575	unaffected	intragenic	ABCC1	48763	yes	KEE	16092400	16093000
chr6	43413116	43413617	4.28309	4.65905	0.37596	0.274876	0.572884	unaffected	intragenic	ABCC10	18012	no	no_enhancer	NA	NA
chr6	43395105	43395828	7.85652	7.94303	0.0865101	0.714545	0.869126	unaffected	intragenic	ABCC10	1	no	no_enhancer	NA	NA
chr16	48277959	48278460	6.57771	6.33754	-0.24017	0.225218	0.524313	unaffected	intragenic	ABCC11	77138	yes	no_enhancer	NA	NA
chr16	48151347	48151848	4.99417	4.84831	-0.145857	0.680878	0.850664	unaffected	intragenic	ABCC12	34463	no	no_enhancer	NA	NA
chr21	15625959	15626460	5.09119	4.81476	-0.276431	0.475523	0.72563	unaffected	intragenic	ABCC13	17432	no	no_enhancer	NA	NA
chr21	15631957	15632458	4.79064	4.50976	-0.280879	0.526914	0.759395	unaffected	intragenic	ABCC13	23430	no	no_enhancer	NA	NA
chr21	15613586	15614087	3.73355	3.95507	0.221514	0.540037	0.767509	unaffected	intragenic	ABCC13	5059	no	no_enhancer	NA	NA
chr10	101605507	101606008	4.35056	4.57358	0.223021	0.419978	0.687964	unaffected	intragenic	ABCC2	63018	no	no_enhancer	NA	NA
chr17	48766465	48766966	4.7197	4.44566	-0.274038	0.265759	0.563494	unaffected	intragenic	ABCC3	54327	no	no_enhancer	NA	NA
chr13	95891539	95892040	4.8999	4.58185	-0.318046	0.198615	0.494913	unaffected	intragenic	ABCC4	219456	yes	no_enhancer	NA	NA
chr13	95952939	95953440	5.4461	5.24106	-0.205042	0.405916	0.677684	unaffected	intragenic	ABCC4	280856	yes	no_enhancer	NA	NA
chr13	95953543	95954280	7.75868	7.67054	-0.0881421	0.675534	0.848196	unaffected	intragenic	ABCC4	281460	yes	no_enhancer	NA	NA
chr13	95843966	95844467	5.78676	5.83269	0.0459265	0.866126	0.944065	unaffected	intragenic	ABCC4	171883	yes	no_enhancer	NA	NA
chr3	183735116	183736035	7.93676	7.89028	-0.0464858	0.816407	0.920495	unaffected	intragenic	ABCC5	97394	no	nonKEE	183734400	183735400
chr16	16288667	16289168	3.85473	4.24295	0.388217	0.359471	0.643701	unaffected	intragenic	ABCC6	45882	no	no_enhancer	NA	NA
chr11	17466874	17467375	4.94737	4.53961	-0.407759	0.0947309	0.342703	unaffected	intragenic	ABCC8	52442	no	no_enhancer	NA	NA
chr11	17452743	17453244	6.00979	5.69584	-0.313948	0.123992	0.39506	unaffected	intragenic	ABCC8	38311	no	no_enhancer	NA	NA
chr11	17425482	17425983	4.85079	4.57202	-0.278771	0.293621	0.589738	unaffected	intragenic	ABCC8	11050	no	no_enhancer	NA	NA
chr11	17511660	17512161	4.38712	4.66605	0.27893	0.340541	0.628072	unaffected	intergenic	ABCC8	97228	no	no_enhancer	NA	NA
chr11	17427136	17427637	4.85327	4.99499	0.141723	0.617678	0.814935	unaffected	intragenic	ABCC8	12704	no	no_enhancer	NA	NA
chr12	22145653	22146154	4.74863	4.43268	-0.315947	0.38448	0.662001	unaffected	intergenic	ABCC9	195318	no	no_enhancer	NA	NA
chrX	152992209	152992710	6.50056	6.93625	0.435694	0.0998052	0.352202	unaffected	intragenic	ABCD1	1886	no	nonKEE	152990600	152994000
chr12	39981001	39981502	5.98064	5.56852	-0.412116	0.174883	0.466553	unaffected	intragenic	ABCD2	37166	no	no_enhancer	NA	NA
chr12	40013443	40013944	8.61566	8.54191	-0.0737531	0.62305	0.818151	unaffected	intragenic	ABCD2	69608	no	no_enhancer	NA	NA
chr1	94929173	94929674	4.54355	3.82393	-0.719622	0.0277777	0.172735	unaffected	intragenic	ABCD3	45240	yes	no_enhancer	NA	NA
chr1	94883631	94884132	8.42995	8.69213	0.262181	0.178066	0.470979	unaffected	intragenic	ABCD3	199	yes	no_enhancer	NA	NA
chr1	94946962	94947463	4.91545	4.6232	-0.292255	0.26846	0.56628	unaffected	intragenic	ABCD3	63029	yes	no_enhancer	NA	NA
chr6	30538898	30539399	7.96625	8.18356	0.217315	0.430742	0.696323	unaffected	intragenic	ABCF1	246	yes	no_enhancer	NA	NA
chr7	150924168	150924669	7.97157	8.13094	0.159365	0.434757	0.698948	unaffected	intragenic	ABCF2	19245	yes	no_enhancer	NA	NA
chr3	88459313	88459814	4.51132	4.36756	-0.143767	0.730873	0.87798	unaffected	intergenic	ABCF2P1	93007	no	no_enhancer	NA	NA
chr21	43648162	43648663	6.25118	5.73683	-0.514357	0.0157986	0.123774	unaffected	intragenic	ABCG1	28363	no	no_enhancer	NA	NA
chr21	43662677	43663178	5.90708	6.40706	0.499983	0.0181164	0.134083	unaffected	intragenic	ABCG1	42878	no	no_enhancer	NA	NA
chr21	43678640	43679141	4.86224	5.17476	0.312514	0.359729	0.643897	unaffected	intragenic	ABCG1	58841	no	no_enhancer	NA	NA
chr21	43653073	43653574	6.15856	6.23669	0.078131	0.726748	0.876216	unaffected	intragenic	ABCG1	33274	no	nonKEE	43653200	43654000
chr21	43608291	43608792	6.91907	6.86517	-0.0539016	0.836474	0.930368	unaffected	intergenic	ABCG1	-11007	no	no_enhancer	NA	NA
chr21	43565529	43566030	4.61767	4.62374	0.00607127	0.970441	0.988811	unaffected	intergenic	ABCG1	-53769	no	no_enhancer	NA	NA
chr4	89079633	89080134	5.71725	5.82004	0.102791	0.682947	0.851843	unaffected	intragenic	ABCG2	68217	no	no_enhancer	NA	NA
chr2	44104938	44105439	4.29032	4.58521	0.294889	0.456611	0.713083	unaffected	intragenic	ABCG8	38835	no	no_enhancer	NA	NA
chr3	111697585	111698086	7.41592	7.63576	0.219843	0.184191	0.478449	unaffected	intragenic	ABHD10	229	yes	no_enhancer	NA	NA
chr3	111707855	111708356	4.64053	4.64432	0.00379159	0.994461	0.998301	unaffected	intragenic	ABHD10	9998	yes	no_enhancer	NA	NA
chr7	73153107	73153608	8.02891	8.09307	0.0641609	0.747349	0.886198	unaffected	intragenic	ABHD11	2683	no	no_enhancer	NA	NA
chr20	25289536	25290037	6.53188	5.7984	-0.733479	0.00129784	0.0239964	decreased	intragenic	ABHD12	14157	yes	no_enhancer	NA	NA
chr20	25290940	25291441	6.73063	6.33921	-0.391418	0.0440359	0.225291	unaffected	intragenic	ABHD12	15561	yes	nonKEE	25290800	25291600
chr20	25371368	25371869	8.25626	8.49203	0.235766	0.205142	0.501845	unaffected	intragenic	ABHD12	95989	yes	no_enhancer	NA	NA
chr20	25299156	25299657	6.46754	6.67331	0.205767	0.222513	0.520993	unaffected	intragenic	ABHD12	23777	yes	nonKEE	25298600	25301200
chr14	51342011	51342512	6.85421	7.5538	0.699584	4.16149e-05	0.00207614	increased	intragenic	ABHD12B	3133	no	nonKEE	51341000	51343200
chr3	52017098	52017599	7.31105	7.78723	0.476182	0.0506982	0.24423	unaffected	intragenic	ABHD14B	14572	no	no_enhancer	NA	NA
chr3	52008878	52009379	6.46579	6.53959	0.0738081	0.742155	0.883651	unaffected	intragenic	ABHD14B	6352	no	no_enhancer	NA	NA
chr6	31670876	31671377	7.19344	7.33625	0.142816	0.463228	0.717236	unaffected	intragenic	ABHD16A	16150	yes	no_enhancer	NA	NA
chr20	62489996	62490497	5.43599	5.73285	0.296867	0.285299	0.582514	unaffected	intergenic	ABHD16B	-2069	no	nonKEE	62489200	62490400
chr20	62478880	62479381	4.7314	4.47683	-0.254563	0.374961	0.655127	unaffected	intergenic	ABHD16B	-13185	no	no_enhancer	NA	NA
chr19	1904327	1904828	5.54945	6.02219	0.472743	0.0868021	0.326296	unaffected	intergenic	ABHD17A	27518	yes	KEE	1903800	1906400
chr19	1895268	1895769	6.27485	6.49769	0.222843	0.453768	0.711353	unaffected	intergenic	ABHD17A	18459	yes	nonKEE	1894600	1898600
chr19	1885292	1885793	6.45267	6.61539	0.16272	0.476781	0.726487	unaffected	intragenic	ABHD17A	8483	yes	nonKEE	1885400	1885800
chr19	1897491	1897992	7.58283	7.78762	0.204791	0.496603	0.739299	unaffected	intergenic	ABHD17A	20682	yes	nonKEE	1894600	1898600
chr9	74512450	74512951	5.68215	4.55906	-1.12309	0.000429034	0.0110801	decreased	intragenic	ABHD17B	35082	yes	KEE	74511200	74516200
chr15	80987384	80987885	6.88023	7.52867	0.648431	0.00409015	0.0517493	unaffected	intragenic	ABHD17C	15359	yes	no_enhancer	NA	NA
chr15	81003424	81003925	5.29446	4.59472	-0.699734	0.00760023	0.0783014	unaffected	intragenic	ABHD17C	31399	yes	no_enhancer	NA	NA
chr15	89682972	89683473	5.1361	4.91518	-0.220916	0.304104	0.597887	unaffected	intragenic	ABHD2	52282	no	no_enhancer	NA	NA
chr15	89750006	89750507	5.45588	5.32432	-0.131566	0.616559	0.814431	unaffected	intergenic	ABHD2	119316	no	no_enhancer	NA	NA
chr18	19284572	19285073	8.22698	8.45968	0.232702	0.203673	0.500077	unaffected	intragenic	ABHD3	53714	yes	no_enhancer	NA	NA
chr3	58223258	58223759	7.35113	7.61621	0.265079	0.221818	0.520258	unaffected	intragenic	ABHD6	25	no	no_enhancer	NA	NA
chr3	58202811	58203312	4.84278	5.08801	0.245225	0.379742	0.658646	unaffected	intergenic	ABHD6	-19921	no	no_enhancer	NA	NA
chr10	27088186	27088687	4.72446	4.83584	0.111382	0.62906	0.821453	unaffected	intragenic	ABI1	52664	yes	no_enhancer	NA	NA
chr10	27149831	27150332	8.21129	8.28623	0.0749428	0.715697	0.869873	unaffected	intragenic	ABI1	114309	yes	no_enhancer	NA	NA
chr10	27044377	27044878	4.95325	5.00277	0.0495177	0.760842	0.893596	unaffected	intragenic	ABI1	8855	yes	no_enhancer	NA	NA
chr10	27093990	27094491	4.59161	4.64944	0.0578332	0.779666	0.903275	unaffected	intragenic	ABI1	58468	yes	KEE	27094200	27094800
chr2	204193369	204193870	6.34089	6.56055	0.219659	0.279005	0.576689	unaffected	intragenic	ABI2	427	yes	no_enhancer	NA	NA
chr2	204192680	204193181	7.74286	7.80386	0.0610068	0.732626	0.878929	unaffected	intragenic	ABI2	239	yes	no_enhancer	NA	NA
chr17	47295374	47295875	5.8107	5.50093	-0.309763	0.236133	0.535276	unaffected	intragenic	ABI3	7785	no	nonKEE	47294800	47297600
chr17	47270090	47270591	9.11154	9.37026	0.258723	0.273664	0.571805	unaffected	intergenic	ABI3	-16998	no	no_enhancer	NA	NA
chr17	47271230	47271731	8.13574	8.21273	0.0769918	0.766999	0.896715	unaffected	intergenic	ABI3	-15858	no	nonKEE	47271600	47271800
chr17	47269142	47269643	7.60302	7.64453	0.041512	0.883212	0.951381	unaffected	intergenic	ABI3	-17946	no	no_enhancer	NA	NA
chr17	47296126	47296922	5.72717	5.76541	0.0382438	0.918084	0.966896	unaffected	intragenic	ABI3	8537	no	nonKEE	47294800	47297600
chr3	100779935	100780436	5.99962	4.70298	-1.29663	2.98687e-07	5.7481e-05	decreased	intergenic	ABI3BP	311935	no	no_enhancer	NA	NA
chr3	100592392	100592893	4.85193	5.24628	0.394347	0.176599	0.468926	unaffected	intragenic	ABI3BP	124392	no	no_enhancer	NA	NA
chr3	100852395	100852896	4.65395	4.24303	-0.410922	0.229756	0.528406	unaffected	intergenic	ABI3BP	384395	no	no_enhancer	NA	NA
chr3	100820582	100821083	5.11019	4.76959	-0.340602	0.36813	0.649874	unaffected	intergenic	ABI3BP	352582	no	no_enhancer	NA	NA
chr3	100515337	100515838	4.20697	3.82494	-0.382028	0.399301	0.672699	unaffected	intragenic	ABI3BP	47337	no	no_enhancer	NA	NA
chr3	100836239	100836740	5.45001	5.36223	-0.08778	0.814738	0.919684	unaffected	intergenic	ABI3BP	368239	no	no_enhancer	NA	NA
chr9	133656185	133656686	5.79663	4.84632	-0.950303	0.000817478	0.0176603	decreased	intragenic	ABL1	66852	yes	no_enhancer	NA	NA
chr9	133710083	133710584	6.65991	6.86649	0.206579	0.354199	0.639263	unaffected	intragenic	ABL1	120750	yes	no_enhancer	NA	NA
chr9	133741767	133742268	5.32597	5.12321	-0.202756	0.426025	0.69268	unaffected	intragenic	ABL1	152434	yes	no_enhancer	NA	NA
chr9	133587891	133588392	8.34037	8.49463	0.154254	0.473602	0.724444	unaffected	intergenic	ABL1	-941	yes	no_enhancer	NA	NA
chr9	133710951	133711452	5.65198	5.62591	-0.0260753	0.939147	0.974927	unaffected	intragenic	ABL1	121618	yes	no_enhancer	NA	NA
chr1	179198451	179198952	6.37977	6.23544	-0.144322	0.490674	0.735378	unaffected	intragenic	ABL2	129989	yes	no_enhancer	NA	NA
chr1	179098717	179099218	5.8508	5.72493	-0.125864	0.647127	0.832003	unaffected	intragenic	ABL2	30255	yes	no_enhancer	NA	NA
chr1	179111957	179112458	4.41662	4.30382	-0.112792	0.717274	0.87055	unaffected	intragenic	ABL2	43495	yes	no_enhancer	NA	NA
chr10	116383597	116384098	5.68658	5.22117	-0.465403	0.0315607	0.18668	unaffected	intragenic	ABLIM1	192725	no	no_enhancer	NA	NA
chr10	116392974	116393475	5.63286	5.19048	-0.442374	0.0684374	0.287173	unaffected	intragenic	ABLIM1	202102	no	no_enhancer	NA	NA
chr10	116399005	116399506	5.18137	5.6102	0.428834	0.074949	0.301316	unaffected	intragenic	ABLIM1	208133	no	no_enhancer	NA	NA
chr10	116286373	116286874	8.01121	8.17779	0.166588	0.302653	0.596722	unaffected	intragenic	ABLIM1	95501	no	no_enhancer	NA	NA
chr10	116303994	116304495	6.56176	6.68327	0.121518	0.489386	0.734469	unaffected	intragenic	ABLIM1	113122	no	no_enhancer	NA	NA
chr10	116298221	116298722	4.7609	4.52618	-0.234712	0.507823	0.746794	unaffected	intragenic	ABLIM1	107349	no	no_enhancer	NA	NA
chr10	116231016	116231517	5.04112	5.08822	0.0470981	0.957411	0.983509	unaffected	intragenic	ABLIM1	40144	no	no_enhancer	NA	NA
chr4	7989023	7989524	4.5934	3.78746	-0.805943	0.0383863	0.208551	unaffected	intragenic	ABLIM2	21984	no	no_enhancer	NA	NA
chr4	8037020	8037521	5.40718	4.99663	-0.410547	0.256669	0.555334	unaffected	intragenic	ABLIM2	69981	no	no_enhancer	NA	NA
chr4	8160456	8160957	6.00784	6.1874	0.179565	0.451932	0.71003	unaffected	intragenic	ABLIM2	193417	no	no_enhancer	NA	NA
chr4	8243852	8244353	5.23148	5.06828	-0.163202	0.617058	0.814651	unaffected	intergenic	ABLIM2	276813	no	no_enhancer	NA	NA
chr5	148520755	148521256	5.00839	4.85542	-0.152971	0.524148	0.757817	unaffected	intragenic	ABLIM3	210	no	no_enhancer	NA	NA
chr5	148533385	148533886	5.43857	5.51858	0.0800094	0.819221	0.921962	unaffected	intragenic	ABLIM3	12339	no	no_enhancer	NA	NA
chr17	1084517	1085018	6.70933	6.05463	-0.654697	0.00509134	0.0601491	unaffected	intragenic	ABR	177759	yes	nonKEE	1083600	1088400
chr17	942730	943231	6.36508	6.83178	0.466699	0.0227138	0.152969	unaffected	intragenic	ABR	35972	yes	no_enhancer	NA	NA
chr17	954201	954702	4.78725	4.16318	-0.624074	0.0800075	0.312457	unaffected	intragenic	ABR	47443	yes	no_enhancer	NA	NA
chr17	1132791	1133292	6.45784	6.80373	0.345889	0.0940586	0.341326	unaffected	intergenic	ABR	226033	yes	no_enhancer	NA	NA
chr17	1131500	1132470	6.43143	6.21072	-0.220705	0.296063	0.591479	unaffected	intragenic	ABR	224742	yes	no_enhancer	NA	NA
chr17	1101150	1101651	8.29032	8.48051	0.190191	0.467146	0.71993	unaffected	intragenic	ABR	194392	yes	nonKEE	1099800	1104600
chr17	1012417	1012918	4.93151	4.74101	-0.1905	0.472138	0.72327	unaffected	intragenic	ABR	105659	yes	no_enhancer	NA	NA
chr17	1026249	1026750	5.30611	5.17083	-0.135274	0.573524	0.789575	unaffected	intragenic	ABR	119491	yes	no_enhancer	NA	NA
chr17	959207	959708	4.46247	4.36196	-0.100509	0.656383	0.837453	unaffected	intragenic	ABR	52449	yes	no_enhancer	NA	NA
chr17	1090377	1090878	5.4812	5.57085	0.0896487	0.730919	0.87798	unaffected	intragenic	ABR	183619	yes	no_enhancer	NA	NA
chr8	107870032	107870533	6.92733	6.18824	-0.739083	0.0141537	0.115943	unaffected	intergenic	ABRA	98321	no	no_enhancer	NA	NA
chr8	107807353	107807854	5.50241	4.6075	-0.894917	0.0181027	0.134027	unaffected	intergenic	ABRA	35642	no	no_enhancer	NA	NA
chr8	107777392	107777893	5.86626	5.00412	-0.862142	0.019436	0.139519	unaffected	intragenic	ABRA	5681	no	no_enhancer	NA	NA
chr8	107806221	107806722	5.52369	5.19276	-0.330926	0.215774	0.513677	unaffected	intergenic	ABRA	34510	no	no_enhancer	NA	NA
chr8	107868676	107869177	6.03791	5.74159	-0.29632	0.39038	0.665766	unaffected	intergenic	ABRA	96965	no	no_enhancer	NA	NA
chr8	107775175	107775676	5.45108	5.27878	-0.172301	0.568692	0.786317	unaffected	intragenic	ABRA	3464	no	no_enhancer	NA	NA
chr6	139349616	139350117	7.74243	7.5292	-0.213225	0.168789	0.458797	unaffected	intragenic	ABRACL	298	yes	no_enhancer	NA	NA
chr6	139350552	139351053	6.63082	6.57412	-0.0567061	0.746518	0.886	unaffected	intragenic	ABRACL	733	yes	no_enhancer	NA	NA
chr6	26596833	26597334	7.10362	7.49872	0.395095	0.13924	0.417414	unaffected	intragenic	ABT1	154	yes	no_enhancer	NA	NA
chr6	26572711	26573212	5.47719	5.13795	-0.339239	0.169096	0.459154	unaffected	intergenic	ABT1	-23968	yes	no_enhancer	NA	NA
chr6	26553473	26553974	6.62048	6.88917	0.268683	0.239323	0.538463	unaffected	intergenic	ABT1	-43206	yes	no_enhancer	NA	NA
chr6	26554098	26554599	7.23835	7.12269	-0.115658	0.566972	0.785371	unaffected	intergenic	ABT1	-42581	yes	no_enhancer	NA	NA
chr6	26571916	26572417	6.34519	6.3055	-0.0396924	0.874699	0.947832	unaffected	intergenic	ABT1	-24763	yes	no_enhancer	NA	NA
chr6	26568804	26569305	5.92903	5.91668	-0.0123551	0.876572	0.948732	unaffected	intergenic	ABT1	-27875	yes	no_enhancer	NA	NA
chr6	26555261	26555762	5.80947	5.77417	-0.0352964	0.895637	0.956721	unaffected	intergenic	ABT1	-41418	yes	no_enhancer	NA	NA
chr6	26595963	26596464	6.8364	6.85776	0.0213599	0.939711	0.975113	unaffected	intergenic	ABT1	-716	yes	no_enhancer	NA	NA
chr11	34183194	34183695	5.69543	4.5273	-1.16813	4.16902e-07	7.39456e-05	decreased	intragenic	ABTB2	10659	no	no_enhancer	NA	NA
chr11	34255532	34256033	6.50025	5.9008	-0.599453	0.00777343	0.0792322	unaffected	intragenic	ABTB2	82997	no	nonKEE	34255600	34256600
chr11	34324566	34325067	4.70761	5.50026	0.79265	0.00826776	0.0826034	unaffected	intragenic	ABTB2	152031	no	nonKEE	34324200	34325000
chr11	34379390	34379891	8.10131	8.52584	0.424527	0.0268988	0.16935	unaffected	intragenic	ABTB2	206855	no	no_enhancer	NA	NA
chr11	34322111	34322612	4.16588	4.83262	0.666737	0.0357751	0.200426	unaffected	intragenic	ABTB2	149576	no	nonKEE	34322400	34323000
chr11	34175851	34176352	6.49438	6.11963	-0.374746	0.0480469	0.237031	unaffected	intragenic	ABTB2	3316	no	nonKEE	34175400	34176200
chr11	34287962	34288463	5.91643	5.43751	-0.47892	0.0512001	0.245743	unaffected	intragenic	ABTB2	115427	no	nonKEE	34287600	34288400
chr11	34272529	34273030	7.45116	7.68439	0.233231	0.168863	0.458941	unaffected	intragenic	ABTB2	99994	no	no_enhancer	NA	NA
chr11	34323976	34324477	5.89784	6.2373	0.339456	0.178818	0.471662	unaffected	intragenic	ABTB2	151441	no	nonKEE	34324200	34325000
chr11	34195821	34196322	5.68337	5.88293	0.199565	0.341283	0.628759	unaffected	intragenic	ABTB2	23286	no	no_enhancer	NA	NA
chr11	34290409	34290910	5.1548	5.41661	0.261807	0.441714	0.703577	unaffected	intragenic	ABTB2	117874	no	nonKEE	34290000	34290600
chr11	34244476	34244977	4.7719	4.76859	-0.0033142	0.998384	0.999493	unaffected	intragenic	ABTB2	71941	no	nonKEE	34244600	34244800
chr22	29816048	29816549	6.50752	6.70128	0.193753	0.361103	0.644952	unaffected	intragenic	AC000041.8	904	no	nonKEE	29815400	29817000
chr22	19617368	19617869	4.51484	5.31632	0.801481	0.00144935	0.0258297	increased	intergenic	AC000077.2	-404	no	no_enhancer	NA	NA
chr22	19609410	19609911	6.70407	6.98394	0.279869	0.155555	0.440623	unaffected	intergenic	AC000077.2	-8362	no	no_enhancer	NA	NA
chr22	19874375	19874876	5.00503	4.89842	-0.106607	0.752666	0.889053	unaffected	intragenic	AC000078.5	64	no	nonKEE	19873600	19875000
chr7	88176007	88176508	6.0335	5.36217	-0.671337	0.0456342	0.22995	unaffected	intergenic	AC002069.6	34663	no	no_enhancer	NA	NA
chr7	88152800	88153301	5.10211	4.76604	-0.336074	0.310827	0.603214	unaffected	intergenic	AC002069.6	11456	no	no_enhancer	NA	NA
chr19	36079407	36079908	5.03397	5.49164	0.457673	0.0480035	0.2369	unaffected	intergenic	AC002115.9	-19279	no	no_enhancer	NA	NA
chr19	36103392	36103893	6.3064	6.35066	0.0442657	0.812381	0.918458	unaffected	intragenic	AC002115.9	4205	no	no_enhancer	NA	NA
chr19	36505015	36505516	8.41029	8.74442	0.334132	0.138335	0.416232	unaffected	intragenic	AC002116.7	106	yes	no_enhancer	NA	NA
chr17	43238120	43238621	7.43635	7.11536	-0.320996	0.170954	0.46161	unaffected	intragenic	AC002117.1	10353	yes	no_enhancer	NA	NA
chr17	43238808	43239309	8.68673	9.02172	0.33499	0.198698	0.494934	unaffected	intragenic	AC002117.1	11041	yes	no_enhancer	NA	NA
chr16	30569586	30570087	7.93786	8.19059	0.252729	0.312481	0.604634	unaffected	intragenic	AC002310.13	24038	yes	no_enhancer	NA	NA
chr16	30546959	30547460	5.8382	5.65843	-0.179775	0.507478	0.746604	unaffected	intragenic	AC002310.13	1411	yes	no_enhancer	NA	NA
chr16	30583147	30583648	7.8789	8.28184	0.402943	0.0795953	0.311545	unaffected	intragenic	AC002310.7	77	yes	no_enhancer	NA	NA
chr16	26486785	26487286	3.78309	4.90113	1.11804	0.000378206	0.0100841	increased	intergenic	AC002331.1	-108790	no	no_enhancer	NA	NA
chr16	26662739	26663240	5.10769	5.8479	0.740207	0.00446546	0.0548423	unaffected	intergenic	AC002331.1	66663	no	nonKEE	26663000	26663800
chr16	26653247	26653748	4.90643	5.42983	0.523403	0.0240376	0.158304	unaffected	intergenic	AC002331.1	57171	no	no_enhancer	NA	NA
chr16	26712578	26713079	5.44968	5.66748	0.217806	0.444133	0.70488	unaffected	intergenic	AC002331.1	116502	no	no_enhancer	NA	NA
chr16	26683529	26684030	5.30878	5.38539	0.0766047	0.874305	0.947681	unaffected	intergenic	AC002331.1	87453	no	no_enhancer	NA	NA
chrX	9949471	9949972	4.07567	4.65161	0.575936	0.0617949	0.272086	unaffected	intergenic	AC002365.1	14079	no	no_enhancer	NA	NA
chrX	147582088	147582589	5.68378	6.02402	0.34023	0.128371	0.401813	unaffected	intragenic	AC002368.4	2455	no	no_enhancer	NA	NA
chr7	108929509	108930010	6.05317	5.73808	-0.315097	0.387929	0.664306	unaffected	intergenic	AC002386.1	-32367	no	no_enhancer	NA	NA
chr7	108899151	108899652	6.20336	5.95116	-0.252198	0.503927	0.744325	unaffected	intergenic	AC002386.1	-62725	no	no_enhancer	NA	NA
chr7	108962849	108963350	6.01381	6.01296	-0.00085173	0.99376	0.998189	unaffected	intragenic	AC002386.1	472	no	no_enhancer	NA	NA
chr19	36284183	36284684	4.86688	4.62479	-0.242085	0.382886	0.660636	unaffected	intragenic	AC002398.5	4405	no	no_enhancer	NA	NA
chr17	48217215	48217716	5.17844	5.48827	0.30983	0.287224	0.584452	unaffected	intragenic	AC002401.1	4264	yes	KEE	48217200	48220600
chr7	94835077	94835578	6.18785	5.55925	-0.628605	0.0155637	0.122565	unaffected	intragenic	AC002429.5	51052	no	no_enhancer	NA	NA
chr7	94829046	94829547	5.01031	4.48043	-0.529877	0.149004	0.431846	unaffected	intragenic	AC002429.5	45021	no	no_enhancer	NA	NA
chr7	95237950	95238451	7.52847	7.99138	0.462909	0.0234392	0.156002	unaffected	intragenic	AC002451.3	11956	no	no_enhancer	NA	NA
chr7	95319633	95320134	5.51427	5.0402	-0.47408	0.0973349	0.347641	unaffected	intergenic	AC002451.3	93639	no	no_enhancer	NA	NA
chr7	95315363	95315864	4.4143	4.25085	-0.163449	0.590157	0.799062	unaffected	intergenic	AC002451.3	89369	no	no_enhancer	NA	NA
chr7	92465707	92466208	6.3119	6.95545	0.643542	0.00109502	0.0214263	increased	intragenic	AC002454.1	411	yes	no_enhancer	NA	NA
chr7	92484084	92484585	4.72999	3.82903	-0.900956	0.012418	0.106748	unaffected	intragenic	AC002454.1	18287	yes	KEE	92480400	92485000
chr7	92533540	92534041	6.57328	6.01823	-0.555057	0.0197779	0.140855	unaffected	intragenic	AC002454.1	67743	yes	KEE	92534000	92534400
chr7	92684832	92685333	4.39563	3.88645	-0.50918	0.153137	0.437376	unaffected	intergenic	AC002454.1	219035	yes	no_enhancer	NA	NA
chr7	92672633	92673134	5.30792	5.13477	-0.173152	0.495366	0.738459	unaffected	intergenic	AC002454.1	206836	yes	no_enhancer	NA	NA
chr7	90224254	90224755	6.03725	5.21136	-0.825886	0.00120926	0.022983	decreased	intragenic	AC002456.2	4321	yes	no_enhancer	NA	NA
chr7	90225469	90225970	7.63114	7.79756	0.166416	0.33328	0.622461	unaffected	intragenic	AC002456.2	5536	yes	no_enhancer	NA	NA
chr7	107383363	107383864	7.5141	7.73949	0.225383	0.185833	0.48019	unaffected	intragenic	AC002467.7	101	yes	nonKEE	107383000	107383600
chr7	107383886	107384387	8.63809	8.82475	0.186662	0.339672	0.627401	unaffected	intragenic	AC002467.7	624	yes	no_enhancer	NA	NA
chr22	21399854	21400355	6.30744	6.82174	0.514302	0.0099493	0.0931697	unaffected	intragenic	AC002472.13	106	no	no_enhancer	NA	NA
chr22	21410058	21410559	5.33258	5.29806	-0.0345161	0.853834	0.938645	unaffected	intragenic	AC002472.13	9809	no	nonKEE	21409800	21410400
chr7	22620670	22621171	5.12385	4.90375	-0.220105	0.361722	0.645251	unaffected	intragenic	AC002480.5	9444	no	no_enhancer	NA	NA
chr7	22623717	22624218	6.28509	6.36427	0.0791757	0.680015	0.850185	unaffected	intragenic	AC002480.5	12491	no	no_enhancer	NA	NA
chrX	148243121	148243622	3.93719	5.04439	1.1072	6.06632e-05	0.00277407	increased	intergenic	AC002523.1	104875	no	no_enhancer	NA	NA
chrX	148246697	148247198	4.88459	4.75981	-0.124783	0.678569	0.849556	unaffected	intergenic	AC002523.1	108451	no	no_enhancer	NA	NA
chrX	148155874	148156375	5.26404	5.30863	0.0445951	0.827015	0.925903	unaffected	intergenic	AC002523.1	17628	no	no_enhancer	NA	NA
chrX	148368329	148368830	4.64477	4.61798	-0.0267889	0.982371	0.993758	unaffected	intergenic	AC002523.1	230083	no	no_enhancer	NA	NA
chr17	68116508	68117009	4.02426	4.6942	0.66994	0.0265246	0.168007	unaffected	intragenic	AC002539.1	103043	no	no_enhancer	NA	NA
chr17	68100782	68101283	5.66543	5.33197	-0.333461	0.187908	0.483143	unaffected	intragenic	AC002539.1	87317	no	no_enhancer	NA	NA
chr17	67943425	67943926	4.3873	3.11879	-1.26851	0.000178302	0.00592276	decreased	intergenic	AC002539.2	-1076	no	no_enhancer	NA	NA
chr17	67905513	67906014	5.98752	5.87544	-0.112073	0.671885	0.846269	unaffected	intergenic	AC002539.2	-38988	no	no_enhancer	NA	NA
chr19	36661536	36662037	4.2886	4.52351	0.234908	0.466762	0.719636	unaffected	intergenic	AC002984.2	-2271	no	no_enhancer	NA	NA
chr19	19030081	19030582	8.40504	8.70954	0.304501	0.219956	0.518091	unaffected	intragenic	AC002985.3	12259	yes	no_enhancer	NA	NA
chr19	57874489	57874990	7.5436	7.82729	0.28369	0.288213	0.585375	unaffected	intragenic	AC003002.4	56	yes	no_enhancer	NA	NA
chr19	57922226	57922727	6.71147	6.80757	0.0960955	0.683563	0.852094	unaffected	intragenic	AC003002.6	20974	yes	no_enhancer	NA	NA
chr19	57900909	57901410	7.88696	7.92566	0.0387028	0.8666	0.944278	unaffected	intragenic	AC003002.6	158	yes	no_enhancer	NA	NA
chr19	57988768	57989269	5.81659	5.85113	0.0345376	0.922853	0.969116	unaffected	intragenic	AC003005.2	252	no	no_enhancer	NA	NA
chr19	57998815	57999316	5.9785	6.11101	0.132507	0.573115	0.789383	unaffected	intragenic	AC003005.4	230	yes	no_enhancer	NA	NA
chr19	58010986	58011487	7.18146	7.25828	0.0768205	0.744002	0.884553	unaffected	intragenic	AC003005.4	11900	yes	no_enhancer	NA	NA
chr19	58193022	58193523	6.90152	7.16882	0.267299	0.254487	0.553579	unaffected	intragenic	AC003006.7	110	yes	no_enhancer	NA	NA
chr19	58238757	58239258	6.44788	6.74169	0.293817	0.266415	0.564266	unaffected	intragenic	AC003006.7	45344	yes	no_enhancer	NA	NA
chr19	58257878	58258379	6.92958	6.70761	-0.221974	0.367841	0.649652	unaffected	intragenic	AC003006.7	64465	yes	no_enhancer	NA	NA
chr17	42356973	42357474	6.03693	6.27052	0.233584	0.275671	0.573555	unaffected	intergenic	AC003043.1	21676	no	nonKEE	42357200	42357800
chr17	67571341	67571842	5.39986	4.5546	-0.845254	0.000320534	0.00901002	decreased	intergenic	AC003051.1	-1550	no	no_enhancer	NA	NA
chr17	67577547	67578048	8.24344	8.64868	0.405242	0.0734038	0.298412	unaffected	intragenic	AC003051.1	4155	no	no_enhancer	NA	NA
chr17	67605028	67605529	5.18291	4.81939	-0.363528	0.154184	0.438776	unaffected	intragenic	AC003051.1	31636	no	no_enhancer	NA	NA
chr17	67570806	67571307	4.60608	4.90509	0.29901	0.315511	0.607502	unaffected	intergenic	AC003051.1	-2085	no	no_enhancer	NA	NA
chr17	67650975	67651476	6.40486	6.15556	-0.249304	0.331598	0.620993	unaffected	intragenic	AC003051.1	77583	no	no_enhancer	NA	NA
chr17	67565145	67565646	5.19664	4.92435	-0.272286	0.333939	0.623069	unaffected	intergenic	AC003051.1	-7746	no	no_enhancer	NA	NA
chr17	67729784	67730285	4.31748	4.17907	-0.138402	0.607773	0.809675	unaffected	intragenic	AC003051.1	156392	no	no_enhancer	NA	NA
chr17	67754021	67754522	4.39595	4.48006	0.0841135	0.771559	0.899228	unaffected	intragenic	AC003051.1	180629	no	no_enhancer	NA	NA
chr17	67599026	67599527	4.92576	4.811	-0.11476	0.787809	0.907179	unaffected	intragenic	AC003051.1	25634	no	no_enhancer	NA	NA
chr17	67602489	67602990	4.71968	4.6759	-0.0437722	0.876152	0.948558	unaffected	intragenic	AC003051.1	29097	no	nonKEE	67602600	67604400
chr17	67603238	67603739	6.29112	6.30428	0.0131634	0.912453	0.964593	unaffected	intragenic	AC003051.1	29846	no	nonKEE	67602600	67604400
chr7	17314097	17314598	5.41385	4.02468	-1.38917	3.23338e-07	6.07912e-05	decreased	intergenic	AC003075.4	-4860	no	no_enhancer	NA	NA
chr7	17192296	17192797	4.77309	5.2687	0.495615	0.107857	0.366982	unaffected	intergenic	AC003075.4	-126661	no	no_enhancer	NA	NA
chr7	17273525	17274493	6.66213	6.32384	-0.338288	0.109159	0.369291	unaffected	intergenic	AC003075.4	-44965	no	no_enhancer	NA	NA
chr7	17098163	17098664	4.6145	4.11388	-0.500625	0.19392	0.489891	unaffected	intergenic	AC003075.4	-220794	no	no_enhancer	NA	NA
chr7	17338078	17338579	6.42157	6.60081	0.179241	0.330661	0.620334	unaffected	intragenic	AC003075.4	18620	no	no_enhancer	NA	NA
chr7	17338588	17339089	5.65001	5.61457	-0.0354357	0.942674	0.976563	unaffected	intragenic	AC003075.4	19130	no	no_enhancer	NA	NA
chr7	117633402	117633903	6.2259	5.28841	-0.937489	0.0195676	0.140051	unaffected	intergenic	AC003084.2	-5009	no	no_enhancer	NA	NA
chr7	117603289	117603790	5.35273	5.15198	-0.200752	0.557362	0.779197	unaffected	intergenic	AC003084.2	-35122	no	no_enhancer	NA	NA
chr7	110082315	110082816	4.91847	4.25318	-0.665288	0.0695228	0.289678	unaffected	intragenic	AC003088.1	10019	no	no_enhancer	NA	NA
chr7	110088936	110089437	4.87975	5.10858	0.228824	0.467848	0.7204	unaffected	intragenic	AC003088.1	16640	no	no_enhancer	NA	NA
chr7	25659765	25660266	4.39255	4.89534	0.502789	0.0921298	0.337631	unaffected	intragenic	AC003090.1	26794	no	no_enhancer	NA	NA
chr7	25655202	25655703	5.86263	6.17507	0.312434	0.142856	0.422895	unaffected	intragenic	AC003090.1	22231	no	no_enhancer	NA	NA
chr7	25653470	25653971	5.3381	5.11228	-0.22582	0.401591	0.674347	unaffected	intragenic	AC003090.1	20499	no	no_enhancer	NA	NA
chr7	25654580	25655081	5.83268	5.90406	0.0713842	0.75449	0.889981	unaffected	intragenic	AC003090.1	21609	no	no_enhancer	NA	NA
chr7	93651785	93652286	4.94752	3.47878	-1.46874	5.49231e-06	0.000497134	decreased	intragenic	AC003092.1	141	no	no_enhancer	NA	NA
chr7	93691659	93692160	5.51296	4.61409	-0.898875	0.00550336	0.0631571	unaffected	intragenic	AC003092.1	39514	no	no_enhancer	NA	NA
chr7	93690014	93690515	6.83963	6.32212	-0.517505	0.00716843	0.075233	unaffected	intragenic	AC003092.1	37869	no	no_enhancer	NA	NA
chr7	93762757	93763258	5.73189	5.01985	-0.712033	0.0394773	0.211769	unaffected	intergenic	AC003092.1	110612	no	no_enhancer	NA	NA
chr7	93669462	93669963	6.2228	6.01526	-0.207545	0.443336	0.704394	unaffected	intragenic	AC003092.1	17317	no	no_enhancer	NA	NA
chr7	93679314	93679815	6.50442	6.66945	0.165032	0.464442	0.718018	unaffected	intragenic	AC003092.1	27169	no	no_enhancer	NA	NA
chr7	93716994	93717495	5.81279	5.56653	-0.246254	0.465731	0.718818	unaffected	intergenic	AC003092.1	64849	no	no_enhancer	NA	NA
chr7	93688988	93689489	5.17956	5.06342	-0.116139	0.653827	0.835994	unaffected	intragenic	AC003092.1	36843	no	no_enhancer	NA	NA
chr7	93790003	93790504	7.14681	7.23304	0.0862295	0.721203	0.872977	unaffected	intergenic	AC003092.1	137858	no	no_enhancer	NA	NA
chr7	93790775	93791276	4.90733	4.77628	-0.131051	0.777176	0.90204	unaffected	intergenic	AC003092.1	138630	no	no_enhancer	NA	NA
chr17	29909121	29909622	4.6299	4.70218	0.0722742	0.796817	0.91156	unaffected	intergenic	AC003101.1	10960	no	no_enhancer	NA	NA
chr17	42385638	42386139	5.0189	4.69034	-0.328563	0.32418	0.615258	unaffected	intragenic	AC003102.3	8696	no	no_enhancer	NA	NA
chr17	13250265	13251191	6.5065	5.47731	-1.02919	1.02145e-05	0.000755234	decreased	intergenic	AC003664.1	47764	no	no_enhancer	NA	NA
chr17	13249496	13249997	5.18858	4.88927	-0.299304	0.236692	0.535896	unaffected	intergenic	AC003664.1	46995	no	no_enhancer	NA	NA
chr17	13288629	13289130	4.48682	4.35206	-0.134767	0.723521	0.873995	unaffected	intergenic	AC003664.1	86128	no	no_enhancer	NA	NA
chr17	13241043	13241544	4.20141	4.33902	0.137606	0.735129	0.880343	unaffected	intergenic	AC003664.1	38542	no	no_enhancer	NA	NA
chr17	46018588	46019089	7.80613	8.05744	0.251303	0.333203	0.622388	unaffected	intragenic	AC003665.1	43892	yes	nonKEE	46018000	46018600
chr19	15236422	15236923	8.30312	8.57893	0.275811	0.274989	0.572915	unaffected	intragenic	AC003956.1	1451	no	no_enhancer	NA	NA
chr7	125850860	125851361	5.17841	4.88788	-0.290526	0.418766	0.68704	unaffected	intergenic	AC003968.1	170577	no	no_enhancer	NA	NA
chr7	125828326	125828827	5.50438	5.32396	-0.180423	0.642635	0.829729	unaffected	intergenic	AC003968.1	148043	no	no_enhancer	NA	NA
chr7	126010289	126010790	5.79552	5.62129	-0.174229	0.733619	0.879455	unaffected	intergenic	AC003968.1	330006	no	no_enhancer	NA	NA
chr7	19314551	19315052	4.66834	3.9917	-0.676642	0.131622	0.406436	unaffected	intergenic	AC003986.5	130635	no	no_enhancer	NA	NA
chr7	19279520	19280021	5.11289	4.67628	-0.436613	0.15788	0.444043	unaffected	intergenic	AC003986.5	95604	no	no_enhancer	NA	NA
chr7	19151832	19152333	6.00816	5.97434	-0.0338182	0.909844	0.963616	unaffected	intragenic	AC003986.6	236	yes	no_enhancer	NA	NA
chr7	79914177	79914678	4.86333	3.84992	-1.01341	0.00735736	0.0766656	unaffected	intragenic	AC003988.1	38452	no	no_enhancer	NA	NA
chr7	79941379	79941880	4.29903	4.82604	0.527013	0.11266	0.375879	unaffected	intragenic	AC003988.1	65654	no	no_enhancer	NA	NA
chr7	87894143	87894644	4.77319	3.74795	-1.02523	0.0218748	0.149678	unaffected	intragenic	AC003991.3	45469	no	no_enhancer	NA	NA
chr7	87872544	87873045	5.38459	5.05802	-0.326568	0.375263	0.655354	unaffected	intragenic	AC003991.3	23870	no	no_enhancer	NA	NA
chr7	87849099	87849600	8.34927	8.34616	-0.00310932	0.982871	0.994035	unaffected	intragenic	AC003991.3	425	no	no_enhancer	NA	NA
chr7	82307965	82308466	5.36656	4.63892	-0.727638	0.061901	0.272354	unaffected	intergenic	AC004006.2	21614	no	no_enhancer	NA	NA
chr7	82306787	82307288	6.40597	5.89992	-0.506051	0.182328	0.476013	unaffected	intergenic	AC004006.2	20436	no	no_enhancer	NA	NA
chr7	82369481	82369982	5.22238	4.57589	-0.646497	0.185896	0.480241	unaffected	intergenic	AC004006.2	83130	no	no_enhancer	NA	NA
chr7	108434818	108435319	4.36347	4.94897	0.585501	0.0895655	0.332118	unaffected	intergenic	AC004014.3	-114191	no	no_enhancer	NA	NA
chr7	108446167	108446668	5.00408	4.36366	-0.640412	0.129559	0.403183	unaffected	intergenic	AC004014.3	-102842	no	no_enhancer	NA	NA
chr7	108449745	108450246	5.47549	5.91548	0.439989	0.152584	0.436569	unaffected	intergenic	AC004014.3	-99264	no	no_enhancer	NA	NA
chr19	58162549	58163050	4.45308	4.3497	-0.103375	0.714884	0.869334	unaffected	intergenic	AC004017.1	-40818	no	no_enhancer	NA	NA
chr5	131999800	132000301	4.20017	4.68985	0.489676	0.109953	0.370777	unaffected	intragenic	AC004041.2	33519	no	no_enhancer	NA	NA
chr5	131998734	131999235	5.22901	5.49547	0.266469	0.303545	0.597514	unaffected	intragenic	AC004041.2	32453	no	no_enhancer	NA	NA
chr4	105445697	105446198	5.01009	3.99762	-1.01246	0.00364583	0.0479162	decreased	intragenic	AC004053.1	33575	no	no_enhancer	NA	NA
chr4	105428197	105428698	5.18453	4.64572	-0.538815	0.0776399	0.307358	unaffected	intragenic	AC004053.1	16075	no	no_enhancer	NA	NA
chr4	105480605	105481106	4.74649	4.22759	-0.518904	0.236966	0.536222	unaffected	intragenic	AC004053.1	68483	no	no_enhancer	NA	NA
chr4	105517326	105517827	5.13589	4.73857	-0.397323	0.381679	0.659963	unaffected	intragenic	AC004053.1	105204	no	no_enhancer	NA	NA
chr4	105416104	105416605	7.08141	7.21879	0.137387	0.399818	0.673083	unaffected	intragenic	AC004053.1	3982	no	no_enhancer	NA	NA
chr4	105440665	105441166	4.49985	4.17076	-0.329091	0.490729	0.735378	unaffected	intragenic	AC004053.1	28543	no	no_enhancer	NA	NA
chr4	111985402	111985903	7.79648	7.2712	-0.525283	0.0486045	0.238406	unaffected	intergenic	AC004062.2	663	no	no_enhancer	NA	NA
chr4	111891744	111892245	5.4446	5.01577	-0.428837	0.297903	0.592832	unaffected	intergenic	AC004062.2	-92494	no	no_enhancer	NA	NA
chr4	112115510	112116011	5.76525	5.72678	-0.0384702	0.924696	0.969483	unaffected	intergenic	AC004062.2	130771	no	no_enhancer	NA	NA
chr4	106056831	106057332	5.42446	5.0049	-0.419562	0.16034	0.447191	unaffected	intergenic	AC004069.2	-1105	no	no_enhancer	NA	NA
chrX	139223514	139224015	5.02969	5.06661	0.036918	0.948139	0.979163	unaffected	intergenic	AC004070.1	-74172	no	no_enhancer	NA	NA
chr19	57946382	57946883	7.29034	7.49542	0.205084	0.33174	0.621097	unaffected	intragenic	AC004076.7	40831	yes	no_enhancer	NA	NA
chr19	57984577	57985078	5.44305	5.60896	0.165912	0.538114	0.766512	unaffected	intragenic	AC004076.9	35239	no	no_enhancer	NA	NA
chr19	57985360	57985861	7.37462	7.51836	0.143734	0.56219	0.782121	unaffected	intragenic	AC004076.9	36022	no	no_enhancer	NA	NA
chr19	57977112	57977613	4.46467	4.42552	-0.0391518	0.868477	0.944957	unaffected	intragenic	AC004076.9	27774	no	no_enhancer	NA	NA
chr7	112031904	112032405	5.11221	4.74589	-0.366321	0.196078	0.492303	unaffected	intragenic	AC004112.4	63660	no	no_enhancer	NA	NA
chr19	663077	663578	7.28564	7.47761	0.191968	0.413634	0.683112	unaffected	intragenic	AC004156.3	96	no	no_enhancer	NA	NA
chr19	663702	664203	6.40012	6.28872	-0.1114	0.677662	0.849118	unaffected	intragenic	AC004156.3	220	no	nonKEE	663800	665000
chr19	664831	665332	5.63671	5.56613	-0.0705717	0.736297	0.880975	unaffected	intragenic	AC004156.3	1349	no	nonKEE	663800	665000
chr16	72434116	72434617	5.10654	4.14617	-0.960372	0.00247041	0.0367125	decreased	intergenic	AC004158.2	-24767	yes	no_enhancer	NA	NA
chr16	72698701	72699202	8.44378	8.46763	0.0238507	0.899817	0.958835	unaffected	intragenic	AC004158.2	239317	yes	no_enhancer	NA	NA
chr16	72594452	72594953	4.84314	4.89063	0.0474893	0.998167	0.99939	unaffected	intragenic	AC004158.2	135068	yes	no_enhancer	NA	NA
chr7	79689475	79689976	4.493	3.49908	-0.993913	0.0281751	0.174417	unaffected	intergenic	AC004159.1	-35940	no	no_enhancer	NA	NA
chr7	79707412	79707913	5.92045	5.15747	-0.762979	0.0751503	0.301793	unaffected	intergenic	AC004159.1	-18003	no	no_enhancer	NA	NA
chr7	79648427	79648928	6.23923	5.64027	-0.598956	0.106202	0.364289	unaffected	intergenic	AC004159.1	-76988	no	no_enhancer	NA	NA
chr7	74324539	74325040	5.33977	4.82256	-0.517205	0.0824867	0.317582	unaffected	intragenic	AC004166.6	4133	no	nonKEE	74324600	74325600
chr19	1240161	1240662	6.86161	6.49269	-0.368912	0.108614	0.368234	unaffected	intergenic	AC004221.2	1983	no	no_enhancer	NA	NA
chr19	15334064	15334565	7.3322	7.63879	0.306592	0.164872	0.453772	unaffected	intergenic	AC004257.1	2238	no	no_enhancer	NA	NA
chr16	20775047	20775548	6.13687	6.63568	0.498812	0.00877099	0.0860158	unaffected	intragenic	AC004381.7	20062	no	nonKEE	20775400	20775800
chrX	73563714	73564215	6.59071	6.2125	-0.37821	0.063585	0.276437	unaffected	intergenic	AC004386.3	1166	no	no_enhancer	NA	NA
chrX	73602448	73602949	5.21188	4.69569	-0.516191	0.128469	0.402029	unaffected	intergenic	AC004386.4	6488	no	no_enhancer	NA	NA
chrX	73603390	73603891	4.34637	4.51167	0.165294	0.611704	0.811478	unaffected	intergenic	AC004386.4	7430	no	no_enhancer	NA	NA
chr22	19158911	19159412	6.77292	6.83971	0.0667938	0.791269	0.908528	unaffected	intragenic	AC004463.6	3	yes	no_enhancer	NA	NA
chr22	19109763	19110264	7.99575	8.25472	0.258973	0.162652	0.450428	unaffected	intragenic	AC004471.9	721	yes	no_enhancer	NA	NA
chr22	19108946	19109447	5.95198	5.79931	-0.152673	0.483389	0.730834	unaffected	intragenic	AC004471.9	405	yes	no_enhancer	NA	NA
chr7	24267107	24267608	5.66164	6.00854	0.346894	0.142681	0.422545	unaffected	intragenic	AC004485.3	30826	no	no_enhancer	NA	NA
chr7	24294478	24294979	5.33878	5.20014	-0.138635	0.540116	0.767509	unaffected	intragenic	AC004485.3	58197	no	no_enhancer	NA	NA
chr7	10833953	10834454	5.03082	4.4246	-0.606222	0.0966852	0.346435	unaffected	intergenic	AC004535.2	91650	no	no_enhancer	NA	NA
chr7	10746457	10746958	5.18352	5.54869	0.365172	0.260115	0.558471	unaffected	intragenic	AC004535.2	4154	no	no_enhancer	NA	NA
chr7	11498328	11498829	4.5844	3.57618	-1.00821	0.0250379	0.162037	unaffected	intragenic	AC004538.3	276969	no	no_enhancer	NA	NA
chr7	11467257	11467758	4.31919	3.64911	-0.670076	0.149915	0.433188	unaffected	intragenic	AC004538.3	245898	no	no_enhancer	NA	NA
chr7	11251650	11252151	5.25992	4.69845	-0.561465	0.195259	0.491201	unaffected	intragenic	AC004538.3	30291	no	no_enhancer	NA	NA
chr7	11545519	11546020	5.03754	4.93987	-0.0976733	0.818579	0.92163	unaffected	intragenic	AC004538.3	324160	no	no_enhancer	NA	NA
chr7	11383389	11383890	4.54587	4.51994	-0.025931	0.987539	0.995498	unaffected	intragenic	AC004538.3	162030	no	no_enhancer	NA	NA
chr7	26438539	26439040	6.42279	7.30921	0.886424	2.98659e-05	0.00160695	increased	intragenic	AC004540.5	326	no	no_enhancer	NA	NA
chr7	26437961	26438462	6.44757	7.32365	0.876083	0.000556941	0.0134144	increased	intragenic	AC004540.5	249	no	no_enhancer	NA	NA
chr7	27779485	27779986	6.57684	6.97141	0.394566	0.0806131	0.313496	unaffected	intragenic	AC004549.6	6471	no	no_enhancer	NA	NA
chr17	20129985	20130486	4.25299	4.78009	0.527108	0.138184	0.415928	unaffected	intragenic	AC004702.2	41590	no	no_enhancer	NA	NA
chr17	6554700	6555201	7.23644	7.31514	0.0787066	0.79045	0.908206	unaffected	intragenic	AC004706.1	142	no	nonKEE	6555000	6555800
chr5	129573391	129573892	4.24395	4.41321	0.169258	0.652219	0.835014	unaffected	intergenic	AC004769.1	-39426	no	no_enhancer	NA	NA
chr19	15947656	15948157	8.29124	8.61349	0.322256	0.175558	0.4675	unaffected	intergenic	AC004791.2	-14646	no	no_enhancer	NA	NA
chr7	2517218	2517719	5.12399	5.22408	0.100089	0.746923	0.886112	unaffected	intergenic	AC004840.9	39820	no	no_enhancer	NA	NA
chr7	44887639	44888140	8.34069	8.71328	0.372592	0.147569	0.42982	unaffected	intragenic	AC004854.4	125	no	no_enhancer	NA	NA
chr7	44896459	44896960	4.21854	4.13492	-0.0836126	0.77532	0.901032	unaffected	intergenic	AC004854.4	8444	no	no_enhancer	NA	NA
chr7	81314181	81314682	7.53602	6.92357	-0.612446	0.0587054	0.264267	unaffected	intergenic	AC004866.3	253134	no	no_enhancer	NA	NA
chr7	81267382	81267883	5.34651	4.98448	-0.362032	0.311351	0.603764	unaffected	intergenic	AC004866.3	206335	no	no_enhancer	NA	NA
chr7	81305625	81306569	6.46744	6.17894	-0.2885	0.420446	0.688217	unaffected	intergenic	AC004866.3	244578	no	no_enhancer	NA	NA
chr7	81268380	81268881	5.09596	4.88602	-0.209943	0.543247	0.76951	unaffected	intergenic	AC004866.3	207333	no	no_enhancer	NA	NA
chr7	47223484	47224270	4.62849	5.90406	1.27556	6.08271e-08	1.68889e-05	increased	intergenic	AC004870.3	183266	no	no_enhancer	NA	NA
chr7	47225845	47226346	5.78897	6.81264	1.02367	2.02895e-05	0.00120936	increased	intergenic	AC004870.3	185627	no	no_enhancer	NA	NA
chr7	47189058	47189559	4.13216	5.29169	1.15953	0.000102572	0.00402724	increased	intergenic	AC004870.3	148840	no	no_enhancer	NA	NA
chr7	47228228	47228729	4.65184	5.434	0.782157	0.00229172	0.0350176	increased	intergenic	AC004870.3	188010	no	no_enhancer	NA	NA
chr7	47293860	47294361	6.29332	6.77902	0.485706	0.013646	0.113416	unaffected	intergenic	AC004870.3	253642	no	no_enhancer	NA	NA
chr7	47266229	47266730	5.15182	5.48361	0.331789	0.157564	0.443604	unaffected	intergenic	AC004870.3	226011	no	nonKEE	47266400	47267400
chr7	47267376	47267877	7.37686	7.56499	0.188127	0.43279	0.697863	unaffected	intergenic	AC004870.3	227158	no	nonKEE	47266400	47267400
chr7	47305758	47306259	5.6192	5.71783	0.0986296	0.708687	0.866033	unaffected	intergenic	AC004870.3	265540	no	no_enhancer	NA	NA
chr7	47293155	47293656	5.26709	5.37819	0.111093	0.744303	0.884778	unaffected	intergenic	AC004870.3	252937	no	no_enhancer	NA	NA
chr7	47227499	47228000	4.68912	4.75562	0.0665057	0.749256	0.887433	unaffected	intergenic	AC004870.3	187281	no	no_enhancer	NA	NA
chr7	98633550	98634051	6.80991	6.89964	0.0897252	0.71293	0.868144	unaffected	intragenic	AC004893.11	22762	no	nonKEE	98631000	98636800
chr7	98634333	98634834	5.72356	5.77717	0.0536104	0.786088	0.906593	unaffected	intragenic	AC004893.11	23545	no	nonKEE	98631000	98636800
chr7	6120889	6121390	7.32224	7.54282	0.220587	0.393864	0.668519	unaffected	intragenic	AC004895.4	155	no	no_enhancer	NA	NA
chr7	48875294	48875795	5.80228	5.19653	-0.605751	0.0268444	0.169137	unaffected	intergenic	AC004899.3	-10227	no	no_enhancer	NA	NA
chr7	48821338	48821839	5.65555	4.96075	-0.6948	0.0352717	0.198751	unaffected	intergenic	AC004899.3	-64183	no	no_enhancer	NA	NA
chr7	46979078	46979579	5.01182	4.3286	-0.683223	0.0130384	0.110252	unaffected	intragenic	AC004901.1	48855	no	no_enhancer	NA	NA
chr7	47084182	47084683	3.94863	4.10663	0.158007	0.70319	0.862653	unaffected	intragenic	AC004901.1	153959	no	no_enhancer	NA	NA
chr7	50900411	50900912	5.10019	4.22543	-0.874765	0.00518934	0.0609349	unaffected	intergenic	AC004920.3	-6148	no	no_enhancer	NA	NA
chr7	50894435	50894936	5.35952	4.65377	-0.705751	0.0242705	0.159216	unaffected	intergenic	AC004920.3	-12124	no	no_enhancer	NA	NA
chr16	72821310	72821811	6.23157	6.20751	-0.0240677	0.963978	0.986163	unaffected	intragenic	AC004943.1	219	no	no_enhancer	NA	NA
chr7	97601367	97601868	6.12025	5.82147	-0.298779	0.199472	0.49591	unaffected	intragenic	AC004967.7	3050	yes	no_enhancer	NA	NA
chr7	80928556	80929057	7.0369	6.72298	-0.313923	0.181645	0.475494	unaffected	intergenic	AC005008.2	123732	no	no_enhancer	NA	NA
chr7	86414903	86415404	6.53192	6.83832	0.306401	0.384349	0.661921	unaffected	intragenic	AC005009.2	1361	no	no_enhancer	NA	NA
chr7	28966499	28967000	5.46737	5.25715	-0.210221	0.429399	0.695331	unaffected	intergenic	AC005013.1	-25974	no	no_enhancer	NA	NA
chr7	28893732	28894233	5.27837	5.48246	0.204095	0.435651	0.699564	unaffected	intergenic	AC005013.1	-98741	no	no_enhancer	NA	NA
chr7	13889700	13890201	6.66891	5.92327	-0.745646	0.00156057	0.0270955	decreased	intergenic	AC005019.2	-21280	no	no_enhancer	NA	NA
chr7	41744644	41745145	6.15175	6.78976	0.638006	0.0023208	0.0352697	increased	intragenic	AC005027.3	37878	no	no_enhancer	NA	NA
chr7	41606868	41607369	6.07546	6.15658	0.081121	0.728046	0.876879	unaffected	intergenic	AC005027.3	-99397	no	no_enhancer	NA	NA
chr2	75834056	75834557	5.32209	4.28977	-1.03232	0.00010386	0.00405603	decreased	intergenic	AC005034.2	8859	no	no_enhancer	NA	NA
chr2	75832826	75833327	6.19851	5.71833	-0.480171	0.0200067	0.141698	unaffected	intergenic	AC005034.2	7629	no	no_enhancer	NA	NA
chr2	75831556	75832057	4.3907	4.3728	-0.0178963	0.973363	0.990048	unaffected	intergenic	AC005034.2	6359	no	no_enhancer	NA	NA
chr2	107577045	107577546	5.09032	4.69879	-0.391526	0.21638	0.514084	unaffected	intergenic	AC005040.3	-2103	no	no_enhancer	NA	NA
chr2	159583431	159583932	4.36905	4.20126	-0.167783	0.653093	0.835634	unaffected	intragenic	AC005042.4	68582	no	no_enhancer	NA	NA
chr2	159610515	159611016	4.47934	4.90556	0.426227	0.246058	0.545619	unaffected	intergenic	AC005042.5	68100	no	no_enhancer	NA	NA
chr2	159602103	159602604	4.41085	4.58282	0.171973	0.57378	0.78973	unaffected	intragenic	AC005042.5	59688	no	no_enhancer	NA	NA
chr7	20104844	20105345	6.16585	6.73694	0.571099	0.00287359	0.0406332	increased	intragenic	AC005062.2	146240	no	no_enhancer	NA	NA
chr7	20123353	20123854	4.66045	4.63701	-0.0234381	0.917428	0.966692	unaffected	intragenic	AC005062.2	164749	no	no_enhancer	NA	NA
chr7	86781489	86781990	8.45341	8.54658	0.0931697	0.536476	0.76561	unaffected	intragenic	AC005076.5	750	no	no_enhancer	NA	NA
chr7	75738219	75738720	6.06852	6.36648	0.297957	0.123224	0.393833	unaffected	intergenic	AC005077.12	18470	yes	nonKEE	75738400	75740000
chr7	75807366	75807867	5.92193	6.05032	0.128391	0.583125	0.795338	unaffected	intergenic	AC005077.5	4315	no	no_enhancer	NA	NA
chr7	23221300	23221801	7.01661	7.07905	0.0624439	0.755009	0.890188	unaffected	intragenic	AC005082.1	10540	yes	no_enhancer	NA	NA
chr7	20256858	20257359	4.89916	5.60889	0.709728	0.036017	0.201165	unaffected	intragenic	AC005083.1	159	no	no_enhancer	NA	NA
chr7	20259498	20259999	7.85703	8.02274	0.165717	0.286687	0.584071	unaffected	intragenic	AC005083.1	2298	no	nonKEE	20258800	20259800
chr4	163873418	163873919	4.46227	4.95823	0.495962	0.108732	0.368434	unaffected	intergenic	AC005150.1	211598	no	no_enhancer	NA	NA
chr4	163762888	163763389	4.94716	5.26193	0.314769	0.326242	0.617018	unaffected	intergenic	AC005150.1	101068	no	no_enhancer	NA	NA
chr4	163772412	163772913	6.29276	6.04842	-0.244339	0.433001	0.698028	unaffected	intergenic	AC005150.1	110592	no	nonKEE	163772800	163773000
chr4	163878789	163879290	4.85938	4.63878	-0.220602	0.522319	0.75658	unaffected	intergenic	AC005150.1	216969	no	no_enhancer	NA	NA
chr4	163812859	163813360	5.65152	5.54593	-0.105591	0.692679	0.856867	unaffected	intergenic	AC005150.1	151039	no	nonKEE	163813000	163813200
chr4	163813454	163813955	7.84502	7.8917	0.0466797	0.822825	0.923916	unaffected	intergenic	AC005150.1	151634	no	no_enhancer	NA	NA
chr7	30603851	30604352	4.18396	4.69903	0.515064	0.0815488	0.315438	unaffected	intragenic	AC005154.6	47926	no	no_enhancer	NA	NA
chr7	30634199	30634700	6.53828	6.65276	0.114484	0.563993	0.783303	unaffected	intragenic	AC005154.6	78274	no	no_enhancer	NA	NA
chr7	40817384	40817885	5.80922	5.37159	-0.43763	0.0556017	0.256549	unaffected	intragenic	AC005160.3	2227	no	no_enhancer	NA	NA
chr7	40816365	40816866	4.20516	4.20468	-0.000473673	0.988943	0.996134	unaffected	intragenic	AC005160.3	1208	no	no_enhancer	NA	NA
chr5	133017542	133018043	6.10408	5.66801	-0.436071	0.0772915	0.306594	unaffected	intergenic	AC005178.1	-38143	no	no_enhancer	NA	NA
chr5	132979719	132980220	5.80331	6.02247	0.219155	0.331124	0.620646	unaffected	intergenic	AC005178.1	-75966	no	no_enhancer	NA	NA
chr5	132988882	132989383	5.2234	5.01878	-0.204624	0.391917	0.666999	unaffected	intergenic	AC005178.1	-66803	no	no_enhancer	NA	NA
chr5	133030109	133030610	5.63083	5.72797	0.0971405	0.718856	0.871576	unaffected	intergenic	AC005178.1	-25576	no	no_enhancer	NA	NA
chr20	52550887	52551824	6.27165	6.96793	0.696285	0.000283723	0.00825015	increased	intergenic	AC005220.3	-4875	no	nonKEE	52550600	52552800
chr20	52539399	52539900	5.88931	6.39003	0.50072	0.0163971	0.126546	unaffected	intergenic	AC005220.3	-16799	no	nonKEE	52538400	52540200
chr20	52523506	52524007	4.60745	3.9843	-0.623148	0.0506685	0.244156	unaffected	intergenic	AC005220.3	-32692	no	nonKEE	52522800	52523600
chr20	52525219	52525720	5.25123	5.66504	0.413808	0.0804236	0.313129	unaffected	intergenic	AC005220.3	-30979	no	nonKEE	52525200	52525400
chr20	52530664	52531165	4.50475	5.07244	0.567686	0.0902262	0.333665	unaffected	intergenic	AC005220.3	-25534	no	nonKEE	52531000	52533600
chr20	52543009	52543510	6.8592	7.12822	0.269018	0.182407	0.476126	unaffected	intergenic	AC005220.3	-13189	no	nonKEE	52542200	52544000
chr20	52509739	52510240	6.6466	6.92207	0.27547	0.184467	0.478693	unaffected	intergenic	AC005220.3	-46459	no	nonKEE	52509000	52511400
chr20	52532277	52532778	7.3406	7.53989	0.199287	0.330331	0.620192	unaffected	intergenic	AC005220.3	-23921	no	nonKEE	52531000	52533600
chr20	52516058	52516559	8.11832	7.96331	-0.15501	0.367011	0.648919	unaffected	intergenic	AC005220.3	-40140	no	nonKEE	52515200	52516400
chr20	52510473	52510974	6.28709	6.38876	0.101664	0.704298	0.863128	unaffected	intergenic	AC005220.3	-45725	no	nonKEE	52509000	52511400
chr20	52521511	52522012	4.38468	4.4525	0.0678138	0.894503	0.956397	unaffected	intergenic	AC005220.3	-34687	no	no_enhancer	NA	NA
chr7	148272627	148273128	5.23858	4.45822	-0.780358	0.00273047	0.0392089	decreased	intergenic	AC005229.5	-4365	no	no_enhancer	NA	NA
chr7	148261563	148262064	5.69729	5.18398	-0.51331	0.113726	0.37779	unaffected	intergenic	AC005229.5	-15429	no	no_enhancer	NA	NA
chr7	148224625	148225126	5.78525	5.41812	-0.367139	0.215953	0.513808	unaffected	intergenic	AC005229.5	-52367	no	no_enhancer	NA	NA
chr7	148320786	148321287	4.40116	4.51335	0.112188	0.622269	0.817729	unaffected	intergenic	AC005229.7	-12984	no	no_enhancer	NA	NA
chr19	18668370	18668871	6.86347	7.0013	0.137827	0.53664	0.765711	unaffected	intragenic	AC005253.2	286	yes	KEE	18668000	18670200
chr19	3118226	3118727	5.54709	5.69239	0.1453	0.51779	0.753386	unaffected	intragenic	AC005262.3	64	no	nonKEE	3117400	3119400
chr19	3125136	3125637	4.16318	4.62184	0.45866	0.122876	0.393143	unaffected	intergenic	AC005262.4	-5078	no	nonKEE	3125000	3126200
chr19	3154997	3155498	7.23259	7.40524	0.17265	0.548938	0.77335	unaffected	intragenic	AC005264.2	13423	yes	nonKEE	3154200	3156400
chr19	3141818	3142319	6.70098	6.52608	-0.174898	0.555273	0.777794	unaffected	intragenic	AC005264.2	244	yes	KEE	3140000	3146400
chr7	125567559	125568060	6.54171	5.67898	-0.862721	0.00274832	0.0394182	decreased	intragenic	AC005276.1	9634	no	no_enhancer	NA	NA
chr7	125455562	125456063	4.68051	3.71892	-0.961591	0.0198205	0.140979	unaffected	intergenic	AC005276.1	-101862	no	no_enhancer	NA	NA
chr7	125606308	125606809	5.14661	5.50306	0.356445	0.425238	0.692084	unaffected	intergenic	AC005276.1	48383	no	no_enhancer	NA	NA
chr7	12594852	12595353	4.19821	3.63914	-0.559076	0.125727	0.397605	unaffected	intergenic	AC005281.1	58797	no	no_enhancer	NA	NA
chr19	29227787	29228288	5.21282	4.68983	-0.522985	0.160542	0.447382	unaffected	intergenic	AC005307.3	301492	no	no_enhancer	NA	NA
chr19	29201157	29201658	4.28801	3.78841	-0.499604	0.256613	0.555328	unaffected	intragenic	AC005307.3	274862	no	no_enhancer	NA	NA
chr5	133830443	133830944	4.10271	5.3734	1.27068	5.63957e-06	0.000502854	increased	intergenic	AC005355.1	58041	no	no_enhancer	NA	NA
chr5	133801376	133801877	6.35513	6.28651	-0.0686205	0.773232	0.900036	unaffected	intragenic	AC005355.1	28974	no	nonKEE	133801200	133801600
chr5	133802254	133802755	4.72591	4.81969	0.0937808	0.813775	0.919157	unaffected	intragenic	AC005355.1	29852	no	no_enhancer	NA	NA
chr5	133799928	133800429	4.92421	4.95053	0.0263287	0.897231	0.957484	unaffected	intragenic	AC005355.1	27526	no	no_enhancer	NA	NA
chr16	4378084	4378585	5.03637	4.62854	-0.407828	0.134077	0.409925	unaffected	intragenic	AC005356.1	3416	no	no_enhancer	NA	NA
chr16	4356435	4356936	6.80317	6.59949	-0.203681	0.389883	0.665463	unaffected	intergenic	AC005356.1	-17732	no	KEE	4355600	4356600
chr16	4356435	4356936	6.80317	6.59949	-0.203681	0.389883	0.665463	unaffected	intergenic	AC005356.1	-17732	no	KEE	4355600	4356600
chr16	4357542	4358043	8.94372	9.02857	0.0848468	0.72157	0.87305	unaffected	intergenic	AC005356.1	-16625	no	no_enhancer	NA	NA
chr17	12645544	12646045	4.24399	4.68604	0.442044	0.131743	0.40668	unaffected	intragenic	AC005358.1	19345	no	no_enhancer	NA	NA
chr19	29124562	29125063	5.15704	4.28041	-0.876629	0.00245878	0.0366141	decreased	intragenic	AC005394.1	31276	no	no_enhancer	NA	NA
chr14	72219704	72220205	4.86033	4.75827	-0.102067	0.808928	0.916729	unaffected	intergenic	AC005477.1	-235986	no	no_enhancer	NA	NA
chr7	108364835	108365336	6.01227	5.41609	-0.596177	0.106356	0.364588	unaffected	intergenic	AC005487.2	126016	no	no_enhancer	NA	NA
chr7	108253520	108254021	4.73263	4.06204	-0.670591	0.177133	0.469605	unaffected	intragenic	AC005487.2	14701	no	no_enhancer	NA	NA
chr19	57049594	57050578	7.51468	7.58208	0.0674013	0.78902	0.907593	unaffected	intragenic	AC005498.3	2069	no	no_enhancer	NA	NA
chr7	76009136	76009637	8.15254	8.36938	0.216842	0.241115	0.540277	unaffected	intergenic	AC005522.6	18051	no	no_enhancer	NA	NA
chr7	75993800	75994301	6.63375	6.46783	-0.165915	0.377402	0.656912	unaffected	intergenic	AC005522.6	2715	no	no_enhancer	NA	NA
chr19	4774117	4774618	5.59384	6.31549	0.721648	0.00175671	0.0293471	increased	intergenic	AC005523.3	-10514	no	no_enhancer	NA	NA
chr19	4791220	4791721	9.21608	9.46342	0.24734	0.347572	0.634617	unaffected	intragenic	AC005523.3	6088	no	no_enhancer	NA	NA
chr7	7310707	7311208	6.71837	6.85914	0.140769	0.474608	0.725021	unaffected	intragenic	AC005532.5	15922	no	no_enhancer	NA	NA
chr2	235056106	235056607	4.96308	5.29386	0.330776	0.19966	0.496017	unaffected	intergenic	AC005538.5	201316	no	nonKEE	235056200	235057200
chr2	235073120	235073621	7.66671	7.84199	0.175283	0.410809	0.681086	unaffected	intergenic	AC005538.5	218330	no	nonKEE	235072400	235074800
chr2	191582280	191582781	5.68942	4.86301	-0.826413	0.00137846	0.025016	decreased	intergenic	AC005540.3	-162742	yes	no_enhancer	NA	NA
chr2	191583366	191583867	6.93035	6.40936	-0.520988	0.0162449	0.125896	unaffected	intergenic	AC005540.3	-161656	yes	no_enhancer	NA	NA
chr2	191746261	191746762	8.08206	7.74458	-0.337483	0.0386291	0.209283	unaffected	intragenic	AC005540.3	738	yes	no_enhancer	NA	NA
chr2	191631322	191631823	4.69347	5.0544	0.360933	0.220612	0.518907	unaffected	intergenic	AC005540.3	-113700	yes	no_enhancer	NA	NA
chr2	191672386	191672887	5.38588	4.95861	-0.427272	0.249121	0.548651	unaffected	intergenic	AC005540.3	-72636	yes	no_enhancer	NA	NA
chr2	191745242	191745743	8.54805	8.74792	0.199874	0.254544	0.553627	unaffected	intragenic	AC005540.3	220	yes	no_enhancer	NA	NA
chr2	191646316	191646817	4.18377	3.87992	-0.303847	0.390141	0.66561	unaffected	intergenic	AC005540.3	-98706	yes	no_enhancer	NA	NA
chr2	191624934	191625435	4.43192	4.5663	0.134383	0.626747	0.819951	unaffected	intergenic	AC005540.3	-120088	yes	no_enhancer	NA	NA
chr17	32527869	32528370	4.04998	5.26477	1.21479	5.92808e-05	0.00272791	increased	intergenic	AC005549.3	-53530	no	no_enhancer	NA	NA
chr17	32578976	32579477	6.4881	7.01725	0.529145	0.0182009	0.134406	unaffected	intergenic	AC005549.3	-2423	no	no_enhancer	NA	NA
chr17	32526892	32527393	5.89728	6.47288	0.575602	0.0205605	0.143997	unaffected	intergenic	AC005549.3	-54507	no	no_enhancer	NA	NA
chr17	32563471	32563972	4.88263	5.50455	0.621921	0.0231414	0.154724	unaffected	intergenic	AC005549.3	-17928	no	no_enhancer	NA	NA
chr17	32569598	32570099	5.228	5.79072	0.56272	0.0291974	0.177973	unaffected	intergenic	AC005549.3	-11801	no	nonKEE	32569400	32570400
chr17	32582006	32582507	5.25202	5.40697	0.154959	0.60881	0.810137	unaffected	intragenic	AC005549.3	106	no	no_enhancer	NA	NA
chr5	142138004	142138505	4.88956	4.8847	-0.00486556	0.991091	0.996954	unaffected	intragenic	AC005592.1	12839	no	no_enhancer	NA	NA
chr5	141835329	141835830	4.25721	5.02308	0.765872	0.00398274	0.0507711	unaffected	intragenic	AC005592.2	130471	no	no_enhancer	NA	NA
chr5	141799007	141799508	5.42354	6.05382	0.630285	0.00978718	0.0923349	unaffected	intragenic	AC005592.2	94149	no	nonKEE	141798600	141800600
chr5	141800146	141800647	6.41108	6.80893	0.39785	0.0377351	0.206291	unaffected	intragenic	AC005592.2	95288	no	nonKEE	141798600	141800600
chr5	141928265	141928766	5.6697	5.22559	-0.444113	0.0987325	0.350537	unaffected	intragenic	AC005592.2	223407	no	no_enhancer	NA	NA
chr5	141811852	141812353	5.09946	5.37772	0.278254	0.219332	0.517457	unaffected	intragenic	AC005592.2	106994	no	no_enhancer	NA	NA
chr5	141736443	141736944	7.52357	7.37778	-0.145793	0.516866	0.752903	unaffected	intragenic	AC005592.2	31585	no	no_enhancer	NA	NA
chr5	141805699	141806200	5.53284	5.60571	0.0728662	0.814882	0.919768	unaffected	intragenic	AC005592.2	100841	no	nonKEE	141806000	141806400
chr5	141990581	141991082	4.40914	4.49791	0.0887738	0.829679	0.927332	unaffected	intragenic	AC005592.2	285723	no	no_enhancer	NA	NA
chr5	142035162	142035663	5.11224	5.09172	-0.0205196	0.956464	0.983064	unaffected	intragenic	AC005592.2	330304	no	no_enhancer	NA	NA
chr5	142105870	142106371	5.30963	4.65134	-0.658289	0.0635298	0.27627	unaffected	intergenic	AC005592.3	22523	no	no_enhancer	NA	NA
chr5	142092681	142093182	7.20213	7.4634	0.261275	0.129392	0.403072	unaffected	intergenic	AC005592.3	9334	no	no_enhancer	NA	NA
chr5	142116719	142117220	4.4581	4.4918	0.0337004	0.897716	0.95762	unaffected	intergenic	AC005592.3	33372	no	no_enhancer	NA	NA
chr5	142096458	142096959	4.74687	4.71552	-0.0313494	0.969531	0.988626	unaffected	intergenic	AC005592.3	13111	no	no_enhancer	NA	NA
chr19	40561913	40562414	6.40706	6.61574	0.208679	0.433522	0.698405	unaffected	intragenic	AC005614.5	7249	yes	no_enhancer	NA	NA
chr19	40596584	40597085	6.65094	6.72697	0.0760216	0.787251	0.907073	unaffected	intragenic	AC005614.5	41920	yes	no_enhancer	NA	NA
chr5	140705508	140706009	4.76353	4.4136	-0.349936	0.353124	0.638431	unaffected	intragenic	AC005618.6	232	no	no_enhancer	NA	NA
chr7	22893663	22894164	6.79659	6.96695	0.170363	0.468265	0.720704	unaffected	intragenic	AC005682.5	367	yes	no_enhancer	NA	NA
chr7	22925465	22925966	4.66359	4.81569	0.152104	0.547464	0.772445	unaffected	intergenic	AC005682.8	-3024	no	no_enhancer	NA	NA
chr17	19669743	19670244	4.61185	4.51738	-0.0944757	0.75666	0.890989	unaffected	intergenic	AC005722.4	11186	no	no_enhancer	NA	NA
chr5	141404394	141404895	4.74319	4.62695	-0.116238	0.671819	0.84624	unaffected	intergenic	AC005740.4	-11377	no	no_enhancer	NA	NA
chr5	129969296	129969797	5.2508	4.94265	-0.308152	0.242434	0.541684	unaffected	intergenic	AC005741.2	35255	no	no_enhancer	NA	NA
chr5	130055998	130056499	4.62139	4.47655	-0.144841	0.659803	0.839217	unaffected	intergenic	AC005741.2	121957	no	no_enhancer	NA	NA
chr19	506651	508141	9.51839	9.77786	0.25947	0.254663	0.553771	unaffected	intragenic	AC005775.2	16605	no	no_enhancer	NA	NA
chr19	15490408	15490909	8.71426	8.97661	0.26235	0.246356	0.545955	unaffected	intragenic	AC005785.2	521	yes	no_enhancer	NA	NA
chr19	3552786	3553287	6.21593	5.66971	-0.546219	0.0231634	0.154824	unaffected	intragenic	AC005786.7	8589	yes	KEE	3552200	3555600
chr19	3557453	3557954	7.82074	8.06919	0.248453	0.198339	0.494731	unaffected	intragenic	AC005786.7	13256	yes	no_enhancer	NA	NA
chr19	42148196	42148697	4.30695	4.47113	0.164186	0.60676	0.808972	unaffected	intergenic	AC005794.1	-7904	no	no_enhancer	NA	NA
chr20	52324722	52325223	5.46707	6.35425	0.887175	1.40672e-05	0.000939774	increased	intergenic	AC005808.3	99829	no	no_enhancer	NA	NA
chr20	52294463	52294964	5.68365	6.36799	0.684341	0.000618936	0.0144684	increased	intergenic	AC005808.3	69570	no	no_enhancer	NA	NA
chr20	52367827	52368328	5.36516	6.16824	0.80308	0.000937868	0.0194379	increased	intergenic	AC005808.3	142934	no	nonKEE	52367200	52369800
chr20	52323140	52323641	4.92183	5.46022	0.538384	0.063942	0.277151	unaffected	intergenic	AC005808.3	98247	no	no_enhancer	NA	NA
chr20	52353270	52353771	5.54223	5.77092	0.228682	0.306905	0.600129	unaffected	intergenic	AC005808.3	128377	no	nonKEE	52351800	52358200
chr20	52239827	52240328	5.01753	5.21457	0.197044	0.451934	0.71003	unaffected	intragenic	AC005808.3	14934	no	no_enhancer	NA	NA
chr20	52346063	52346564	6.34706	6.46174	0.114678	0.548347	0.772946	unaffected	intergenic	AC005808.3	121170	no	nonKEE	52345600	52347200
chr20	52354960	52355461	5.88999	5.98736	0.0973659	0.732354	0.878878	unaffected	intergenic	AC005808.3	130067	no	nonKEE	52351800	52358200
chr20	52356824	52357325	5.40043	5.46348	0.0630483	0.740767	0.883102	unaffected	intergenic	AC005808.3	131931	no	nonKEE	52351800	52358200
chr17	14693769	14694270	5.85238	5.99515	0.142767	0.451086	0.709548	unaffected	intergenic	AC005863.1	22869	no	no_enhancer	NA	NA
chr19	19051793	19052294	5.54617	5.83679	0.290618	0.248751	0.548258	unaffected	intragenic	AC005932.1	662	no	no_enhancer	NA	NA
chr19	3065628	3066129	4.36306	5.60107	1.238	5.00722e-06	0.000474094	increased	intergenic	AC005944.2	12720	no	no_enhancer	NA	NA
chr7	146793658	146794159	6.95865	7.29042	0.331775	0.249581	0.549167	unaffected	intragenic	AC006004.1	15632	no	no_enhancer	NA	NA
chr7	146786915	146787416	5.39721	5.26418	-0.133027	0.665631	0.84286	unaffected	intragenic	AC006004.1	8889	no	no_enhancer	NA	NA
chr7	146786121	146786622	5.75984	5.7003	-0.0595368	0.863603	0.943077	unaffected	intragenic	AC006004.1	8095	no	no_enhancer	NA	NA
chr7	145509207	145509708	4.64236	3.59503	-1.04733	0.00495283	0.0589598	unaffected	intergenic	AC006007.1	136232	no	no_enhancer	NA	NA
chr7	145591172	145591673	4.90446	4.04555	-0.858911	0.0151032	0.120657	unaffected	intergenic	AC006007.1	218197	no	no_enhancer	NA	NA
chr7	145545749	145546250	4.88137	4.13953	-0.741843	0.0658473	0.28136	unaffected	intergenic	AC006007.1	172774	no	no_enhancer	NA	NA
chr7	145606900	145607401	8.24882	7.93477	-0.314046	0.167795	0.457531	unaffected	intergenic	AC006007.1	233925	no	nonKEE	145606600	145608000
chr7	145625932	145626433	5.21182	4.77127	-0.44056	0.184068	0.47836	unaffected	intergenic	AC006007.1	252957	no	no_enhancer	NA	NA
chr7	145699677	145700178	5.565	5.19451	-0.370484	0.225615	0.524782	unaffected	intergenic	AC006007.1	326702	no	no_enhancer	NA	NA
chr7	145086888	145087389	5.93714	6.19382	0.256682	0.253416	0.552397	unaffected	intergenic	AC006007.1	-285586	no	no_enhancer	NA	NA
chr7	145787066	145787567	5.14942	4.76879	-0.38063	0.317676	0.609599	unaffected	intergenic	AC006007.1	414091	no	no_enhancer	NA	NA
chr7	145764930	145765431	5.54239	5.29108	-0.251308	0.497505	0.739959	unaffected	intergenic	AC006007.1	391955	no	no_enhancer	NA	NA
chr7	145694230	145694731	10.0228	9.93642	-0.0864112	0.684837	0.852729	unaffected	intergenic	AC006007.1	321255	no	no_enhancer	NA	NA
chr7	145581788	145582289	6.1009	6.05038	-0.0505211	0.91348	0.965121	unaffected	intergenic	AC006007.1	208813	no	no_enhancer	NA	NA
chr7	75115385	75115886	6.34884	6.81811	0.46927	0.0249492	0.16167	unaffected	intragenic	AC006014.7	11412	yes	no_enhancer	NA	NA
chr7	23719437	23719938	4.74001	4.61343	-0.126578	0.642624	0.829729	unaffected	intragenic	AC006026.13	124	no	no_enhancer	NA	NA
chr7	38350897	38351398	4.46553	5.21945	0.75392	0.0043759	0.0540653	unaffected	intragenic	AC006033.22	414	no	no_enhancer	NA	NA
chr7	38385123	38385624	5.00183	4.74667	-0.255159	0.414114	0.683481	unaffected	intergenic	AC006033.22	34139	no	no_enhancer	NA	NA
chr7	38375132	38375633	6.3266	6.17879	-0.147814	0.442303	0.703877	unaffected	intergenic	AC006033.22	24148	no	no_enhancer	NA	NA
chr2	234992494	234992995	5.4194	7.00658	1.58718	7.96496e-11	9.19519e-08	increased	intergenic	AC006037.2	-24730	no	no_enhancer	NA	NA
chr2	235007260	235007761	6.42144	6.91351	0.492071	0.00862965	0.085063	unaffected	intergenic	AC006037.2	-9964	no	nonKEE	235006200	235010200
chr2	235007804	235008305	6.02586	6.32666	0.3008	0.142273	0.421984	unaffected	intergenic	AC006037.2	-9420	no	nonKEE	235006200	235010200
chr2	235009185	235009686	5.99809	6.16336	0.165262	0.453953	0.711417	unaffected	intergenic	AC006037.2	-8039	no	nonKEE	235006200	235010200
chr7	15878913	15879414	6.38246	5.76334	-0.619119	0.0114147	0.101368	unaffected	intergenic	AC006041.1	-1508	no	no_enhancer	NA	NA
chr7	15817817	15818318	4.50387	4.10387	-0.399997	0.297556	0.592547	unaffected	intergenic	AC006041.1	-62604	no	no_enhancer	NA	NA
chr7	15823891	15824392	4.93739	4.80648	-0.130913	0.707912	0.865478	unaffected	intergenic	AC006041.1	-56530	no	no_enhancer	NA	NA
chr7	8008062	8008563	8.06613	8.195	0.128868	0.41944	0.687506	unaffected	intragenic	AC006042.7	10248	no	no_enhancer	NA	NA
chr7	15055629	15056130	5.00467	4.26465	-0.740022	0.0881573	0.329253	unaffected	intergenic	AC006045.3	30626	no	no_enhancer	NA	NA
chr7	15096781	15097282	6.15146	5.84326	-0.308198	0.401451	0.674256	unaffected	intergenic	AC006045.3	71778	no	no_enhancer	NA	NA
chr20	52446497	52446998	5.33709	5.39462	0.0575276	0.779853	0.903408	unaffected	intergenic	AC006076.1	30135	no	no_enhancer	NA	NA
chr17	63225043	63225544	5.10649	4.72497	-0.381528	0.168217	0.458122	unaffected	intergenic	AC006080.1	-191157	no	no_enhancer	NA	NA
chr17	63290253	63290754	4.52145	4.65888	0.137432	0.701381	0.8618	unaffected	intergenic	AC006080.1	-125947	no	no_enhancer	NA	NA
chr17	63227741	63228242	4.46949	4.57004	0.100554	0.738656	0.882088	unaffected	intergenic	AC006080.1	-188459	no	no_enhancer	NA	NA
chr19	56826313	56826814	8.28581	8.53935	0.253539	0.287578	0.584659	unaffected	intragenic	AC006116.17	241	no	no_enhancer	NA	NA
chr19	42037252	42038250	8.22289	8.33609	0.113196	0.651944	0.834771	unaffected	intragenic	AC006129.1	684	no	nonKEE	42036400	42037400
chr19	42055561	42056062	7.51791	7.69016	0.172247	0.383219	0.660941	unaffected	intragenic	AC006129.2	4007	yes	no_enhancer	NA	NA
chr19	42061190	42061691	5.41702	5.31596	-0.101056	0.577996	0.792368	unaffected	intragenic	AC006129.2	9636	yes	KEE	42059400	42062800
chr7	81516313	81516814	6.7726	6.06234	-0.710263	0.0134107	0.112267	unaffected	intergenic	AC006145.1	-32705	no	no_enhancer	NA	NA
chr7	81474901	81476146	8.58508	8.53079	-0.0542923	0.790969	0.908343	unaffected	intergenic	AC006145.1	-73373	no	nonKEE	81476000	81476600
chr7	116232463	116232964	7.15451	6.5208	-0.633709	0.00963315	0.0913475	unaffected	intragenic	AC006159.3	21449	no	no_enhancer	NA	NA
chr7	116228271	116228772	5.94967	5.42974	-0.519938	0.0642731	0.278	unaffected	intragenic	AC006159.3	17257	no	no_enhancer	NA	NA
chr7	116213543	116214495	6.33834	6.04332	-0.295021	0.238998	0.538156	unaffected	intragenic	AC006159.3	2529	no	no_enhancer	NA	NA
chr7	116223106	116223607	6.35931	6.05694	-0.302374	0.251517	0.550708	unaffected	intragenic	AC006159.3	12092	no	no_enhancer	NA	NA
chr7	116223653	116224154	5.27673	5.008	-0.268734	0.433403	0.698312	unaffected	intragenic	AC006159.3	12639	no	nonKEE	116223800	116224200
chr7	116228982	116229483	4.96157	4.7254	-0.236167	0.527005	0.759451	unaffected	intragenic	AC006159.3	17968	no	no_enhancer	NA	NA
chr7	116250130	116250631	4.13647	4.29034	0.153867	0.750848	0.888386	unaffected	intragenic	AC006159.3	39116	no	no_enhancer	NA	NA
chr4	17615970	17616471	6.89314	6.90984	0.016706	0.935378	0.973471	unaffected	intragenic	AC006160.5	26880	yes	no_enhancer	NA	NA
chr2	195535883	195536384	5.4514	4.77086	-0.680544	0.0445409	0.22675	unaffected	intergenic	AC006196.1	-58935	no	no_enhancer	NA	NA
chr2	107874935	107875436	5.65058	4.86351	-0.787075	0.00699276	0.0740241	unaffected	intragenic	AC006227.1	3788	no	no_enhancer	NA	NA
chr2	107920359	107920860	6.23093	5.53059	-0.700343	0.0160681	0.125055	unaffected	intragenic	AC006227.1	49212	no	no_enhancer	NA	NA
chr2	107880032	107880533	5.11408	4.40111	-0.712972	0.0458067	0.230413	unaffected	intragenic	AC006227.1	8885	no	no_enhancer	NA	NA
chr2	107606690	107607191	5.0734	4.75823	-0.315167	0.275017	0.572932	unaffected	intergenic	AC006227.1	-263956	no	no_enhancer	NA	NA
chr2	107728041	107728542	4.6788	4.33261	-0.346191	0.360445	0.644535	unaffected	intergenic	AC006227.1	-142605	no	no_enhancer	NA	NA
chr2	107748531	107749032	6.87808	6.99618	0.118101	0.545853	0.771332	unaffected	intergenic	AC006227.1	-122115	no	nonKEE	107749000	107749600
chr4	14273789	14274290	4.80533	3.71859	-1.08675	0.00365325	0.047955	decreased	intergenic	AC006296.1	-110457	no	no_enhancer	NA	NA
chr4	14271390	14271891	7.15029	7.60543	0.455145	0.0126603	0.108141	unaffected	intergenic	AC006296.1	-112856	no	no_enhancer	NA	NA
chr4	14346956	14347457	6.2083	5.69719	-0.51111	0.0453011	0.229227	unaffected	intergenic	AC006296.1	-37290	no	no_enhancer	NA	NA
chr4	14256489	14256990	6.50677	6.26363	-0.243141	0.194643	0.490531	unaffected	intergenic	AC006296.1	-127757	no	no_enhancer	NA	NA
chr4	14307465	14307966	5.22744	5.28608	0.0586421	0.823103	0.924033	unaffected	intergenic	AC006296.1	-76781	no	no_enhancer	NA	NA
chr7	83576521	83577022	5.17482	4.47309	-0.701728	0.0337301	0.194101	unaffected	intergenic	AC006322.1	27603	no	no_enhancer	NA	NA
chr7	83565337	83565838	5.42198	5.20373	-0.218252	0.534779	0.764592	unaffected	intergenic	AC006322.1	16419	no	no_enhancer	NA	NA
chr2	37862537	37863038	5.78207	4.77935	-1.00272	0.000433204	0.0111354	decreased	intragenic	AC006369.2	35258	yes	no_enhancer	NA	NA
chr2	37782544	37783045	6.17316	6.70443	0.531269	0.00830141	0.0828429	unaffected	intergenic	AC006369.2	-44234	yes	no_enhancer	NA	NA
chr2	37771853	37772354	6.65018	5.99795	-0.652226	0.00859556	0.0848988	unaffected	intergenic	AC006369.2	-54925	yes	nonKEE	37771800	37772600
chr2	37771080	37771581	4.73628	4.10711	-0.629171	0.0232185	0.155129	unaffected	intergenic	AC006369.2	-55698	yes	no_enhancer	NA	NA
chr2	37785812	37786313	3.88185	4.64379	0.76194	0.0350739	0.198282	unaffected	intergenic	AC006369.2	-40966	yes	no_enhancer	NA	NA
chr2	37842952	37843453	5.06843	5.61126	0.542838	0.0706799	0.292646	unaffected	intragenic	AC006369.2	15673	yes	no_enhancer	NA	NA
chr2	37760348	37760849	5.3637	5.4671	0.1034	0.656509	0.837519	unaffected	intergenic	AC006369.2	-66430	yes	no_enhancer	NA	NA
chr2	37788706	37789207	5.04939	4.93358	-0.115811	0.673477	0.847101	unaffected	intergenic	AC006369.2	-38072	yes	no_enhancer	NA	NA
chr7	157283225	157283726	5.3584	4.46623	-0.89217	0.00417254	0.0524889	unaffected	intragenic	AC006372.4	24300	no	no_enhancer	NA	NA
chr7	10021497	10021998	4.59725	4.22242	-0.374838	0.344684	0.632063	unaffected	intergenic	AC006373.1	20846	no	no_enhancer	NA	NA
chr7	93633459	93633960	7.44731	7.38109	-0.0662211	0.718434	0.871331	unaffected	intragenic	AC006378.2	34705	yes	no_enhancer	NA	NA
chr4	13655677	13656178	6.20687	6.00961	-0.197259	0.482946	0.730534	unaffected	intergenic	AC006445.6	6356	no	no_enhancer	NA	NA
chr17	36884446	36884947	6.52493	6.41534	-0.109594	0.669834	0.845033	unaffected	intragenic	AC006449.1	360	no	nonKEE	36883600	36888400
chr7	15127279	15127780	5.89043	5.8519	-0.0385323	0.926232	0.970105	unaffected	intergenic	AC006458.3	21447	no	no_enhancer	NA	NA
chr2	72353210	72353711	6.43173	5.83082	-0.60091	0.0078573	0.079692	unaffected	intergenic	AC006461.2	-162203	no	nonKEE	72353400	72354200
chr2	72236725	72237226	5.50476	5.01556	-0.489198	0.029607	0.179348	unaffected	intergenic	AC006461.2	-278688	no	no_enhancer	NA	NA
chr7	66927731	66928232	6.28172	5.73407	-0.547654	0.0154441	0.122026	unaffected	intergenic	AC006480.1	106064	no	no_enhancer	NA	NA
chr7	66836714	66837215	5.11621	5.5191	0.402882	0.115548	0.380803	unaffected	intergenic	AC006480.1	15047	no	no_enhancer	NA	NA
chr7	66949155	66949656	5.10064	4.86343	-0.237206	0.432321	0.697693	unaffected	intergenic	AC006480.1	127488	no	no_enhancer	NA	NA
chr7	66843090	66843591	5.0529	5.18402	0.131113	0.532773	0.763166	unaffected	intergenic	AC006480.1	21423	no	no_enhancer	NA	NA
chr7	66918939	66919440	5.27591	5.24105	-0.0348602	0.919414	0.967723	unaffected	intergenic	AC006480.1	97272	no	no_enhancer	NA	NA
chr7	17736046	17736547	4.34963	4.06687	-0.282761	0.292211	0.588822	unaffected	intergenic	AC006482.1	16873	no	no_enhancer	NA	NA
chr7	17729658	17730159	6.5401	6.32785	-0.212245	0.345731	0.632925	unaffected	intergenic	AC006482.1	10485	no	no_enhancer	NA	NA
chr7	5609628	5610129	6.51409	6.80172	0.287627	0.232034	0.530885	unaffected	intergenic	AC006483.5	9254	no	no_enhancer	NA	NA
chr19	42746637	42747598	9.33827	9.67883	0.340561	0.176232	0.468394	unaffected	intragenic	AC006486.9	7902	yes	no_enhancer	NA	NA
chr19	42748783	42749284	7.6947	7.9659	0.271206	0.221728	0.520182	unaffected	intragenic	AC006486.9	10048	yes	no_enhancer	NA	NA
chr19	42759100	42759601	7.16125	7.41574	0.254491	0.351855	0.637467	unaffected	intragenic	AC006486.9	20365	yes	no_enhancer	NA	NA
chr19	42758279	42758780	6.90924	6.91045	0.00121293	0.976379	0.991476	unaffected	intragenic	AC006486.9	19544	yes	no_enhancer	NA	NA
chr4	10277275	10277776	5.42704	5.69699	0.269949	0.41134	0.681295	unaffected	intergenic	AC006499.4	7756	no	no_enhancer	NA	NA
chr4	10159299	10159800	4.19306	4.77345	0.580382	0.0276025	0.172052	unaffected	intergenic	AC006499.7	-8983	no	no_enhancer	NA	NA
chr17	65809303	65809804	5.59839	6.67459	1.0762	3.85039e-06	0.000389203	increased	intragenic	AC006534.1	106	no	no_enhancer	NA	NA
chr17	65796467	65796968	4.54532	5.32724	0.781912	0.00702616	0.0742425	unaffected	intergenic	AC006534.1	-12730	no	no_enhancer	NA	NA
chr19	2722983	2723484	4.74724	5.285	0.537759	0.0942008	0.341589	unaffected	intragenic	AC006538.4	5216	no	nonKEE	2722800	2723600
chr19	2739867	2740368	7.34096	7.6389	0.29794	0.185941	0.480288	unaffected	intragenic	AC006538.4	22100	no	no_enhancer	NA	NA
chr22	20142788	20143289	6.67597	6.73789	0.0619185	0.782612	0.904793	unaffected	intergenic	AC006547.14	6838	no	no_enhancer	NA	NA
chr22	20146487	20146988	5.89212	5.87632	-0.0157933	0.940127	0.975343	unaffected	intergenic	AC006547.14	10537	no	no_enhancer	NA	NA
chr22	20144488	20144989	6.05382	6.06819	0.0143681	0.97155	0.989324	unaffected	intergenic	AC006547.14	8538	no	no_enhancer	NA	NA
chr22	17512853	17513354	5.68182	5.18795	-0.493863	0.101683	0.355857	unaffected	intergenic	AC006548.26	19559	no	no_enhancer	NA	NA
chr7	117951494	117951995	5.86749	4.9559	-0.911592	0.0037369	0.0486384	decreased	intergenic	AC006926.1	-150558	no	no_enhancer	NA	NA
chr7	118012605	118013106	6.47863	5.71328	-0.76535	0.0120264	0.104902	unaffected	intergenic	AC006926.1	-89447	no	no_enhancer	NA	NA
chr7	117989607	117990108	6.65888	5.99947	-0.659415	0.0152788	0.121387	unaffected	intergenic	AC006926.1	-112445	no	no_enhancer	NA	NA
chr7	117928101	117928602	6.50447	6.0949	-0.409573	0.0775366	0.307159	unaffected	intergenic	AC006926.1	-173951	no	no_enhancer	NA	NA
chr7	117992862	117993363	4.51069	4.11257	-0.398124	0.351367	0.637213	unaffected	intergenic	AC006926.1	-109190	no	no_enhancer	NA	NA
chr7	118013435	118013936	4.60317	4.43982	-0.163353	0.705427	0.863768	unaffected	intergenic	AC006926.1	-88617	no	no_enhancer	NA	NA
chr22	17555793	17556294	5.37872	4.81257	-0.566151	0.0330792	0.192045	unaffected	intergenic	AC006946.16	7082	no	no_enhancer	NA	NA
chrY	9943805	9944306	4.48703	3.27582	-1.21121	0.000573601	0.0137006	decreased	intergenic	AC006987.5	15394	no	no_enhancer	NA	NA
chrY	9939019	9939520	4.53921	3.99064	-0.548569	0.113645	0.37761	unaffected	intergenic	AC006987.5	10608	no	no_enhancer	NA	NA
chr2	211113330	211113831	5.07026	4.86258	-0.207683	0.627775	0.82054	unaffected	intergenic	AC006994.2	77088	no	no_enhancer	NA	NA
chr2	71221831	71222332	7.41148	7.63206	0.220581	0.274081	0.572106	unaffected	intragenic	AC007040.11	55383	yes	no_enhancer	NA	NA
chr2	71204374	71204875	6.5926	6.6448	0.0522005	0.786108	0.906593	unaffected	intragenic	AC007040.11	37926	yes	no_enhancer	NA	NA
chr2	71222415	71222916	5.16982	5.13861	-0.0312033	0.903075	0.960677	unaffected	intragenic	AC007040.11	55967	yes	no_enhancer	NA	NA
chr2	71228145	71228646	5.48851	5.48555	-0.00296122	0.946631	0.978545	unaffected	intragenic	AC007040.6	6572	yes	no_enhancer	NA	NA
chr2	71291761	71292262	7.36822	7.40074	0.0325274	0.871806	0.94664	unaffected	intragenic	AC007040.8	62100	no	no_enhancer	NA	NA
chr22	20877621	20878122	5.26142	4.55661	-0.704815	0.00998972	0.0934285	unaffected	intragenic	AC007050.17	1264	yes	KEE	20877000	20879400
chr7	19707457	19707958	5.00341	3.39259	-1.61082	2.24725e-06	0.000259891	decreased	intergenic	AC007091.1	314300	no	no_enhancer	NA	NA
chr7	19588854	19589355	5.14884	4.31367	-0.835171	0.000947878	0.0195837	decreased	intragenic	AC007091.1	195697	no	no_enhancer	NA	NA
chr7	19716732	19717233	5.3853	6.0143	0.629001	0.0384611	0.208758	unaffected	intergenic	AC007091.1	323575	no	no_enhancer	NA	NA
chr7	19714171	19714672	5.70225	5.18714	-0.515112	0.108657	0.368314	unaffected	intergenic	AC007091.1	321014	no	no_enhancer	NA	NA
chr4	27722776	27723277	5.48955	4.34542	-1.14413	0.00047734	0.0119797	decreased	intergenic	AC007106.1	-246068	no	no_enhancer	NA	NA
chr4	27693661	27694162	5.64943	4.80021	-0.849215	0.0147746	0.118921	unaffected	intergenic	AC007106.1	-275183	no	no_enhancer	NA	NA
chr4	27656840	27657341	5.08657	4.13177	-0.954796	0.0245666	0.160201	unaffected	intergenic	AC007106.1	-312004	no	no_enhancer	NA	NA
chr4	27815612	27816113	5.20013	4.46831	-0.731827	0.0895983	0.332174	unaffected	intergenic	AC007106.1	-153232	no	no_enhancer	NA	NA
chr4	27686067	27686568	5.54111	5.07466	-0.466451	0.211325	0.508815	unaffected	intergenic	AC007106.1	-282777	no	no_enhancer	NA	NA
chr7	8335643	8336144	4.75186	4.67522	-0.076641	0.787734	0.907179	unaffected	intragenic	AC007128.1	33749	no	no_enhancer	NA	NA
chr2	59376358	59376859	5.79297	4.70471	-1.08826	0.00787085	0.0798048	unaffected	intergenic	AC007131.1	-67984	no	no_enhancer	NA	NA
chr2	59409370	59409871	4.63819	4.1067	-0.531492	0.0887779	0.330483	unaffected	intergenic	AC007131.1	-34972	no	no_enhancer	NA	NA
chr2	59377547	59378048	5.27315	4.88159	-0.391562	0.154501	0.439233	unaffected	intergenic	AC007131.1	-66795	no	no_enhancer	NA	NA
chr2	201675828	201676812	8.99529	9.15422	0.158926	0.397609	0.671429	unaffected	intragenic	AC007163.6	30610	yes	no_enhancer	NA	NA
chr14	76043368	76043869	4.7568	5.5587	0.801901	0.00149941	0.0263737	increased	intragenic	AC007182.6	2137	no	no_enhancer	NA	NA
chr14	76027242	76027743	4.25315	4.81454	0.561388	0.038427	0.208678	unaffected	intergenic	AC007182.6	-13488	no	no_enhancer	NA	NA
chr14	76043954	76044455	6.07749	6.33063	0.253135	0.23856	0.537778	unaffected	intragenic	AC007182.6	2723	no	nonKEE	76044000	76044200
chr14	76044479	76044980	5.7772	5.80385	0.026649	0.948767	0.979408	unaffected	intragenic	AC007182.6	3248	no	no_enhancer	NA	NA
chr19	20059500	20060001	4.7942	4.27563	-0.518567	0.054576	0.254271	unaffected	intragenic	AC007204.2	47723	yes	no_enhancer	NA	NA
chr19	20069918	20070419	4.47045	4.13953	-0.330923	0.265901	0.563668	unaffected	intragenic	AC007204.2	58141	yes	no_enhancer	NA	NA
chr19	20011429	20011930	8.14513	8.34564	0.200505	0.323623	0.614759	unaffected	intragenic	AC007204.2	153	yes	no_enhancer	NA	NA
chr19	20012289	20012790	6.24809	6.11965	-0.128443	0.547026	0.772157	unaffected	intragenic	AC007204.2	512	yes	no_enhancer	NA	NA
chr19	57078607	57079108	6.54787	6.80695	0.25908	0.318207	0.610039	unaffected	intragenic	AC007228.11	21672	no	no_enhancer	NA	NA
chr2	39721785	39722286	5.20365	3.85387	-1.34977	2.21544e-06	0.000256973	decreased	intragenic	AC007246.3	58007	yes	no_enhancer	NA	NA
chr2	39740686	39741187	5.82787	5.06079	-0.767076	0.000944493	0.019526	decreased	intragenic	AC007246.3	76908	yes	no_enhancer	NA	NA
chr2	39887943	39888444	5.75607	4.8765	-0.879566	0.0134215	0.112294	unaffected	intragenic	AC007246.3	224165	yes	no_enhancer	NA	NA
chr2	39696986	39697487	5.64358	6.06411	0.420533	0.158842	0.445386	unaffected	intragenic	AC007246.3	33208	yes	no_enhancer	NA	NA
chr2	39719183	39719684	7.60796	7.47842	-0.129539	0.454886	0.71219	unaffected	intragenic	AC007246.3	55405	yes	no_enhancer	NA	NA
chr2	39703569	39704070	4.7708	4.65641	-0.11439	0.69643	0.859004	unaffected	intragenic	AC007246.3	39791	yes	no_enhancer	NA	NA
chr2	102857179	102857680	6.43151	6.63998	0.208476	0.307114	0.600378	unaffected	intergenic	AC007248.6	-8637	no	no_enhancer	NA	NA
chr2	10617539	10618040	5.48155	6.11667	0.635125	0.00798197	0.0806457	unaffected	intergenic	AC007249.3	25094	no	no_enhancer	NA	NA
chr2	10677598	10678099	7.91948	7.34523	-0.574248	0.00817249	0.0819541	unaffected	intergenic	AC007249.3	85153	no	nonKEE	10676600	10678000
chr2	10676900	10677401	6.2224	5.71673	-0.505669	0.0405731	0.215069	unaffected	intergenic	AC007249.3	84455	no	nonKEE	10676600	10678000
chr2	10614913	10615414	5.34344	5.68983	0.346389	0.177296	0.46986	unaffected	intergenic	AC007249.3	22468	no	nonKEE	10614400	10615000
chr2	10637925	10638426	5.15494	5.33175	0.176816	0.550665	0.774796	unaffected	intergenic	AC007249.3	45480	no	no_enhancer	NA	NA
chr2	103507737	103508238	5.26531	4.97585	-0.289462	0.294993	0.590604	unaffected	intragenic	AC007251.2	17939	no	no_enhancer	NA	NA
chr2	103464851	103465352	5.67574	5.57149	-0.104253	0.664526	0.84208	unaffected	intergenic	AC007251.2	-24446	no	no_enhancer	NA	NA
chr19	4342633	4343134	8.96634	9.31237	0.346027	0.140885	0.42022	unaffected	intragenic	AC007292.7	3059	no	no_enhancer	NA	NA
chr19	4343293	4343794	7.10077	7.41006	0.309289	0.184361	0.478663	unaffected	intragenic	AC007292.7	3719	no	no_enhancer	NA	NA
chr7	97112712	97113213	6.41012	5.86482	-0.545294	0.0708407	0.29299	unaffected	intergenic	AC007316.3	45882	no	no_enhancer	NA	NA
chr7	97142586	97143087	4.38098	4.92164	0.540659	0.108521	0.368118	unaffected	intergenic	AC007316.3	75756	no	no_enhancer	NA	NA
chr7	97110017	97110518	7.36113	7.01532	-0.34581	0.11443	0.379036	unaffected	intergenic	AC007316.3	43187	no	no_enhancer	NA	NA
chr2	40987147	40987648	5.34975	4.87211	-0.477638	0.114368	0.378909	unaffected	intragenic	AC007317.1	13520	no	no_enhancer	NA	NA
chr2	188312800	188313301	7.30264	6.80436	-0.498281	0.194204	0.490223	unaffected	intragenic	AC007319.1	444853	no	no_enhancer	NA	NA
chr2	188163843	188164344	4.62759	4.22368	-0.403906	0.222006	0.520409	unaffected	intragenic	AC007319.1	295896	no	no_enhancer	NA	NA
chr2	188412045	188412546	6.09709	5.61302	-0.484069	0.275	0.572915	unaffected	intragenic	AC007319.1	544098	no	no_enhancer	NA	NA
chr2	188340187	188340688	4.72977	4.4416	-0.288172	0.508978	0.747422	unaffected	intragenic	AC007319.1	472240	no	no_enhancer	NA	NA
chr2	188033849	188034350	6.8753	7.03184	0.156536	0.580415	0.793617	unaffected	intragenic	AC007319.1	165902	no	no_enhancer	NA	NA
chr2	188418944	188419445	4.82849	4.60867	-0.219817	0.587273	0.797588	unaffected	intragenic	AC007319.1	550997	no	no_enhancer	NA	NA
chr2	188364639	188365140	5.01792	4.84537	-0.172547	0.650316	0.83372	unaffected	intragenic	AC007319.1	496692	no	no_enhancer	NA	NA
chr7	36824443	36824944	6.6728	6.52049	-0.152313	0.48605	0.732422	unaffected	intergenic	AC007349.5	3830	no	no_enhancer	NA	NA
chr2	202774673	202775174	5.31628	4.64375	-0.672528	0.00575754	0.0650808	unaffected	intergenic	AC007358.1	-42806	no	nonKEE	202774400	202774800
chr2	202765095	202765596	4.66449	4.33354	-0.330949	0.267245	0.565144	unaffected	intergenic	AC007358.1	-52384	no	no_enhancer	NA	NA
chr2	151024039	151024540	4.47942	2.86104	-1.61838	3.1954e-05	0.00169573	decreased	intergenic	AC007364.1	400019	no	no_enhancer	NA	NA
chr2	150714927	150715428	4.18201	5.19911	1.0171	0.00125803	0.0235066	increased	intragenic	AC007364.1	90907	no	no_enhancer	NA	NA
chr2	150998008	150998509	6.64489	6.0183	-0.626596	0.0167362	0.128044	unaffected	intergenic	AC007364.1	373988	no	no_enhancer	NA	NA
chr2	150996654	150997155	5.24929	4.5472	-0.702084	0.0242193	0.158991	unaffected	intergenic	AC007364.1	372634	no	no_enhancer	NA	NA
chr2	150966378	150966879	6.24557	5.93318	-0.312391	0.319374	0.611164	unaffected	intergenic	AC007364.1	342358	no	no_enhancer	NA	NA
chr2	150715604	150716105	5.52095	5.25867	-0.262281	0.329175	0.619324	unaffected	intragenic	AC007364.1	91584	no	no_enhancer	NA	NA
chr2	150705587	150706088	4.26817	3.95387	-0.314302	0.381915	0.660062	unaffected	intragenic	AC007364.1	81567	no	no_enhancer	NA	NA
chr2	150717046	150717547	5.39477	5.5204	0.125627	0.561662	0.781877	unaffected	intergenic	AC007364.1	93026	no	no_enhancer	NA	NA
chr2	150751174	150751675	7.33249	7.37988	0.0473905	0.798159	0.912233	unaffected	intergenic	AC007364.1	127154	no	no_enhancer	NA	NA
chr2	64836337	64836838	6.45171	6.71073	0.259016	0.138068	0.41581	unaffected	intragenic	AC007365.1	2228	no	no_enhancer	NA	NA
chr2	64834109	64834610	5.45959	5.4251	-0.0344911	0.964461	0.986408	unaffected	intragenic	AC007365.1	501	no	no_enhancer	NA	NA
chr2	60640853	60641354	7.58424	8.15973	0.575486	0.000846239	0.0180739	increased	intergenic	AC007381.2	54502	no	nonKEE	60638200	60642000
chr2	60593218	60593719	5.95565	6.38884	0.433187	0.0542722	0.253575	unaffected	intragenic	AC007381.2	6867	no	nonKEE	60592600	60594400
chr2	60666500	60667001	6.79905	6.99691	0.197858	0.348768	0.635575	unaffected	intergenic	AC007381.2	80149	no	no_enhancer	NA	NA
chr2	60578982	60579483	6.42724	6.9514	0.524155	0.0192859	0.138911	unaffected	intragenic	AC007381.3	1252	no	nonKEE	60577800	60581000
chr2	60577927	60578428	6.39172	6.53716	0.14544	0.413647	0.683112	unaffected	intragenic	AC007381.3	197	no	nonKEE	60577800	60581000
chr2	206963461	206963962	6.21293	5.44049	-0.772437	0.00156365	0.0271275	decreased	intergenic	AC007383.3	14132	no	nonKEE	206963200	206964200
chr2	207110336	207111244	6.50403	6.75671	0.252677	0.165865	0.455172	unaffected	intergenic	AC007383.6	9376	no	no_enhancer	NA	NA
chr2	65252816	65253317	5.66219	6.14345	0.481262	0.048373	0.237883	unaffected	intergenic	AC007386.4	-4544	no	no_enhancer	NA	NA
chr2	74942169	74942670	7.00715	7.1355	0.128348	0.491595	0.73601	unaffected	intergenic	AC007387.2	-39127	no	no_enhancer	NA	NA
chr2	66802391	66802892	6.34998	5.50262	-0.847355	0.000143104	0.00510951	decreased	intragenic	AC007392.3	1229	no	no_enhancer	NA	NA
chr2	66801723	66802224	5.401	4.75377	-0.647238	0.00909933	0.0880183	unaffected	intragenic	AC007392.3	561	no	no_enhancer	NA	NA
chr2	66948889	66949390	5.23771	4.72385	-0.513864	0.0363275	0.201869	unaffected	intragenic	AC007392.3	147727	no	no_enhancer	NA	NA
chr2	67042026	67042527	4.42568	4.11207	-0.313617	0.425558	0.692382	unaffected	intergenic	AC007392.3	240864	no	no_enhancer	NA	NA
chr2	66996647	66997148	7.15469	7.05095	-0.103744	0.609013	0.810162	unaffected	intergenic	AC007392.3	195485	no	no_enhancer	NA	NA
chr2	66976038	66976539	6.08506	6.07844	-0.00662834	0.989198	0.996239	unaffected	intergenic	AC007392.3	174876	no	no_enhancer	NA	NA
chr2	171604142	171604643	6.63166	6.92324	0.291573	0.131738	0.40668	unaffected	intragenic	AC007405.4	24423	no	no_enhancer	NA	NA
chr2	171626665	171627166	6.13763	6.31439	0.17676	0.353665	0.638812	unaffected	intragenic	AC007405.4	46946	no	no_enhancer	NA	NA
chr2	171627314	171627815	7.10328	7.23607	0.132788	0.42588	0.692599	unaffected	intragenic	AC007405.6	192	no	no_enhancer	NA	NA
chr2	171729655	171730156	5.72276	5.88993	0.167167	0.5795	0.793075	unaffected	intergenic	AC007405.8	56852	no	no_enhancer	NA	NA
chr2	67690905	67691406	5.9616	6.88673	0.925128	4.76707e-06	0.000456612	increased	intergenic	AC007422.1	-97793	no	no_enhancer	NA	NA
chr2	67743088	67743917	5.79047	5.70008	-0.0903888	0.733987	0.87964	unaffected	intergenic	AC007422.1	-45282	no	no_enhancer	NA	NA
chr2	67689793	67690294	5.35589	5.37867	0.0227779	0.87348	0.947362	unaffected	intergenic	AC007422.1	-98905	no	no_enhancer	NA	NA
chr2	8039257	8039758	4.59512	4.97835	0.38323	0.25674	0.555394	unaffected	intragenic	AC007463.2	12356	no	no_enhancer	NA	NA
chrX	120483037	120483538	4.59881	3.61947	-0.979342	0.0246249	0.160501	unaffected	intergenic	AC007486.1	16629	no	no_enhancer	NA	NA
chrX	120442286	120442787	5.60064	5.15869	-0.441951	0.207082	0.503877	unaffected	intergenic	AC007486.1	-23621	no	no_enhancer	NA	NA
chrX	120499361	120499862	4.52513	4.33564	-0.189483	0.642041	0.829418	unaffected	intergenic	AC007486.1	32953	no	no_enhancer	NA	NA
chr2	169966216	169966717	5.18132	4.82014	-0.361173	0.153379	0.437645	unaffected	intergenic	AC007556.3	8963	no	no_enhancer	NA	NA
chr2	217586644	217587145	6.23796	5.87089	-0.367073	0.171304	0.462154	unaffected	intragenic	AC007563.5	27457	no	no_enhancer	NA	NA
chr2	217563485	217563986	4.59836	4.19113	-0.407232	0.213149	0.510744	unaffected	intragenic	AC007563.5	4298	no	no_enhancer	NA	NA
chr2	217814622	217815123	6.58817	6.40014	-0.188036	0.361821	0.645271	unaffected	intragenic	AC007563.5	255435	no	nonKEE	217814200	217814800
chr2	217642312	217642813	5.42093	5.15024	-0.270685	0.388092	0.664412	unaffected	intragenic	AC007563.5	83125	no	no_enhancer	NA	NA
chr18	63032872	63033373	5.61255	5.29061	-0.321938	0.336227	0.624802	unaffected	intergenic	AC007631.1	179477	no	no_enhancer	NA	NA
chr18	62956079	62956580	4.16964	4.3326	0.162953	0.633225	0.824365	unaffected	intergenic	AC007631.1	102684	no	no_enhancer	NA	NA
chr18	63042301	63042802	4.45163	4.36122	-0.0904173	0.834386	0.929542	unaffected	intergenic	AC007631.1	188906	no	no_enhancer	NA	NA
chr7	35664119	35664620	4.05199	4.42529	0.373298	0.270094	0.567781	unaffected	intergenic	AC007652.1	128488	no	no_enhancer	NA	NA
chr7	35576911	35577412	5.12468	4.90375	-0.220936	0.368224	0.649881	unaffected	intergenic	AC007652.1	41280	no	no_enhancer	NA	NA
chr2	206809190	206809691	4.65314	4.06022	-0.592921	0.0659899	0.281663	unaffected	intergenic	AC007679.1	-4124	no	no_enhancer	NA	NA
chr2	206812692	206813193	5.11253	4.5789	-0.533625	0.0879375	0.328837	unaffected	intergenic	AC007679.1	-622	no	no_enhancer	NA	NA
chr2	206790452	206790953	5.64467	5.59509	-0.0495778	0.9121	0.964551	unaffected	intergenic	AC007679.1	-22862	no	no_enhancer	NA	NA
chr2	51824215	51824716	4.46218	5.54863	1.08645	0.00577441	0.0652213	unaffected	intragenic	AC007682.1	564476	no	no_enhancer	NA	NA
chr2	51298284	51298785	4.95559	3.65696	-1.29862	0.00997325	0.0933052	unaffected	intragenic	AC007682.1	38545	no	no_enhancer	NA	NA
chr2	52351184	52351685	4.87824	4.27275	-0.605487	0.0408612	0.215825	unaffected	intragenic	AC007682.1	1091445	no	no_enhancer	NA	NA
chr2	52496756	52497257	5.59431	4.86889	-0.725425	0.0514338	0.246415	unaffected	intragenic	AC007682.1	1237017	no	no_enhancer	NA	NA
chr2	52408179	52408680	6.65904	6.06981	-0.589229	0.0772593	0.306554	unaffected	intragenic	AC007682.1	1148440	no	no_enhancer	NA	NA
chr2	52574356	52574857	5.1544	4.52881	-0.625589	0.122458	0.392478	unaffected	intragenic	AC007682.1	1314617	no	no_enhancer	NA	NA
chr2	52244498	52244999	4.59899	3.84363	-0.755362	0.124365	0.395615	unaffected	intragenic	AC007682.1	984759	no	no_enhancer	NA	NA
chr2	51392988	51393489	6.84998	6.33575	-0.514231	0.148765	0.431514	unaffected	intragenic	AC007682.1	133249	no	no_enhancer	NA	NA
chr2	52301225	52301726	6.86477	6.38826	-0.476503	0.189188	0.484497	unaffected	intragenic	AC007682.1	1041486	no	no_enhancer	NA	NA
chr2	52018602	52019103	6.38411	5.93255	-0.451561	0.21641	0.514084	unaffected	intragenic	AC007682.1	758863	no	no_enhancer	NA	NA
chr2	52136483	52136984	4.21502	4.77535	0.560328	0.222024	0.520412	unaffected	intragenic	AC007682.1	876744	no	no_enhancer	NA	NA
chr2	52117040	52117541	5.71075	5.3051	-0.405653	0.286205	0.583513	unaffected	intragenic	AC007682.1	857301	no	no_enhancer	NA	NA
chr2	51551140	51551641	4.577	4.22865	-0.348356	0.289865	0.586876	unaffected	intragenic	AC007682.1	291401	no	no_enhancer	NA	NA
chr2	51483261	51483762	4.2464	3.88491	-0.361487	0.371372	0.652425	unaffected	intragenic	AC007682.1	223522	no	no_enhancer	NA	NA
chr2	51924242	51924743	5.03263	5.33047	0.29784	0.417442	0.685895	unaffected	intragenic	AC007682.1	664503	no	no_enhancer	NA	NA
chr2	51937418	51937919	5.5599	5.23141	-0.328491	0.449944	0.708887	unaffected	intragenic	AC007682.1	677679	no	no_enhancer	NA	NA
chr2	51467262	51467763	5.29165	5.02154	-0.270111	0.568172	0.786116	unaffected	intragenic	AC007682.1	207523	no	no_enhancer	NA	NA
chr2	51981922	51982423	5.00881	5.13539	0.126581	0.63341	0.824483	unaffected	intragenic	AC007682.1	722183	no	no_enhancer	NA	NA
chr2	52376474	52376975	4.51459	4.56887	0.0542872	0.837146	0.93073	unaffected	intragenic	AC007682.1	1116735	no	no_enhancer	NA	NA
chr2	51738092	51738593	5.67734	5.63645	-0.0408824	0.930702	0.971797	unaffected	intragenic	AC007682.1	478353	no	no_enhancer	NA	NA
chr19	32896289	32896790	7.94103	8.18641	0.245386	0.240913	0.540096	unaffected	intragenic	AC007773.3	374	no	no_enhancer	NA	NA
chr19	29370011	29370512	4.66067	4.89943	0.238763	0.424598	0.691573	unaffected	intragenic	AC007795.1	9308	no	no_enhancer	NA	NA
chr2	208056229	208056730	4.99882	4.22207	-0.776744	0.0121499	0.10556	unaffected	intragenic	AC007879.1	17871	no	no_enhancer	NA	NA
chr2	208176105	208176606	5.32854	4.23297	-1.09556	5.07288e-05	0.00242775	decreased	intragenic	AC007879.5	71517	no	no_enhancer	NA	NA
chr2	208332414	208332915	5.45464	4.53747	-0.917166	0.000365023	0.00988477	decreased	intragenic	AC007879.5	227826	no	no_enhancer	NA	NA
chr2	208328137	208328638	6.09641	5.43005	-0.666361	0.0134107	0.112267	unaffected	intragenic	AC007879.5	223549	no	no_enhancer	NA	NA
chr2	208337827	208338328	4.5996	3.96459	-0.635008	0.046348	0.231966	unaffected	intragenic	AC007879.5	233239	no	no_enhancer	NA	NA
chr2	208147974	208148475	4.79784	4.27213	-0.525711	0.0998578	0.352202	unaffected	intragenic	AC007879.5	43386	no	no_enhancer	NA	NA
chr2	208394349	208394850	9.36681	9.65331	0.286501	0.172211	0.463276	unaffected	intragenic	AC007879.5	289761	no	no_enhancer	NA	NA
chr2	208369434	208369935	4.91098	4.74784	-0.163142	0.638642	0.827342	unaffected	intragenic	AC007879.5	264846	no	no_enhancer	NA	NA
chr2	208288536	208289037	7.2885	7.26457	-0.0239325	0.874571	0.947767	unaffected	intragenic	AC007879.5	183948	no	no_enhancer	NA	NA
chr2	208103763	208104264	6.54966	5.12477	-1.42488	8.94413e-09	3.76076e-06	decreased	intergenic	AC007879.7	-110	no	no_enhancer	NA	NA
chr2	208105291	208105792	6.10337	4.72092	-1.38245	1.36717e-07	3.19025e-05	decreased	intragenic	AC007879.7	917	no	no_enhancer	NA	NA
chr2	65079863	65080364	5.80018	6.44967	0.649493	0.00568349	0.0645305	unaffected	intragenic	AC007880.1	6599	no	no_enhancer	NA	NA
chr2	65086313	65087268	6.09683	6.42681	0.329979	0.111745	0.374299	unaffected	intragenic	AC007880.1	13049	no	no_enhancer	NA	NA
chr18	62791813	62792314	5.55139	4.60866	-0.942724	0.0475821	0.235775	unaffected	intragenic	AC007948.1	18704	no	no_enhancer	NA	NA
chr15	63758837	63759338	4.87958	4.91249	0.0329189	0.859541	0.941263	unaffected	intragenic	AC007950.1	10344	no	no_enhancer	NA	NA
chr14	75179572	75180073	5.68938	5.66078	-0.0285948	0.879705	0.950017	unaffected	intragenic	AC007956.1	20693	yes	no_enhancer	NA	NA
chr2	186540976	186541477	5.38283	4.64235	-0.740485	0.0202655	0.142767	unaffected	intergenic	AC007966.1	-43124	no	no_enhancer	NA	NA
chr2	186601185	186601686	6.26436	6.14261	-0.121753	0.729485	0.877585	unaffected	intragenic	AC007966.1	16584	no	no_enhancer	NA	NA
chr2	186560440	186560941	5.74259	5.66256	-0.0800316	0.856998	0.940132	unaffected	intergenic	AC007966.1	-23660	no	no_enhancer	NA	NA
chr2	172430540	172431041	4.77854	4.53813	-0.240409	0.330461	0.620273	unaffected	intergenic	AC007969.5	56791	no	no_enhancer	NA	NA
chr2	211231398	211231899	5.18487	4.08288	-1.10199	0.00134535	0.0246189	decreased	intragenic	AC007970.1	41915	no	no_enhancer	NA	NA
chr2	211309772	211310273	4.59434	3.95492	-0.639421	0.100363	0.353246	unaffected	intragenic	AC007970.1	120289	no	no_enhancer	NA	NA
chr2	211326130	211326631	5.52945	5.78913	0.259679	0.360201	0.644288	unaffected	intragenic	AC007970.1	136647	no	no_enhancer	NA	NA
chr2	162970192	162970693	5.27127	4.94051	-0.330761	0.27577	0.573611	unaffected	intergenic	AC008063.3	20253	no	no_enhancer	NA	NA
chr2	162949669	162950170	4.5799	4.71158	0.131674	0.696392	0.859004	unaffected	intragenic	AC008063.3	231	no	no_enhancer	NA	NA
chr2	162982581	162983082	7.3077	7.26744	-0.0402614	0.896313	0.957063	unaffected	intergenic	AC008063.3	32642	no	nonKEE	162982800	162983800
chr2	16938400	16938901	5.51855	4.99717	-0.521372	0.0354248	0.199256	unaffected	intragenic	AC008069.1	29009	no	no_enhancer	NA	NA
chr2	16910572	16911073	4.90057	5.06414	0.163564	0.4916	0.73601	unaffected	intragenic	AC008069.1	1181	no	no_enhancer	NA	NA
chr2	17052636	17053137	4.24071	4.76297	0.522258	0.0867506	0.326231	unaffected	intergenic	AC008069.2	17549	no	no_enhancer	NA	NA
chr2	17081600	17082101	4.98695	4.50012	-0.486828	0.2687	0.56648	unaffected	intergenic	AC008069.2	46513	no	no_enhancer	NA	NA
chr2	16954292	16954793	4.76932	4.55021	-0.219104	0.446843	0.706832	unaffected	intergenic	AC008069.2	-80294	no	no_enhancer	NA	NA
chr2	17042351	17042852	5.42217	5.55592	0.133751	0.715794	0.869878	unaffected	intergenic	AC008069.2	7264	no	no_enhancer	NA	NA
chr2	225222076	225222577	4.55089	4.48106	-0.0698291	0.804366	0.914898	unaffected	intergenic	AC008072.1	62429	no	no_enhancer	NA	NA
chr2	64701388	64701889	5.13054	5.5513	0.420764	0.120485	0.389374	unaffected	intergenic	AC008074.4	-11598	no	no_enhancer	NA	NA
chr2	64716376	64716877	5.41334	5.07316	-0.340182	0.184522	0.478785	unaffected	intragenic	AC008074.4	2889	no	no_enhancer	NA	NA
chr2	64715085	64715586	5.02045	5.23898	0.218531	0.359269	0.643546	unaffected	intragenic	AC008074.4	1598	no	no_enhancer	NA	NA
chr7	134012558	134013059	4.61152	4.56342	-0.0480937	0.828243	0.92654	unaffected	intergenic	AC008154.4	43306	no	no_enhancer	NA	NA
chr7	81099281	81099782	5.08584	4.53043	-0.555402	0.0647429	0.278889	unaffected	intergenic	AC008163.4	-57937	no	no_enhancer	NA	NA
chr7	81102470	81102971	4.67633	4.05317	-0.623159	0.165262	0.454387	unaffected	intergenic	AC008163.4	-54748	no	no_enhancer	NA	NA
chr7	81128923	81129424	4.81146	4.62122	-0.190238	0.654253	0.836311	unaffected	intergenic	AC008163.4	-28295	no	no_enhancer	NA	NA
chr7	81076631	81077132	4.6913	4.32836	-0.362938	0.340279	0.627829	unaffected	intergenic	AC008163.6	-15220	no	no_enhancer	NA	NA
chr7	81089925	81090426	7.44429	7.17486	-0.269425	0.455332	0.712445	unaffected	intergenic	AC008163.6	-1926	no	no_enhancer	NA	NA
chr7	81045830	81046331	6.8292	6.99808	0.168884	0.56446	0.78359	unaffected	intergenic	AC008163.6	-46021	no	no_enhancer	NA	NA
chr2	96348258	96348759	5.62448	5.58744	-0.037042	0.863873	0.94316	unaffected	intergenic	AC008268.1	16426	no	no_enhancer	NA	NA
chr2	96347288	96347789	5.73511	5.73243	-0.00268397	0.994323	0.998301	unaffected	intergenic	AC008268.1	15456	no	no_enhancer	NA	NA
chr2	15872286	15872787	4.65573	4.55197	-0.103767	0.822129	0.923676	unaffected	intragenic	AC008271.1	41380	no	no_enhancer	NA	NA
chr2	15282194	15282695	7.8589	7.45366	-0.405242	0.0810547	0.314477	unaffected	intergenic	AC008278.2	-421599	no	nonKEE	15281400	15282400
chr2	15717161	15717662	5.69315	5.27004	-0.423112	0.140082	0.418846	unaffected	intergenic	AC008278.2	12867	no	no_enhancer	NA	NA
chr2	15777324	15777825	5.02996	5.00913	-0.0208308	0.999133	0.999638	unaffected	intergenic	AC008278.3	-30983	no	no_enhancer	NA	NA
chr2	220765876	220766377	4.69582	4.63509	-0.0607335	0.933135	0.972543	unaffected	intergenic	AC008281.1	-2395	no	nonKEE	220766000	220766800
chr14	78227283	78227784	7.38734	7.53029	0.142952	0.422794	0.690018	unaffected	intragenic	AC008372.1	73	no	no_enhancer	NA	NA
chr5	55711089	55711590	5.81435	6.81241	0.998059	2.61102e-07	5.23448e-05	increased	intergenic	AC008391.1	-41275	no	no_enhancer	NA	NA
chr5	55708749	55709250	5.35006	5.98029	0.630226	0.00206177	0.0327554	increased	intergenic	AC008391.1	-43615	no	no_enhancer	NA	NA
chr5	55709861	55710362	4.95536	5.12941	0.174051	0.530017	0.761406	unaffected	intergenic	AC008391.1	-42503	no	no_enhancer	NA	NA
chr5	86528880	86529381	4.30165	4.50369	0.202038	0.498644	0.740778	unaffected	intragenic	AC008394.1	16457	no	no_enhancer	NA	NA
chr19	18518734	18519235	7.4047	7.59542	0.190713	0.463532	0.71733	unaffected	intergenic	AC008397.1	-1269	no	no_enhancer	NA	NA
chr19	18512507	18513008	6.01501	6.20113	0.186114	0.542087	0.768815	unaffected	intergenic	AC008397.1	-7496	no	nonKEE	18512400	18513400
chr5	95170522	95171023	7.53441	7.63805	0.103646	0.537659	0.766185	unaffected	intragenic	AC008592.3	394	no	no_enhancer	NA	NA
chr5	95178778	95179279	6.56843	6.30215	-0.266288	0.256541	0.555222	unaffected	intragenic	AC008592.4	7131	no	no_enhancer	NA	NA
chr5	95182609	95183110	5.06337	5.22907	0.165705	0.574486	0.790338	unaffected	intragenic	AC008592.4	10962	no	no_enhancer	NA	NA
chr5	95219559	95220060	5.50399	5.87217	0.36818	0.099753	0.35213	unaffected	intergenic	AC008592.5	22069	no	no_enhancer	NA	NA
chr5	95205757	95206258	5.9912	5.6319	-0.3593	0.130126	0.404138	unaffected	intragenic	AC008592.5	8267	no	nonKEE	95204200	95207200
chr5	95205103	95205604	6.59264	6.7094	0.116764	0.571564	0.788247	unaffected	intragenic	AC008592.5	7613	no	nonKEE	95204200	95207200
chr5	95198996	95199497	7.13395	7.22686	0.0929122	0.628776	0.821196	unaffected	intragenic	AC008592.5	1506	no	nonKEE	95198000	95199200
chr5	173209013	173209514	5.81234	5.60954	-0.202797	0.328716	0.618872	unaffected	intergenic	AC008674.1	51932	no	nonKEE	173208600	173210200
chr19	13899814	13900315	5.69186	5.45991	-0.231947	0.375999	0.655788	unaffected	intragenic	AC008686.1	8930	no	nonKEE	13898000	13900800
chr19	13895721	13896222	4.50302	4.60056	0.0975439	0.65109	0.834229	unaffected	intragenic	AC008686.1	4837	no	no_enhancer	NA	NA
chr5	157030293	157030794	6.62881	5.61181	-1.017	9.58245e-06	0.000724786	decreased	intergenic	AC008694.2	-921	no	nonKEE	157030600	157031200
chr5	157023426	157023927	6.10554	5.57743	-0.528104	0.0118759	0.104045	unaffected	intergenic	AC008694.2	-7788	no	no_enhancer	NA	NA
chr5	157019470	157019971	4.27284	5.08339	0.810548	0.0251474	0.16257	unaffected	intergenic	AC008694.2	-11744	no	nonKEE	157019200	157020400
chr5	157029457	157029958	5.54367	5.75086	0.207192	0.51732	0.753043	unaffected	intergenic	AC008694.2	-1757	no	no_enhancer	NA	NA
chr5	158777153	158777654	4.03905	4.75116	0.712105	0.0135578	0.112965	unaffected	intragenic	AC008697.1	39212	no	no_enhancer	NA	NA
chr5	158759732	158760233	5.0395	5.50695	0.467448	0.0303411	0.181953	unaffected	intragenic	AC008697.1	21791	no	no_enhancer	NA	NA
chr5	158758338	158758839	5.5693	5.81193	0.242625	0.34338	0.630587	unaffected	intragenic	AC008697.1	20397	no	nonKEE	158758000	158758600
chr5	158789098	158789599	5.117	5.12851	0.0115153	0.835046	0.929833	unaffected	intragenic	AC008697.1	51157	no	no_enhancer	NA	NA
chr5	158924196	158924697	5.73097	5.00329	-0.727682	0.00416325	0.0524323	unaffected	intergenic	AC008703.1	48632	no	no_enhancer	NA	NA
chr5	158839345	158839846	7.42402	7.1694	-0.254617	0.23663	0.535848	unaffected	intergenic	AC008703.1	-35718	no	nonKEE	158839400	158840600
chr5	158832662	158833163	4.72043	5.01013	0.289699	0.293399	0.589575	unaffected	intergenic	AC008703.1	-42401	no	no_enhancer	NA	NA
chr5	158871406	158871907	4.60416	4.33447	-0.269695	0.327641	0.618186	unaffected	intergenic	AC008703.1	-3657	no	no_enhancer	NA	NA
chr5	158896437	158896938	4.92158	4.73086	-0.190718	0.423078	0.690194	unaffected	intergenic	AC008703.1	20873	no	no_enhancer	NA	NA
chr5	158886821	158887322	7.44171	7.3035	-0.138209	0.461492	0.716092	unaffected	intragenic	AC008703.1	11257	no	no_enhancer	NA	NA
chr5	158954512	158955013	4.6827	4.98519	0.302497	0.253922	0.552915	unaffected	intergenic	AC008703.2	1566	no	no_enhancer	NA	NA
chr19	33667894	33668395	9.11525	9.37226	0.257005	0.300286	0.594768	unaffected	intragenic	AC008738.2	417	no	no_enhancer	NA	NA
chr19	54899590	54900091	7.36838	7.75023	0.38185	0.0865505	0.325792	unaffected	intergenic	AC008746.10	8497	no	nonKEE	54899000	54902200
chr19	54296173	54296674	6.01907	6.05603	0.0369612	0.879001	0.949712	unaffected	intergenic	AC008753.4	4137	no	no_enhancer	NA	NA
chr19	54370686	54371187	7.92667	7.9235	-0.00317495	0.983436	0.994086	unaffected	intragenic	AC008753.6	12851	no	nonKEE	54369000	54371000
chr5	57013893	57014394	4.9312	3.85078	-1.08042	0.00107646	0.0211766	decreased	intergenic	AC008780.1	75171	no	no_enhancer	NA	NA
chr5	56988826	56989327	4.91262	3.9206	-0.992024	0.00156925	0.0272102	decreased	intergenic	AC008780.1	50104	no	no_enhancer	NA	NA
chr5	56946056	56946557	5.26325	4.86609	-0.397161	0.229519	0.528198	unaffected	intergenic	AC008780.1	7334	no	no_enhancer	NA	NA
chr5	56949687	56950188	5.43596	5.02313	-0.412834	0.230237	0.528998	unaffected	intergenic	AC008780.1	10965	no	no_enhancer	NA	NA
chr5	97340133	97340634	4.88546	3.9733	-0.912154	0.00600731	0.0670008	unaffected	intergenic	AC008834.1	-81330	no	no_enhancer	NA	NA
chr5	97440795	97441759	6.95155	6.33872	-0.612836	0.0223159	0.151342	unaffected	intragenic	AC008834.1	18831	no	no_enhancer	NA	NA
chr5	97442379	97442880	5.94326	5.32947	-0.613787	0.0231198	0.154658	unaffected	intragenic	AC008834.1	20415	no	no_enhancer	NA	NA
chr5	97405510	97406011	6.19168	4.89716	-1.29451	0.00247804	0.0367926	decreased	intergenic	AC008834.2	43841	no	no_enhancer	NA	NA
chr5	56205113	56206099	9.2557	9.49273	0.237035	0.163694	0.451968	unaffected	intragenic	AC008937.3	9245	no	no_enhancer	NA	NA
chr5	56196166	56196667	5.14128	4.95887	-0.18241	0.45922	0.714453	unaffected	intragenic	AC008937.3	298	no	no_enhancer	NA	NA
chr19	572178	572679	8.14566	8.45535	0.309688	0.206764	0.503494	unaffected	intragenic	AC009005.2	4966	no	no_enhancer	NA	NA
chr5	135049639	135050140	7.27149	7.63718	0.365693	0.158376	0.444693	unaffected	intergenic	AC009009.1	831	no	no_enhancer	NA	NA
chr5	135054261	135054762	5.02965	5.18994	0.160294	0.527411	0.75961	unaffected	intergenic	AC009009.1	5453	no	no_enhancer	NA	NA
chr16	26802543	26803044	4.3094	5.12243	0.813028	0.00788541	0.0799147	unaffected	intergenic	AC009035.1	54993	no	no_enhancer	NA	NA
chr16	26806419	26806920	3.93251	4.60767	0.675156	0.0324218	0.190015	unaffected	intergenic	AC009035.1	58869	no	no_enhancer	NA	NA
chr16	57496299	57496800	5.63546	5.79314	0.157681	0.565272	0.784187	unaffected	intragenic	AC009052.12	1332	no	no_enhancer	NA	NA
chr16	61076607	61077108	4.67916	3.72101	-0.958152	0.0186842	0.136234	unaffected	intergenic	AC009080.1	272724	no	no_enhancer	NA	NA
chr16	60979076	60979577	4.90004	4.06127	-0.83877	0.0396161	0.212219	unaffected	intergenic	AC009080.1	175193	no	no_enhancer	NA	NA
chr16	60804950	60805451	5.78754	5.21184	-0.575693	0.0931722	0.339659	unaffected	intergenic	AC009080.1	1067	no	no_enhancer	NA	NA
chr16	61032166	61032667	4.62662	3.97299	-0.653633	0.115198	0.380237	unaffected	intergenic	AC009080.1	228283	no	no_enhancer	NA	NA
chr16	60854050	60854551	7.28059	7.03333	-0.247267	0.146978	0.428971	unaffected	intergenic	AC009080.1	50167	no	no_enhancer	NA	NA
chr16	60264547	60265048	4.85074	5.10908	0.258332	0.405689	0.677671	unaffected	intergenic	AC009081.1	-198504	no	no_enhancer	NA	NA
chr16	29239366	29239867	4.64692	4.63411	-0.0128031	0.862676	0.942661	unaffected	intergenic	AC009093.1	-19683	no	no_enhancer	NA	NA
chr16	74330419	74330920	7.20926	7.307	0.0977395	0.648542	0.832827	unaffected	intragenic	AC009120.4	242369	yes	no_enhancer	NA	NA
chr16	29757153	29757654	7.41983	7.99896	0.579137	0.0258822	0.165451	unaffected	intragenic	AC009133.17	585	yes	KEE	29755400	29758400
chr16	26187285	26187786	5.2932	5.88939	0.596185	0.0144943	0.117703	unaffected	intergenic	AC009158.1	-141642	no	nonKEE	26187400	26188000
chr16	26169683	26170184	5.99855	5.5539	-0.444643	0.0849609	0.322681	unaffected	intergenic	AC009158.1	-159244	no	nonKEE	26169800	26170600
chr16	26281789	26282290	5.3421	5.06634	-0.275758	0.209162	0.506028	unaffected	intergenic	AC009158.1	-47138	no	no_enhancer	NA	NA
chr16	26345433	26345934	6.55689	6.80563	0.248732	0.219907	0.518019	unaffected	intragenic	AC009158.1	16005	no	no_enhancer	NA	NA
chr16	26206509	26207010	4.88183	4.62848	-0.253355	0.399805	0.673082	unaffected	intergenic	AC009158.1	-122418	no	no_enhancer	NA	NA
chr16	26188023	26188524	5.17806	5.21116	0.0331037	0.792686	0.909245	unaffected	intergenic	AC009158.1	-140904	no	no_enhancer	NA	NA
chr16	26280972	26281473	6.26896	6.32042	0.0514668	0.823923	0.924254	unaffected	intergenic	AC009158.1	-47955	no	no_enhancer	NA	NA
chr2	155312236	155312737	5.70699	5.42224	-0.284747	0.484583	0.731423	unaffected	intragenic	AC009227.2	19871	no	no_enhancer	NA	NA
chr2	45361041	45361542	4.3946	4.8589	0.464302	0.080102	0.31258	unaffected	intergenic	AC009236.2	-34180	no	no_enhancer	NA	NA
chr2	45361783	45362284	5.21474	5.60102	0.386282	0.144741	0.425677	unaffected	intergenic	AC009236.2	-33438	no	no_enhancer	NA	NA
chr7	34316570	34317071	4.412	3.59329	-0.818706	0.0131278	0.11078	unaffected	intergenic	AC009262.2	67432	no	no_enhancer	NA	NA
chr7	34287026	34287527	6.02867	5.66211	-0.366559	0.124439	0.395735	unaffected	intragenic	AC009262.2	37888	no	no_enhancer	NA	NA
chr2	162107319	162107820	4.55644	4.03204	-0.524393	0.191553	0.487239	unaffected	intragenic	AC009299.2	28023	no	no_enhancer	NA	NA
chr2	162137378	162137879	5.55646	4.97475	-0.581709	0.0482565	0.237561	unaffected	intergenic	AC009299.4	-534	no	no_enhancer	NA	NA
chr2	162138037	162138538	5.09678	4.80592	-0.290864	0.250061	0.549581	unaffected	intragenic	AC009299.4	125	no	no_enhancer	NA	NA
chr2	162136545	162137046	5.54048	5.31023	-0.230257	0.371398	0.652425	unaffected	intergenic	AC009299.4	-1367	no	no_enhancer	NA	NA
chr2	162134989	162135490	4.88696	4.75661	-0.130351	0.677635	0.849118	unaffected	intergenic	AC009299.4	-2923	no	no_enhancer	NA	NA
chr2	162135574	162136075	5.85646	5.80994	-0.0465217	0.771679	0.899306	unaffected	intergenic	AC009299.4	-2338	no	no_enhancer	NA	NA
chr2	162138710	162139211	5.26958	5.2754	0.00582095	0.920162	0.968108	unaffected	intragenic	AC009299.4	297	no	no_enhancer	NA	NA
chr2	220969494	220970213	5.42429	5.00598	-0.418316	0.15915	0.445667	unaffected	intergenic	AC009310.1	55951	no	no_enhancer	NA	NA
chr2	118354274	118355168	6.10079	5.24449	-0.856299	0.00284654	0.0404127	decreased	intergenic	AC009312.1	-159971	no	no_enhancer	NA	NA
chr2	118439992	118440493	5.53589	4.76753	-0.768357	0.0509663	0.245068	unaffected	intergenic	AC009312.1	-74646	no	no_enhancer	NA	NA
chr2	118479402	118479903	5.41422	4.83418	-0.580043	0.077022	0.306134	unaffected	intergenic	AC009312.1	-35236	no	no_enhancer	NA	NA
chr2	118476095	118476596	5.88625	5.3353	-0.550945	0.0956364	0.344477	unaffected	intergenic	AC009312.1	-38543	no	no_enhancer	NA	NA
chr2	118227792	118228293	4.70893	4.17663	-0.532302	0.145583	0.42687	unaffected	intergenic	AC009312.1	-286846	no	no_enhancer	NA	NA
chr2	118496498	118496999	4.64357	4.71905	0.0754744	0.831051	0.927833	unaffected	intergenic	AC009312.1	-18140	no	no_enhancer	NA	NA
chr2	118543245	118543746	4.48353	4.44061	-0.0429254	0.847875	0.935885	unaffected	intragenic	AC009312.1	28106	no	no_enhancer	NA	NA
chr2	161979681	161980182	4.52417	4.24282	-0.281351	0.382309	0.660204	unaffected	intragenic	AC009313.1	26939	no	no_enhancer	NA	NA
chr2	162016651	162017152	7.75219	7.84446	0.092276	0.527436	0.75961	unaffected	intragenic	AC009313.1	63909	no	no_enhancer	NA	NA
chr7	132340044	132340545	6.16747	5.96274	-0.204725	0.335939	0.624581	unaffected	intragenic	AC009365.3	6491	no	no_enhancer	NA	NA
chr7	155437007	155437508	7.17578	7.34594	0.170156	0.496056	0.738985	unaffected	intragenic	AC009403.2	33082	yes	no_enhancer	NA	NA
chr2	229378129	229378630	5.01855	4.54258	-0.475973	0.390184	0.66561	unaffected	intragenic	AC009410.1	30152	no	no_enhancer	NA	NA
chr2	41925934	41926435	4.25345	3.71822	-0.535238	0.180284	0.473703	unaffected	intergenic	AC009413.2	-150908	no	no_enhancer	NA	NA
chr2	41837895	41838396	5.42371	4.97812	-0.445582	0.235767	0.53485	unaffected	intergenic	AC009413.2	-238947	no	no_enhancer	NA	NA
chr2	42067803	42068304	7.89067	8.04013	0.149461	0.297452	0.59249	unaffected	intergenic	AC009413.2	-9039	no	no_enhancer	NA	NA
chr2	41947450	41947951	5.35835	5.23695	-0.121396	0.736972	0.881292	unaffected	intergenic	AC009413.2	-129392	no	no_enhancer	NA	NA
chr2	41942682	41943183	4.0425	3.99302	-0.0494755	0.894383	0.956374	unaffected	intergenic	AC009413.2	-134160	no	no_enhancer	NA	NA
chr2	36521355	36521856	6.65629	5.64255	-1.01375	6.32668e-06	0.000540677	decreased	intergenic	AC009414.1	-4675	no	no_enhancer	NA	NA
chr2	36203274	36203775	4.9365	3.90757	-1.02893	0.00329269	0.0447577	decreased	intergenic	AC009414.1	-322756	no	no_enhancer	NA	NA
chr2	36364684	36365185	5.00655	4.21695	-0.789599	0.0443601	0.226213	unaffected	intergenic	AC009414.1	-161346	no	no_enhancer	NA	NA
chr2	36399841	36400342	4.69425	5.13541	0.441153	0.180906	0.474597	unaffected	intergenic	AC009414.1	-126189	no	no_enhancer	NA	NA
chr2	36472755	36473256	5.18994	5.56231	0.372369	0.181718	0.47553	unaffected	intergenic	AC009414.1	-53275	no	nonKEE	36470200	36474800
chr2	36467574	36468075	5.38139	5.00962	-0.371766	0.327888	0.618196	unaffected	intergenic	AC009414.1	-58456	no	no_enhancer	NA	NA
chr2	36373736	36374237	5.08677	4.74139	-0.345377	0.34328	0.630508	unaffected	intergenic	AC009414.1	-152294	no	no_enhancer	NA	NA
chr2	36473418	36473919	6.49396	6.68004	0.186081	0.361856	0.645271	unaffected	intergenic	AC009414.1	-52612	no	nonKEE	36470200	36474800
chr2	36198159	36198660	5.40719	5.12488	-0.282317	0.41019	0.680811	unaffected	intergenic	AC009414.1	-327871	no	no_enhancer	NA	NA
chr2	36418580	36419081	4.45268	4.63375	0.181074	0.48789	0.733519	unaffected	intergenic	AC009414.1	-107450	no	no_enhancer	NA	NA
chr2	36390961	36391462	4.24615	4.11586	-0.130287	0.774049	0.900359	unaffected	intergenic	AC009414.1	-135069	no	no_enhancer	NA	NA
chr2	36470828	36471329	6.54331	6.47542	-0.0678889	0.785528	0.906269	unaffected	intergenic	AC009414.1	-55202	no	nonKEE	36470200	36474800
chr2	36286772	36287273	7.12353	7.04885	-0.0746847	0.800759	0.913585	unaffected	intergenic	AC009414.1	-239258	no	no_enhancer	NA	NA
chr2	36363169	36363670	5.42036	5.438	0.0176447	0.887141	0.953227	unaffected	intergenic	AC009414.1	-162861	no	no_enhancer	NA	NA
chr2	67096186	67096687	4.88948	3.82356	-1.06592	0.0042545	0.0532169	unaffected	intergenic	AC009474.1	48370	no	no_enhancer	NA	NA
chr2	181483299	181483800	4.94317	3.41213	-1.53103	4.4415e-06	0.000434923	decreased	intragenic	AC009478.1	46860	no	no_enhancer	NA	NA
chr2	181527700	181528201	6.1374	5.35106	-0.786335	0.0484195	0.238007	unaffected	intragenic	AC009478.1	91261	no	no_enhancer	NA	NA
chr2	181468735	181469236	5.45201	4.61869	-0.833327	0.0708583	0.293016	unaffected	intragenic	AC009478.1	32296	no	no_enhancer	NA	NA
chr2	181404267	181404768	5.08086	5.38127	0.300414	0.43285	0.697897	unaffected	intergenic	AC009478.1	-31671	no	no_enhancer	NA	NA
chr2	181517416	181517917	4.58852	4.36545	-0.22307	0.598301	0.804073	unaffected	intragenic	AC009478.1	80977	no	no_enhancer	NA	NA
chr2	218181423	218181924	6.50626	6.38163	-0.124634	0.537678	0.766186	unaffected	intragenic	AC009492.1	33961	no	no_enhancer	NA	NA
chr2	204891725	204892226	6.83856	6.1726	-0.66596	0.0129778	0.109894	unaffected	intergenic	AC009498.1	-200634	no	no_enhancer	NA	NA
chr2	205009904	205010405	5.5123	5.14495	-0.367343	0.194138	0.490216	unaffected	intergenic	AC009498.1	-82455	no	no_enhancer	NA	NA
chr2	204974916	204975417	6.85682	6.93851	0.0816918	0.633734	0.82467	unaffected	intergenic	AC009498.1	-117443	no	nonKEE	204974400	204976000
chr2	34098088	34098589	5.23885	4.1885	-1.05034	0.00552941	0.0633457	unaffected	intragenic	AC009499.1	166135	no	no_enhancer	NA	NA
chr2	34321578	34322079	5.70807	4.73239	-0.975676	0.00582121	0.0655474	unaffected	intragenic	AC009499.1	389625	no	no_enhancer	NA	NA
chr2	34122736	34123237	5.21442	4.37118	-0.843236	0.0133073	0.111807	unaffected	intragenic	AC009499.1	190783	no	no_enhancer	NA	NA
chr2	34037698	34038199	5.53423	5.08781	-0.446421	0.16977	0.459925	unaffected	intragenic	AC009499.1	105745	no	no_enhancer	NA	NA
chr2	34346062	34346563	6.34117	5.96841	-0.372751	0.229241	0.528058	unaffected	intragenic	AC009499.1	414109	no	no_enhancer	NA	NA
chr2	34237734	34238235	5.53047	5.08399	-0.446483	0.237618	0.536999	unaffected	intragenic	AC009499.1	305781	no	no_enhancer	NA	NA
chr2	34318761	34319262	4.69503	4.13614	-0.558893	0.255346	0.554396	unaffected	intragenic	AC009499.1	386808	no	no_enhancer	NA	NA
chr2	34368211	34368712	5.6185	5.27117	-0.347334	0.322776	0.6141	unaffected	intragenic	AC009499.1	436258	no	no_enhancer	NA	NA
chr2	34010151	34010652	5.28074	5.52731	0.246574	0.465214	0.71844	unaffected	intragenic	AC009499.1	78198	no	no_enhancer	NA	NA
chr2	220549764	220550265	6.81503	6.82255	0.00752316	0.98338	0.994086	unaffected	intragenic	AC009502.4	162	no	no_enhancer	NA	NA
chr7	23934082	23934583	6.52629	6.27322	-0.253065	0.269372	0.567151	unaffected	intragenic	AC009508.1	2759	no	no_enhancer	NA	NA
chr7	131543865	131544366	4.86803	5.12076	0.252731	0.465424	0.718567	unaffected	intergenic	AC009518.3	-34215	no	no_enhancer	NA	NA
chr15	70053127	70053628	6.6591	5.99869	-0.660409	0.00360426	0.0475873	decreased	intergenic	AC009677.1	30048	no	nonKEE	70052600	70053400
chr15	70047863	70048364	6.86623	6.35677	-0.509465	0.0441192	0.225475	unaffected	intergenic	AC009677.1	24784	no	no_enhancer	NA	NA
chr15	70051277	70051778	5.85037	5.44966	-0.400708	0.174061	0.465549	unaffected	intergenic	AC009677.1	28198	no	no_enhancer	NA	NA
chr8	21366676	21367177	6.44114	5.86405	-0.57709	0.00978599	0.0923349	unaffected	intergenic	AC009695.1	15137	no	no_enhancer	NA	NA
chr7	135799932	135800433	5.63597	5.05456	-0.581414	0.088383	0.329655	unaffected	intragenic	AC009784.3	22259	no	no_enhancer	NA	NA
chr7	136044035	136044536	6.71251	6.29973	-0.412778	0.181359	0.475225	unaffected	intragenic	AC009784.3	266362	no	no_enhancer	NA	NA
chr7	135977946	135978447	6.04213	6.37381	0.331689	0.266189	0.563973	unaffected	intragenic	AC009784.3	200273	no	no_enhancer	NA	NA
chr7	136090866	136091367	6.61059	6.2542	-0.356386	0.311893	0.60406	unaffected	intragenic	AC009784.3	313193	no	no_enhancer	NA	NA
chr7	135863857	135864358	6.5829	6.42152	-0.161375	0.44667	0.706742	unaffected	intragenic	AC009784.3	86184	no	no_enhancer	NA	NA
chr7	135914448	135915380	6.19311	6.01832	-0.174789	0.569086	0.78656	unaffected	intragenic	AC009784.3	136775	no	no_enhancer	NA	NA
chr8	53898477	53898978	5.41802	5.3639	-0.0541244	0.924558	0.969483	unaffected	intergenic	AC009800.1	-8944	no	no_enhancer	NA	NA
chr18	61536632	61537133	5.67701	4.02219	-1.65483	7.92e-10	5.38425e-07	decreased	intergenic	AC009802.1	-64909	no	no_enhancer	NA	NA
chr18	61517144	61517645	5.16579	4.40669	-0.759095	0.0146155	0.118269	unaffected	intergenic	AC009802.1	-84397	no	no_enhancer	NA	NA
chr18	61511407	61511908	4.86078	4.5536	-0.30718	0.374059	0.654365	unaffected	intergenic	AC009802.1	-90134	no	no_enhancer	NA	NA
chr18	61515315	61515816	4.88631	4.5783	-0.308011	0.40052	0.67357	unaffected	intergenic	AC009802.1	-86226	no	no_enhancer	NA	NA
chr18	61498251	61498752	6.53844	6.39407	-0.144361	0.650276	0.833705	unaffected	intergenic	AC009802.1	-103290	no	no_enhancer	NA	NA
chr18	61603792	61604293	5.81787	5.87928	0.0614157	0.803182	0.914388	unaffected	intragenic	AC009802.1	1750	no	no_enhancer	NA	NA
chr18	30156206	30156707	4.97815	4.03337	-0.944779	0.00249245	0.03689	decreased	intergenic	AC009835.1	50101	no	no_enhancer	NA	NA
chr18	30132323	30132824	4.76445	4.18057	-0.583884	0.206404	0.50301	unaffected	intergenic	AC009835.1	26218	no	no_enhancer	NA	NA
chr18	30129141	30129642	5.12542	4.7756	-0.349816	0.303852	0.597713	unaffected	intergenic	AC009835.1	23036	no	no_enhancer	NA	NA
chr18	30111146	30111647	6.67298	6.52241	-0.150569	0.540388	0.767671	unaffected	intergenic	AC009835.1	5041	no	no_enhancer	NA	NA
chr15	26634184	26634685	3.69788	4.99283	1.29495	1.98167e-05	0.00118858	increased	intergenic	AC009878.2	-5534	no	no_enhancer	NA	NA
chr15	26720510	26721011	4.9938	5.75694	0.763141	0.00380603	0.0492241	increased	intergenic	AC009878.2	80291	no	nonKEE	26720400	26721000
chr15	26719879	26720380	6.68978	7.19378	0.504001	0.0066477	0.0716184	unaffected	intergenic	AC009878.2	79660	no	no_enhancer	NA	NA
chr15	26666105	26666606	5.58712	5.11948	-0.467639	0.0856262	0.324066	unaffected	intragenic	AC009878.2	25886	no	no_enhancer	NA	NA
chr15	26641160	26641661	5.09207	5.42916	0.337089	0.219168	0.517227	unaffected	intragenic	AC009878.2	941	no	no_enhancer	NA	NA
chr2	179279298	179279799	7.82829	7.58628	-0.242003	0.181789	0.475573	unaffected	intragenic	AC009948.5	632	no	no_enhancer	NA	NA
chr2	179278170	179278856	7.5273	7.48374	-0.0435609	0.81358	0.919106	unaffected	intragenic	AC009948.5	190	no	no_enhancer	NA	NA
chr2	230989706	230990207	5.44258	5.78539	0.342818	0.148916	0.431705	unaffected	intragenic	AC009950.2	181	no	no_enhancer	NA	NA
chr2	220507164	220507665	7.65333	7.73954	0.0862126	0.607196	0.809283	unaffected	intergenic	AC009955.8	17383	no	no_enhancer	NA	NA
chr2	203453320	203453821	5.17764	5.3768	0.19916	0.463491	0.71733	unaffected	intergenic	AC009960.1	-25116	no	no_enhancer	NA	NA
chr2	203438480	203438981	4.54977	4.57374	0.0239765	0.965892	0.986996	unaffected	intergenic	AC009960.1	-39956	no	no_enhancer	NA	NA
chr2	160568606	160569107	8.92238	9.26874	0.346368	0.0291054	0.1777	unaffected	intragenic	AC009961.3	41387	no	no_enhancer	NA	NA
chr2	204973674	204974175	5.28485	5.11433	-0.170516	0.480417	0.728839	unaffected	intragenic	AC009965.2	18494	no	no_enhancer	NA	NA
chr2	204972923	204973424	5.85953	5.75801	-0.101524	0.622891	0.818101	unaffected	intragenic	AC009965.2	17743	no	no_enhancer	NA	NA
chr2	153683333	153683834	5.59793	5.12045	-0.477478	0.210465	0.507622	unaffected	intergenic	AC009969.1	-23333	no	no_enhancer	NA	NA
chr2	219712312	219712813	4.94645	4.8061	-0.140355	0.739021	0.882182	unaffected	intergenic	AC009974.11	5990	no	no_enhancer	NA	NA
chr7	81253794	81254295	4.92928	5.0007	0.0714237	0.780263	0.90357	unaffected	intragenic	AC010091.1	48092	no	no_enhancer	NA	NA
chr2	19673851	19674352	7.72953	7.83028	0.100751	0.502331	0.74327	unaffected	intergenic	AC010096.1	15870	no	no_enhancer	NA	NA
chr2	19735834	19736335	5.08006	4.31134	-0.768719	0.0112472	0.100436	unaffected	intergenic	AC010096.2	60623	no	no_enhancer	NA	NA
chr2	82718616	82719117	4.23919	4.22142	-0.0177686	0.982929	0.994045	unaffected	intragenic	AC010105.1	12364	no	no_enhancer	NA	NA
chr2	166816778	166817279	5.5168	4.13297	-1.38383	2.54726e-05	0.00143142	decreased	intragenic	AC010127.3	2869	no	no_enhancer	NA	NA
chr2	166947419	166948370	6.35249	5.77687	-0.575619	0.0254709	0.16401	unaffected	intragenic	AC010127.3	133510	no	no_enhancer	NA	NA
chr2	167037997	167038498	6.3921	5.54563	-0.846471	0.0660641	0.281852	unaffected	intragenic	AC010127.3	224088	no	no_enhancer	NA	NA
chr2	166937548	166938049	7.25265	6.94758	-0.30507	0.218814	0.516928	unaffected	intragenic	AC010127.3	123639	no	no_enhancer	NA	NA
chr2	166963099	166963600	6.01187	5.65933	-0.352539	0.317833	0.609794	unaffected	intragenic	AC010127.3	149190	no	no_enhancer	NA	NA
chr2	166984340	166984841	5.20677	4.98313	-0.223636	0.529974	0.761406	unaffected	intragenic	AC010127.3	170431	no	no_enhancer	NA	NA
chr7	42908976	42909477	5.06998	5.68481	0.614829	0.0173778	0.130966	unaffected	intergenic	AC010132.10	39705	no	no_enhancer	NA	NA
chr2	16195924	16196425	6.26365	6.73131	0.467661	0.055037	0.255244	unaffected	intragenic	AC010145.4	58753	no	no_enhancer	NA	NA
chr2	137340166	137340667	4.64358	4.32679	-0.316799	0.443079	0.704224	unaffected	intergenic	AC010146.1	37884	no	no_enhancer	NA	NA
chr2	137253150	137253651	4.85573	5.25666	0.400927	0.100063	0.352586	unaffected	intergenic	AC010146.2	-48290	no	no_enhancer	NA	NA
chr2	137250433	137250934	5.52072	5.6024	0.0816785	0.787478	0.907103	unaffected	intergenic	AC010146.2	-51007	no	no_enhancer	NA	NA
chr2	235464168	235464669	5.19579	6.07556	0.879763	0.000155556	0.00540168	increased	intergenic	AC010148.1	-278290	no	no_enhancer	NA	NA
chr2	235480601	235481102	6.52401	7.08775	0.563736	0.00489396	0.0585106	unaffected	intergenic	AC010148.1	-261857	no	nonKEE	235477800	235481600
chr2	235459130	235459631	6.78078	7.19364	0.412862	0.0539105	0.252745	unaffected	intergenic	AC010148.1	-283328	no	no_enhancer	NA	NA
chr2	235478352	235478853	7.32248	7.67391	0.351429	0.0831619	0.31929	unaffected	intergenic	AC010148.1	-264106	no	nonKEE	235477800	235481600
chr2	235473756	235474257	6.37926	6.67309	0.293832	0.129237	0.402892	unaffected	intergenic	AC010148.1	-268702	no	nonKEE	235472800	235474800
chr2	235405905	235406406	5.48489	5.43111	-0.0537766	0.806955	0.916156	unaffected	intergenic	AC010148.1	-336553	no	no_enhancer	NA	NA
chr2	235761523	235762024	5.23974	5.1945	-0.0452351	0.849028	0.936391	unaffected	intragenic	AC010148.1	18564	no	no_enhancer	NA	NA
chr2	235408980	235409481	4.43588	4.446	0.0101167	0.992162	0.997418	unaffected	intergenic	AC010148.1	-333478	no	no_enhancer	NA	NA
chr2	235485788	235486289	5.56355	5.54553	-0.0180145	0.994242	0.998301	unaffected	intergenic	AC010148.1	-256670	no	nonKEE	235485000	235486800
chr2	231429475	231429976	4.39313	3.97078	-0.422352	0.220723	0.519009	unaffected	intragenic	AC010149.4	44166	no	no_enhancer	NA	NA
chr5	87437145	87437646	8.69174	8.77767	0.085938	0.584731	0.796292	unaffected	intergenic	AC010243.1	-77062	no	no_enhancer	NA	NA
chr19	7968306	7968807	8.57214	8.57238	0.000241014	0.994436	0.998301	unaffected	intragenic	AC010336.1	4617	no	no_enhancer	NA	NA
chr5	102811301	102811802	4.9866	4.41022	-0.576381	0.134052	0.409925	unaffected	intragenic	AC010423.1	45194	no	no_enhancer	NA	NA
chr5	102771159	102771660	4.79622	4.41564	-0.380577	0.227295	0.526305	unaffected	intragenic	AC010423.1	5052	no	no_enhancer	NA	NA
chr5	102769674	102770175	4.96495	4.58519	-0.379768	0.335134	0.623827	unaffected	intragenic	AC010423.1	3567	no	no_enhancer	NA	NA
chr5	102780055	102780556	4.31625	4.01733	-0.298924	0.447469	0.707191	unaffected	intragenic	AC010423.1	13948	no	no_enhancer	NA	NA
chr5	28012585	28013086	5.49603	5.11511	-0.380916	0.168295	0.45819	unaffected	intergenic	AC010455.1	26303	no	no_enhancer	NA	NA
chr5	28164603	28165104	4.78024	4.40923	-0.371007	0.321418	0.612802	unaffected	intergenic	AC010455.1	178321	no	no_enhancer	NA	NA
chr5	28070220	28070721	5.47788	5.16503	-0.312853	0.44145	0.703386	unaffected	intergenic	AC010455.1	83938	no	no_enhancer	NA	NA
chr5	110479545	110480046	6.54471	5.39157	-1.15314	8.04335e-05	0.00341474	decreased	intergenic	AC010468.3	-10896	no	no_enhancer	NA	NA
chr19	34841115	34841616	4.35753	4.10857	-0.248959	0.522048	0.756504	unaffected	intragenic	AC010504.2	1854	no	nonKEE	34841000	34842800
chr19	34850098	34850599	6.92662	6.95762	0.0310017	0.918925	0.967379	unaffected	intragenic	AC010504.2	10837	no	no_enhancer	NA	NA
chr19	49891078	49891975	6.59981	6.78412	0.184311	0.421421	0.68905	unaffected	intragenic	AC010524.2	19116	no	no_enhancer	NA	NA
chr16	62947214	62947715	4.72867	4.36297	-0.3657	0.350462	0.636755	unaffected	intergenic	AC010546.1	87349	no	no_enhancer	NA	NA
chr16	62919483	62919984	3.90921	3.53986	-0.369354	0.441008	0.703066	unaffected	intergenic	AC010546.1	59618	no	no_enhancer	NA	NA
chr16	71517970	71518471	7.40131	7.34798	-0.053328	0.740516	0.882962	unaffected	intragenic	AC010547.9	36467	yes	no_enhancer	NA	NA
chr16	71495911	71496412	6.14628	6.13604	-0.0102434	0.965556	0.986881	unaffected	intragenic	AC010547.9	14408	yes	no_enhancer	NA	NA
chr19	58816431	58816932	7.14558	7.32124	0.175661	0.486562	0.732769	unaffected	intragenic	AC010642.1	26099	yes	no_enhancer	NA	NA
chr19	17357169	17357670	6.16453	7.18768	1.02315	5.15746e-05	0.0024538	increased	intragenic	AC010646.3	10420	yes	nonKEE	17357400	17358400
chr19	17353230	17353731	5.09976	5.80024	0.700487	0.00761858	0.0783332	unaffected	intragenic	AC010646.3	6481	yes	KEE	17353000	17355000
chr19	17356595	17357096	6.99804	7.26943	0.271387	0.305114	0.598701	unaffected	intragenic	AC010646.3	9846	yes	no_enhancer	NA	NA
chr19	17346370	17346871	6.1635	5.977	-0.1865	0.469813	0.721872	unaffected	intragenic	AC010646.3	122	yes	no_enhancer	NA	NA
chr2	61034027	61034528	4.91157	4.64693	-0.264638	0.358347	0.64282	unaffected	intergenic	AC010733.4	-17739	no	nonKEE	61034000	61034600
chr2	61108449	61108950	8.27622	8.43147	0.155255	0.422887	0.690023	unaffected	intragenic	AC010733.4	56182	no	no_enhancer	NA	NA
chr2	61094925	61095426	4.50032	4.32693	-0.173386	0.656427	0.837463	unaffected	intragenic	AC010733.4	42658	no	no_enhancer	NA	NA
chr2	16399854	16400355	4.58905	4.352	-0.237044	0.502058	0.743149	unaffected	intergenic	AC010745.2	-4960	no	no_enhancer	NA	NA
chr2	16463079	16463580	4.48645	4.85429	0.367845	0.284445	0.58183	unaffected	intergenic	AC010745.4	-34012	no	no_enhancer	NA	NA
chr2	16484359	16484860	5.24494	5.21896	-0.0259789	0.954341	0.982065	unaffected	intergenic	AC010745.4	-12732	no	no_enhancer	NA	NA
chr2	16499658	16500159	5.21201	5.21447	0.00245299	0.996412	0.999187	unaffected	intragenic	AC010745.4	2066	no	no_enhancer	NA	NA
chr2	198242439	198242940	4.87222	4.72309	-0.149135	0.646332	0.831508	unaffected	intergenic	AC010746.3	66322	no	no_enhancer	NA	NA
chr2	198243066	198243567	4.20609	4.23923	0.0331357	0.793818	0.909915	unaffected	intergenic	AC010746.3	66949	no	no_enhancer	NA	NA
chr15	22491141	22491642	7.00472	6.26853	-0.736185	0.000268842	0.00796886	decreased	intergenic	AC010760.1	34246	no	no_enhancer	NA	NA
chr15	22449316	22449817	5.18155	4.79792	-0.383621	0.213508	0.511159	unaffected	intergenic	AC010760.1	-7078	no	no_enhancer	NA	NA
chr15	22466931	22467432	4.45412	4.58689	0.132766	0.702504	0.862258	unaffected	intergenic	AC010760.1	10036	no	no_enhancer	NA	NA
chr17	27077009	27077510	5.93834	6.40585	0.46751	0.0479207	0.236705	unaffected	intragenic	AC010761.10	260	no	no_enhancer	NA	NA
chr17	27053818	27054319	8.14143	8.47752	0.336088	0.145908	0.427278	unaffected	intragenic	AC010761.14	43	no	no_enhancer	NA	NA
chr17	27068468	27068969	7.15622	7.32343	0.167212	0.500609	0.742123	unaffected	intragenic	AC010761.6	8487	no	nonKEE	27064400	27070400
chr17	27064940	27065441	5.9843	5.99067	0.00637763	0.939663	0.975091	unaffected	intragenic	AC010761.6	4959	no	nonKEE	27064400	27070400
chr2	16507963	16508464	6.3822	6.19505	-0.187154	0.458435	0.713933	unaffected	intergenic	AC010880.1	-27060	no	no_enhancer	NA	NA
chr2	105585992	105586493	4.7952	4.08075	-0.714448	0.0404351	0.214597	unaffected	intragenic	AC010884.1	33123	yes	no_enhancer	NA	NA
chr2	105554701	105555202	6.81723	6.53197	-0.285257	0.22665	0.525769	unaffected	intragenic	AC010884.1	1832	yes	no_enhancer	NA	NA
chr2	105654202	105654703	8.44964	8.6099	0.160264	0.317973	0.609955	unaffected	intragenic	AC010884.1	101333	yes	no_enhancer	NA	NA
chr2	105592995	105593496	7.2732	7.52527	0.25207	0.330632	0.620296	unaffected	intragenic	AC010884.1	40126	yes	no_enhancer	NA	NA
chr2	218663632	218664133	5.90629	5.52827	-0.37802	0.119087	0.38683	unaffected	intergenic	AC010886.2	105014	no	no_enhancer	NA	NA
chr2	218653898	218654399	5.42243	5.64609	0.223665	0.390603	0.66592	unaffected	intergenic	AC010886.2	95280	no	no_enhancer	NA	NA
chr2	218654943	218655444	5.67206	5.44263	-0.229431	0.398129	0.671832	unaffected	intergenic	AC010886.2	96325	no	no_enhancer	NA	NA
chr2	218650106	218650607	5.52743	5.47535	-0.0520809	0.854006	0.938711	unaffected	intergenic	AC010886.2	91488	no	no_enhancer	NA	NA
chr2	218088093	218088594	7.54453	7.68503	0.1405	0.54816	0.772847	unaffected	intergenic	AC010887.1	46872	no	nonKEE	218087200	218089200
chr2	218087188	218087689	6.69902	6.8139	0.114883	0.584446	0.796208	unaffected	intergenic	AC010887.1	45967	no	nonKEE	218087200	218089200
chr2	218083449	218083950	6.45875	6.55643	0.0976819	0.584703	0.796287	unaffected	intergenic	AC010887.1	42228	no	no_enhancer	NA	NA
chr2	218113203	218113704	6.56633	6.53567	-0.03066	0.88637	0.952791	unaffected	intergenic	AC010887.1	71982	no	no_enhancer	NA	NA
chr2	218084941	218085442	5.49268	5.48732	-0.00535624	0.919526	0.96776	unaffected	intergenic	AC010887.1	43720	no	no_enhancer	NA	NA
chr2	175357747	175358248	5.11047	5.16543	0.0549599	0.76569	0.896045	unaffected	intergenic	AC010894.3	5630	no	no_enhancer	NA	NA
chr2	7608143	7608644	5.04193	5.93037	0.888435	0.00117044	0.0224613	increased	intergenic	AC010904.1	143264	no	no_enhancer	NA	NA
chr2	7525120	7525621	4.59168	5.08214	0.49046	0.0516648	0.246983	unaffected	intergenic	AC010904.1	60241	no	no_enhancer	NA	NA
chr2	53037550	53038051	4.95871	4.6929	-0.26581	0.502294	0.743247	unaffected	intragenic	AC010967.2	87735	no	no_enhancer	NA	NA
chr7	49456592	49457093	4.90761	3.70616	-1.20145	0.00161888	0.0277635	decreased	intergenic	AC010971.1	186859	no	no_enhancer	NA	NA
chr7	49522659	49523160	4.13916	3.63471	-0.504446	0.222525	0.520993	unaffected	intergenic	AC010971.1	252926	no	no_enhancer	NA	NA
chr7	49285002	49285503	5.11536	4.94417	-0.171183	0.575871	0.791145	unaffected	intragenic	AC010971.1	15269	no	no_enhancer	NA	NA
chr2	223223531	223224032	5.81515	5.18331	-0.631836	0.0141988	0.116154	unaffected	intergenic	AC010980.2	40537	no	no_enhancer	NA	NA
chr2	223184359	223184860	6.81866	7.22477	0.40611	0.03235	0.189776	unaffected	intragenic	AC010980.2	1365	no	no_enhancer	NA	NA
chr2	223183816	223184317	6.833	7.17289	0.339895	0.0582323	0.262964	unaffected	intragenic	AC010980.2	822	no	no_enhancer	NA	NA
chr2	114723168	114723669	4.84454	3.72787	-1.11667	0.00288658	0.0407616	decreased	intergenic	AC010982.1	-13477	no	no_enhancer	NA	NA
chr2	114735127	114735628	6.38528	6.08335	-0.301935	0.209488	0.5064	unaffected	intergenic	AC010982.1	-1518	no	nonKEE	114734600	114735600
chr2	114735666	114736167	5.71412	5.35941	-0.354709	0.248338	0.547953	unaffected	intergenic	AC010982.1	-979	no	no_enhancer	NA	NA
chr2	195881536	195882037	6.84266	5.49681	-1.34585	1.3718e-05	0.000926797	decreased	intragenic	AC010983.1	13101	no	no_enhancer	NA	NA
chr2	195732036	195732537	5.34213	4.82604	-0.516089	0.190894	0.486444	unaffected	intergenic	AC010983.1	-135898	no	no_enhancer	NA	NA
chr2	67872844	67873345	4.15257	5.24249	1.08993	0.000129238	0.00475371	increased	intragenic	AC010987.5	80108	no	no_enhancer	NA	NA
chr2	67877873	67878374	5.29019	6.03866	0.748465	0.00141546	0.0254698	increased	intragenic	AC010987.5	85137	no	no_enhancer	NA	NA
chr2	67921529	67922030	5.10585	5.8147	0.708852	0.016632	0.127722	unaffected	intergenic	AC010987.5	128793	no	no_enhancer	NA	NA
chr2	67898577	67899078	5.8102	5.5224	-0.287796	0.212781	0.510477	unaffected	intragenic	AC010987.5	105841	no	no_enhancer	NA	NA
chr2	67934977	67935478	4.82498	4.48051	-0.344467	0.317496	0.609413	unaffected	intergenic	AC010987.5	142241	no	no_enhancer	NA	NA
chr2	67843823	67844324	5.4881	5.56813	0.080029	0.759886	0.893108	unaffected	intragenic	AC010987.5	51087	no	nonKEE	67843800	67844400
chr2	68052487	68052988	6.38971	6.87462	0.484912	0.0421248	0.219696	unaffected	intragenic	AC010987.6	29301	no	no_enhancer	NA	NA
chr18	39398846	39399347	5.97165	5.02684	-0.944814	0.00102606	0.0205788	decreased	intragenic	AC011225.1	329	no	no_enhancer	NA	NA
chr2	222030962	222031463	5.42113	6.05991	0.638778	0.0429524	0.222222	unaffected	intergenic	AC011233.2	3471	no	no_enhancer	NA	NA
chr2	222164219	222164720	5.91585	5.46839	-0.447461	0.0889268	0.330831	unaffected	intergenic	AC011233.2	136728	no	nonKEE	222164200	222165000
chr2	222166050	222166551	5.30862	5.62337	0.314755	0.300442	0.594917	unaffected	intergenic	AC011233.2	138559	no	no_enhancer	NA	NA
chr2	222280487	222280988	4.93485	5.18476	0.249908	0.425854	0.692579	unaffected	intergenic	AC011233.2	252996	no	no_enhancer	NA	NA
chr2	222158980	222159481	4.1803	4.32588	0.14558	0.640747	0.828608	unaffected	intergenic	AC011233.2	131489	no	no_enhancer	NA	NA
chr2	222108405	222108906	4.85948	4.69305	-0.166432	0.671774	0.84622	unaffected	intergenic	AC011233.2	80914	no	no_enhancer	NA	NA
chr2	237780035	237780536	6.28471	5.75459	-0.530118	0.0194062	0.139365	unaffected	intergenic	AC011286.1	138010	no	no_enhancer	NA	NA
chr2	237881348	237881849	5.77141	5.19588	-0.575529	0.0222764	0.151207	unaffected	intergenic	AC011286.1	239323	no	nonKEE	237876000	237882000
chr2	237662192	237662693	4.66207	5.22298	0.560913	0.0621962	0.273028	unaffected	intragenic	AC011286.1	20167	no	nonKEE	237661600	237663200
chr2	237876643	237877144	5.36315	5.03663	-0.326521	0.221115	0.519405	unaffected	intergenic	AC011286.1	234618	no	nonKEE	237876000	237882000
chr2	237864927	237865428	4.90206	5.27404	0.371979	0.244407	0.543765	unaffected	intergenic	AC011286.1	222902	no	no_enhancer	NA	NA
chr2	237662771	237663272	4.57561	4.73708	0.16147	0.532543	0.762993	unaffected	intragenic	AC011286.1	20746	no	nonKEE	237661600	237663200
chr2	237878556	237879057	5.59715	5.67165	0.0744973	0.720632	0.872643	unaffected	intergenic	AC011286.1	236531	no	nonKEE	237876000	237882000
chr7	13678850	13679351	4.59228	2.62782	-1.96446	7.71037e-06	0.000618934	decreased	intragenic	AC011288.2	537834	no	no_enhancer	NA	NA
chr7	13564681	13565182	5.16473	4.09977	-1.06496	0.0239634	0.157973	unaffected	intragenic	AC011288.2	423665	no	no_enhancer	NA	NA
chr7	13097048	13097549	5.61953	4.66637	-0.953163	0.0409161	0.216	unaffected	intergenic	AC011288.2	-43467	no	no_enhancer	NA	NA
chr7	13340829	13341330	4.44485	4.03392	-0.410925	0.287074	0.584415	unaffected	intragenic	AC011288.2	199813	no	no_enhancer	NA	NA
chr7	13454173	13454674	5.36257	5.00762	-0.354952	0.320824	0.612211	unaffected	intragenic	AC011288.2	313157	no	no_enhancer	NA	NA
chr7	13095551	13096052	4.74835	4.44587	-0.30248	0.438461	0.701426	unaffected	intergenic	AC011288.2	-44964	no	no_enhancer	NA	NA
chr7	13487788	13488289	4.50319	4.35128	-0.151917	0.756774	0.891077	unaffected	intragenic	AC011288.2	346772	no	no_enhancer	NA	NA
chr2	241626391	241626892	5.68232	5.43069	-0.251625	0.289723	0.58677	unaffected	intragenic	AC011298.2	640	no	nonKEE	241626000	241627000
chr5	159232028	159232529	4.84184	5.20603	0.364188	0.145816	0.427228	unaffected	intragenic	AC011343.1	28249	no	no_enhancer	NA	NA
chr5	159260787	159261288	4.9834	4.63375	-0.349653	0.173972	0.465406	unaffected	intragenic	AC011343.1	57008	no	no_enhancer	NA	NA
chr5	109390832	109391333	6.73735	5.87374	-0.863609	2.30223e-05	0.00132891	decreased	intergenic	AC011366.3	171949	no	no_enhancer	NA	NA
chr5	109399850	109400351	4.98808	4.08613	-0.901954	0.0118961	0.104157	unaffected	intergenic	AC011366.3	180967	no	no_enhancer	NA	NA
chr5	109624427	109624928	5.60678	4.96273	-0.644049	0.0129631	0.109826	unaffected	intergenic	AC011366.3	405544	no	no_enhancer	NA	NA
chr5	109422571	109423072	5.07828	4.63754	-0.440733	0.0899125	0.332914	unaffected	intergenic	AC011366.3	203688	no	no_enhancer	NA	NA
chr5	109411310	109411811	6.11464	5.78344	-0.331201	0.146159	0.427732	unaffected	intergenic	AC011366.3	192427	no	nonKEE	109410600	109411800
chr5	109321624	109322125	4.88203	4.43315	-0.448874	0.168388	0.458351	unaffected	intergenic	AC011366.3	102741	no	no_enhancer	NA	NA
chr5	109430174	109430675	5.22929	4.81442	-0.414875	0.279945	0.577519	unaffected	intergenic	AC011366.3	211291	no	no_enhancer	NA	NA
chr5	109389398	109390399	7.13917	6.99352	-0.145655	0.585646	0.796796	unaffected	intergenic	AC011366.3	170515	no	no_enhancer	NA	NA
chr5	109432058	109432559	5.11369	5.00765	-0.106038	0.730925	0.87798	unaffected	intergenic	AC011366.3	213175	no	no_enhancer	NA	NA
chr19	42287487	42287988	5.27799	6.10383	0.825837	0.0046226	0.0562474	unaffected	intragenic	AC011513.4	25681	no	no_enhancer	NA	NA
chr19	42288552	42289053	7.12313	6.88339	-0.23974	0.30094	0.595278	unaffected	intragenic	AC011513.4	26746	no	no_enhancer	NA	NA
chr19	42289452	42289953	6.12332	6.12851	0.0051864	0.971515	0.989316	unaffected	intragenic	AC011513.4	27646	no	no_enhancer	NA	NA
chr19	32595334	32595835	5.79014	4.79453	-0.99561	2.96477e-05	0.00160044	decreased	intragenic	AC011518.1	2340	no	no_enhancer	NA	NA
chr19	32692489	32692990	6.01155	4.65482	-1.35673	2.49833e-07	5.07408e-05	decreased	intergenic	AC011518.2	98000	no	no_enhancer	NA	NA
chr19	32616812	32617313	4.76733	4.51696	-0.250375	0.430494	0.696145	unaffected	intergenic	AC011518.2	22323	no	no_enhancer	NA	NA
chr19	29372521	29373022	4.24158	3.6963	-0.545283	0.106719	0.36512	unaffected	intergenic	AC011524.1	-1315	no	no_enhancer	NA	NA
chr19	41955171	41955672	5.30695	5.44373	0.136777	0.656367	0.837453	unaffected	intergenic	AC011526.1	-4402	no	no_enhancer	NA	NA
chr19	47104006	47104507	8.69709	8.97127	0.274178	0.210525	0.507656	unaffected	intragenic	AC011551.3	53693	no	no_enhancer	NA	NA
chr7	132039282	132039783	5.47133	5.12905	-0.342284	0.278659	0.576433	unaffected	intragenic	AC011625.1	2189	no	no_enhancer	NA	NA
chr15	70611804	70612305	7.20804	8.04016	0.832113	3.85912e-05	0.00195643	increased	intergenic	AC011648.1	123827	no	nonKEE	70611200	70613400
chr15	70574221	70574722	5.53833	6.10851	0.570182	0.00672728	0.0721332	unaffected	intergenic	AC011648.1	86244	no	no_enhancer	NA	NA
chr15	70558655	70559536	6.66391	6.85718	0.193268	0.4349	0.699082	unaffected	intergenic	AC011648.1	70678	no	nonKEE	70559000	70559600
chr15	70540910	70541411	5.62093	5.54288	-0.0780508	0.704209	0.863075	unaffected	intergenic	AC011648.1	52933	no	nonKEE	70540400	70541400
chr15	70556440	70556941	6.69918	6.63973	-0.0594465	0.75377	0.889669	unaffected	intergenic	AC011648.1	68463	no	no_enhancer	NA	NA
chr15	70538253	70538754	5.20737	5.15554	-0.0518328	0.872842	0.947099	unaffected	intergenic	AC011648.1	50276	no	no_enhancer	NA	NA
chr15	70563708	70564209	4.9021	4.9208	0.0186944	0.944881	0.977755	unaffected	intergenic	AC011648.1	75731	no	no_enhancer	NA	NA
chr15	70550902	70551403	6.72728	6.72457	-0.00270635	0.96993	0.988631	unaffected	intergenic	AC011648.1	62925	no	no_enhancer	NA	NA
chr2	8675021	8675522	4.76862	5.74486	0.976243	0.000101742	0.00400462	increased	intergenic	AC011747.3	-8200	no	nonKEE	8674800	8675800
chr2	8683699	8684200	7.03321	7.55563	0.522427	0.0176343	0.132016	unaffected	intragenic	AC011747.3	478	no	nonKEE	8682800	8687200
chr2	8617825	8618326	7.00927	7.36066	0.351384	0.0843292	0.321543	unaffected	intergenic	AC011747.3	-65396	no	nonKEE	8618200	8618800
chr2	8534219	8534720	4.16584	3.58395	-0.581891	0.115585	0.380871	unaffected	intergenic	AC011747.3	-149002	no	no_enhancer	NA	NA
chr2	8655426	8655927	5.57323	5.93045	0.35723	0.158367	0.444693	unaffected	intergenic	AC011747.3	-27795	no	nonKEE	8655000	8656400
chr2	8685013	8685514	7.90426	8.12368	0.219421	0.27988	0.577451	unaffected	intragenic	AC011747.3	1291	no	nonKEE	8682800	8687200
chr2	8621488	8621989	7.04059	7.27288	0.232296	0.29522	0.590888	unaffected	intergenic	AC011747.3	-61733	no	no_enhancer	NA	NA
chr2	8715370	8715871	6.07782	5.81331	-0.264514	0.297889	0.592832	unaffected	intragenic	AC011747.3	31648	no	nonKEE	8714600	8716200
chr2	8582055	8582556	4.99128	5.11558	0.124303	0.685408	0.853053	unaffected	intergenic	AC011747.3	-101166	no	no_enhancer	NA	NA
chr2	8718496	8718997	4.87108	5.36823	0.497154	0.0325738	0.19043	unaffected	intragenic	AC011747.4	18533	no	nonKEE	8717600	8718600
chr2	8723770	8724271	7.73589	7.95864	0.222757	0.178824	0.471662	unaffected	intragenic	AC011747.4	23807	no	nonKEE	8722800	8725000
chr2	8748490	8748991	5.18771	4.75236	-0.435351	0.142894	0.422931	unaffected	intragenic	AC011747.6	7468	no	no_enhancer	NA	NA
chr2	8825789	8826290	6.62159	6.97449	0.352895	0.0654192	0.280445	unaffected	intergenic	AC011747.7	19023	no	no_enhancer	NA	NA
chr2	8821854	8822355	8.80092	9.00601	0.205093	0.376149	0.655962	unaffected	intragenic	AC011747.7	15088	no	no_enhancer	NA	NA
chr2	8818763	8819264	7.83692	8.01768	0.180766	0.396352	0.670444	unaffected	intragenic	AC011747.7	11997	no	no_enhancer	NA	NA
chr2	8799449	8799950	5.21532	5.40874	0.193429	0.397177	0.671062	unaffected	intergenic	AC011747.7	-6816	no	no_enhancer	NA	NA
chr2	8793532	8794033	5.77658	5.95829	0.181712	0.46877	0.721111	unaffected	intergenic	AC011747.7	-12733	no	no_enhancer	NA	NA
chr2	14897060	14897561	4.91285	3.44974	-1.46311	1.68169e-05	0.00105896	decreased	intergenic	AC011897.1	121845	no	no_enhancer	NA	NA
chr2	14968321	14968822	5.43331	4.70087	-0.732435	0.0496982	0.241318	unaffected	intergenic	AC011897.1	193106	no	no_enhancer	NA	NA
chr2	15012825	15013326	6.91497	6.67169	-0.243281	0.342998	0.630341	unaffected	intergenic	AC011897.1	237610	no	no_enhancer	NA	NA
chr2	15122046	15122547	5.75012	5.54382	-0.206301	0.419645	0.687659	unaffected	intergenic	AC011897.1	346831	no	no_enhancer	NA	NA
chr2	15178423	15178924	6.1642	6.18758	0.023378	0.891183	0.954809	unaffected	intergenic	AC011897.1	403208	no	no_enhancer	NA	NA
chr2	15003474	15003975	5.03389	5.03039	-0.00349875	0.952962	0.981235	unaffected	intergenic	AC011897.1	228259	no	no_enhancer	NA	NA
chr2	14656972	14657473	4.4872	4.59428	0.107079	0.787684	0.907179	unaffected	intergenic	AC011897.2	-99079	no	no_enhancer	NA	NA
chr2	154019517	154020018	4.41451	3.93078	-0.483726	0.282126	0.579527	unaffected	intergenic	AC011901.2	-8483	no	no_enhancer	NA	NA
chr17	73334796	73335297	6.18132	6.23559	0.0542695	0.798777	0.912654	unaffected	intragenic	AC011933.2	389	no	no_enhancer	NA	NA
chr2	2839008	2839509	6.21652	6.5891	0.372585	0.0546788	0.254551	unaffected	intragenic	AC011995.1	972	no	no_enhancer	NA	NA
chr2	198569849	198570350	7.91057	8.01198	0.101418	0.527756	0.759758	unaffected	intragenic	AC011997.1	12019	yes	no_enhancer	NA	NA
chr2	142943438	142943939	8.32451	7.93471	-0.389799	0.0703924	0.292055	unaffected	intergenic	AC012003.1	188492	no	no_enhancer	NA	NA
chr2	142897754	142898255	4.74771	4.18077	-0.566936	0.13324	0.40881	unaffected	intergenic	AC012003.1	142808	no	no_enhancer	NA	NA
chr2	142977101	142977602	5.80213	5.23671	-0.565417	0.158262	0.444523	unaffected	intergenic	AC012003.1	222155	no	no_enhancer	NA	NA
chr2	143011519	143012020	5.65191	5.17956	-0.472351	0.18722	0.482186	unaffected	intergenic	AC012003.1	256573	no	no_enhancer	NA	NA
chr2	142923303	142923804	7.61683	7.25745	-0.359373	0.207688	0.504604	unaffected	intergenic	AC012003.1	168357	no	no_enhancer	NA	NA
chr2	20694039	20694540	6.02939	5.70105	-0.328334	0.138276	0.416113	unaffected	intergenic	AC012065.4	-4791	no	no_enhancer	NA	NA
chr2	25584782	25585283	7.40849	7.64934	0.240847	0.299005	0.593482	unaffected	intergenic	AC012074.2	-6759	no	no_enhancer	NA	NA
chr2	25585447	25585948	5.8158	5.64961	-0.166187	0.472065	0.723254	unaffected	intergenic	AC012074.2	-6094	no	no_enhancer	NA	NA
chr2	81582500	81583001	4.77159	3.91922	-0.852372	0.0586707	0.264165	unaffected	intergenic	AC012075.1	-62846	no	no_enhancer	NA	NA
chr2	81645619	81646120	5.20645	4.86445	-0.341997	0.264983	0.562828	unaffected	intragenic	AC012075.1	273	no	no_enhancer	NA	NA
chr2	81551069	81551570	4.29396	3.96255	-0.331407	0.43106	0.69658	unaffected	intergenic	AC012075.1	-94277	no	no_enhancer	NA	NA
chr17	5014970	5015471	7.59798	7.78881	0.190828	0.492173	0.736319	unaffected	intragenic	AC012146.7	207	yes	no_enhancer	NA	NA
chr12	29239729	29240230	5.31304	4.81971	-0.493323	0.0515697	0.246782	unaffected	intergenic	AC012150.1	-33486	no	no_enhancer	NA	NA
chr12	29256344	29256845	6.2644	5.81366	-0.450739	0.0876782	0.328227	unaffected	intergenic	AC012150.1	-16871	no	no_enhancer	NA	NA
chr12	29025530	29026031	4.56994	4.0668	-0.503145	0.0940149	0.341246	unaffected	intergenic	AC012150.1	-247685	no	no_enhancer	NA	NA
chr12	29179303	29179804	7.42075	7.61265	0.191905	0.279803	0.577402	unaffected	intergenic	AC012150.1	-93912	no	no_enhancer	NA	NA
chr12	29194469	29194970	5.09516	5.34588	0.250722	0.284252	0.581603	unaffected	intergenic	AC012150.1	-78746	no	no_enhancer	NA	NA
chr12	29203403	29203904	4.84396	4.94148	0.0975192	0.754953	0.890188	unaffected	intergenic	AC012150.1	-69812	no	no_enhancer	NA	NA
chr12	29226522	29227023	4.97834	4.99331	0.014971	0.88329	0.951381	unaffected	intergenic	AC012150.1	-46693	no	no_enhancer	NA	NA
chr16	24681813	24682314	4.02594	4.65832	0.63238	0.0603794	0.268527	unaffected	intragenic	AC012317.1	9070	no	no_enhancer	NA	NA
chr2	45182680	45183181	5.09288	5.32923	0.23635	0.447755	0.707336	unaffected	intragenic	AC012354.6	877	no	no_enhancer	NA	NA
chr2	45208699	45209200	4.70407	4.69229	-0.0117873	0.978419	0.992415	unaffected	intergenic	AC012354.6	26896	no	no_enhancer	NA	NA
chr2	106072105	106072606	5.30203	5.03866	-0.263366	0.349727	0.636231	unaffected	intergenic	AC012360.6	92610	no	no_enhancer	NA	NA
chr2	106162134	106162635	4.31255	3.99739	-0.315156	0.475336	0.725529	unaffected	intergenic	AC012360.6	182639	no	no_enhancer	NA	NA
chr2	113384883	113385384	4.92852	4.19047	-0.738049	0.0103452	0.0956732	unaffected	intergenic	AC012442.5	38266	no	nonKEE	113384200	113385200
chr2	113357488	113357989	4.69358	4.26558	-0.427995	0.215243	0.513052	unaffected	intragenic	AC012442.5	10871	no	no_enhancer	NA	NA
chr2	113384095	113384596	5.69278	5.57357	-0.119204	0.64955	0.833359	unaffected	intergenic	AC012442.5	37478	no	nonKEE	113384200	113385200
chr2	129492184	129492685	7.60421	7.01057	-0.593637	0.00125104	0.0234472	decreased	intergenic	AC012451.1	154119	no	nonKEE	129492200	129493800
chr2	129468278	129468779	3.82078	4.77536	0.954584	0.00466612	0.0566094	unaffected	intergenic	AC012451.1	130213	no	nonKEE	129468000	129468800
chr2	129411924	129412425	3.79572	4.44025	0.64453	0.0264065	0.167514	unaffected	intergenic	AC012451.1	73859	no	no_enhancer	NA	NA
chr2	129511648	129512149	7.4738	7.81986	0.346059	0.0636057	0.276469	unaffected	intergenic	AC012451.1	173583	no	nonKEE	129510600	129514000
chr2	129443965	129444466	5.0652	4.6042	-0.460997	0.0707533	0.292821	unaffected	intergenic	AC012451.1	105900	no	no_enhancer	NA	NA
chr2	129485435	129485936	4.84122	4.31457	-0.526656	0.0745291	0.30058	unaffected	intergenic	AC012451.1	147370	no	no_enhancer	NA	NA
chr2	129358024	129358525	6.37616	6.74142	0.365261	0.0782222	0.308669	unaffected	intergenic	AC012451.1	19959	no	no_enhancer	NA	NA
chr2	129473937	129474438	5.41802	5.73066	0.31264	0.155187	0.440187	unaffected	intergenic	AC012451.1	135872	no	no_enhancer	NA	NA
chr2	129381554	129382055	5.13114	4.9417	-0.189444	0.373485	0.654003	unaffected	intergenic	AC012451.1	43489	no	no_enhancer	NA	NA
chr2	129355268	129355769	5.47427	5.40329	-0.0709816	0.713719	0.868591	unaffected	intergenic	AC012451.1	17203	no	no_enhancer	NA	NA
chr2	129471844	129472345	6.13001	6.17974	0.049737	0.877083	0.948893	unaffected	intergenic	AC012451.1	133779	no	no_enhancer	NA	NA
chr2	25451559	25452060	4.76622	4.46742	-0.298803	0.20377	0.500132	unaffected	intergenic	AC012457.2	24377	no	no_enhancer	NA	NA
chr2	216326813	216327314	5.61789	4.95679	-0.661098	0.00554652	0.0634496	unaffected	intragenic	AC012462.2	8383	no	no_enhancer	NA	NA
chr2	109150310	109151303	8.70998	8.92081	0.210832	0.145379	0.426543	unaffected	intragenic	AC012487.2	26339	no	no_enhancer	NA	NA
chr2	78578289	78578790	5.03602	4.45654	-0.579478	0.154581	0.439322	unaffected	intergenic	AC012494.1	262433	no	no_enhancer	NA	NA
chr2	154431909	154432410	5.1269	4.04697	-1.07994	0.0305532	0.18269	unaffected	intragenic	AC012501.2	153779	no	no_enhancer	NA	NA
chr2	154375702	154376203	5.02093	4.25579	-0.765147	0.06267	0.273976	unaffected	intragenic	AC012501.2	97572	no	no_enhancer	NA	NA
chr2	154346138	154346639	4.021	3.64672	-0.374284	0.486348	0.732617	unaffected	intragenic	AC012501.2	68008	no	no_enhancer	NA	NA
chr2	154330784	154331285	5.45258	5.32343	-0.129153	0.731222	0.878171	unaffected	intragenic	AC012501.2	52654	no	no_enhancer	NA	NA
chr2	154233540	154234041	4.97437	4.27282	-0.701553	0.0931982	0.339682	unaffected	intergenic	AC012501.3	-43150	no	no_enhancer	NA	NA
chr2	23527467	23527968	5.30184	4.90979	-0.392049	0.177073	0.469523	unaffected	intergenic	AC012506.1	-25567	no	no_enhancer	NA	NA
chr2	231758942	231759443	5.04245	5.88495	0.8425	0.000769035	0.0168854	increased	intragenic	AC012507.3	7727	no	nonKEE	231758600	231760000
chr2	231750453	231750954	4.27554	5.11969	0.84415	0.00139315	0.0252036	increased	intergenic	AC012507.3	-261	no	no_enhancer	NA	NA
chr2	231766811	231767312	4.78095	4.22686	-0.554093	0.0411096	0.216538	unaffected	intergenic	AC012507.3	15596	no	no_enhancer	NA	NA
chr2	231758005	231758506	5.20717	5.55411	0.346937	0.13386	0.409622	unaffected	intragenic	AC012507.3	6790	no	no_enhancer	NA	NA
chr2	231770045	231770546	5.76876	5.25349	-0.515277	0.0269838	0.169595	unaffected	intergenic	AC012507.4	-3021	no	no_enhancer	NA	NA
chr2	224590218	224590719	4.74536	3.8974	-0.84796	0.00459056	0.0559506	unaffected	intergenic	AC012512.1	20880	no	no_enhancer	NA	NA
chr2	224592146	224592647	5.20319	4.84631	-0.356877	0.368884	0.650197	unaffected	intergenic	AC012512.1	22808	no	no_enhancer	NA	NA
chr2	35137080	35137581	6.24177	5.37587	-0.865906	0.0313541	0.185877	unaffected	intragenic	AC012593.1	112163	no	no_enhancer	NA	NA
chr2	35409528	35410029	4.4435	4.05887	-0.384634	0.367379	0.64929	unaffected	intragenic	AC012593.1	384611	no	no_enhancer	NA	NA
chr2	35252646	35253147	5.06009	4.88998	-0.170109	0.645419	0.831041	unaffected	intragenic	AC012593.1	227729	no	no_enhancer	NA	NA
chr2	216371839	216372340	5.07111	4.5899	-0.481209	0.15569	0.440722	unaffected	intergenic	AC012668.1	-22830	no	no_enhancer	NA	NA
chr2	216529474	216529975	5.79063	4.67642	-1.11421	0.000104848	0.00408344	decreased	intragenic	AC012668.2	131618	no	no_enhancer	NA	NA
chr2	216525304	216525805	6.93817	6.14142	-0.796747	0.00373255	0.0485984	decreased	intragenic	AC012668.2	127448	no	no_enhancer	NA	NA
chr2	216432135	216432636	5.43847	5.75915	0.320679	0.250091	0.549593	unaffected	intragenic	AC012668.2	34279	no	no_enhancer	NA	NA
chr2	216545707	216546208	7.53564	7.60889	0.0732593	0.663019	0.841018	unaffected	intragenic	AC012668.2	147851	no	no_enhancer	NA	NA
chr17	14659778	14660279	5.75481	5.93621	0.181405	0.458142	0.713813	unaffected	intergenic	AC013248.2	30732	no	no_enhancer	NA	NA
chr2	110829490	110829991	4.55129	5.20901	0.657717	0.0146177	0.118271	unaffected	intergenic	AC013268.3	64238	no	no_enhancer	NA	NA
chr12	99000999	99001500	5.59471	5.0398	-0.554903	0.0140354	0.115333	unaffected	intergenic	AC013283.1	1347	no	no_enhancer	NA	NA
chr12	99006675	99007176	6.51253	6.6911	0.178571	0.446886	0.706832	unaffected	intergenic	AC013283.1	7023	no	nonKEE	99006000	99007000
chr15	93425458	93425959	8.97938	9.16934	0.189961	0.359694	0.643897	unaffected	intragenic	AC013394.2	22	yes	no_enhancer	NA	NA
chr2	105155996	105156497	5.56073	4.34992	-1.2108	5.43924e-05	0.00255113	decreased	intergenic	AC013402.1	-28778	no	no_enhancer	NA	NA
chr2	105190907	105191408	4.79892	4.5436	-0.255315	0.57474	0.790489	unaffected	intergenic	AC013402.1	5632	no	no_enhancer	NA	NA
chr2	105274871	105275372	4.97321	3.84686	-1.12634	0.00144274	0.0257634	decreased	intergenic	AC013402.5	-423	no	no_enhancer	NA	NA
chr2	211949704	211950205	5.42519	4.61867	-0.806519	0.049212	0.239913	unaffected	intergenic	AC013404.1	-213461	no	no_enhancer	NA	NA
chr2	211958381	211958882	4.0566	3.17381	-0.882792	0.088642	0.330164	unaffected	intergenic	AC013404.1	-204784	no	no_enhancer	NA	NA
chr2	211898428	211898929	4.12491	3.51415	-0.610758	0.170305	0.460747	unaffected	intergenic	AC013404.1	-264737	no	no_enhancer	NA	NA
chr2	211900205	211900706	5.31497	4.76464	-0.550322	0.244005	0.543257	unaffected	intergenic	AC013404.1	-262960	no	no_enhancer	NA	NA
chr2	174449343	174449844	5.96142	6.50836	0.54694	0.0152256	0.121149	unaffected	intergenic	AC013410.1	9505	no	no_enhancer	NA	NA
chr2	174435938	174436439	4.52698	4.76732	0.240334	0.368894	0.650197	unaffected	intergenic	AC013410.1	-3399	no	no_enhancer	NA	NA
chr2	174410068	174410569	5.25038	5.12738	-0.123003	0.597294	0.803622	unaffected	intergenic	AC013410.1	-29269	no	no_enhancer	NA	NA
chr2	35635434	35635935	5.18059	4.80206	-0.378524	0.256247	0.555057	unaffected	intergenic	AC013442.1	190991	no	no_enhancer	NA	NA
chr2	35688823	35689324	4.60818	4.8126	0.204422	0.570141	0.787268	unaffected	intergenic	AC013442.1	244380	no	no_enhancer	NA	NA
chr2	35668091	35668592	5.10162	5.18066	0.0790373	0.823061	0.924033	unaffected	intergenic	AC013442.1	223648	no	no_enhancer	NA	NA
chr2	35672253	35672754	7.08828	7.07382	-0.0144637	0.95613	0.982931	unaffected	intergenic	AC013442.1	227810	no	no_enhancer	NA	NA
chr2	143398125	143398626	4.55622	3.6903	-0.86592	0.0832164	0.319344	unaffected	intergenic	AC013444.1	-213038	no	no_enhancer	NA	NA
chr2	143452882	143453383	6.84302	6.62346	-0.219561	0.481434	0.729406	unaffected	intergenic	AC013444.1	-158281	no	no_enhancer	NA	NA
chr2	143344295	143344796	6.8141	6.73224	-0.0818619	0.755729	0.890516	unaffected	intergenic	AC013444.1	-266868	no	no_enhancer	NA	NA
chr2	143343294	143343795	4.89908	4.78782	-0.111253	0.813361	0.919061	unaffected	intergenic	AC013444.1	-267869	no	no_enhancer	NA	NA
chr2	143548899	143549400	4.07824	4.06194	-0.0162967	0.932541	0.972309	unaffected	intergenic	AC013444.1	-62264	no	no_enhancer	NA	NA
chr2	224333984	224334485	4.58915	3.62493	-0.964225	0.00280511	0.039954	decreased	intergenic	AC013448.1	-29006	no	no_enhancer	NA	NA
chr2	224330406	224330907	4.98154	4.40989	-0.571644	0.0877682	0.328452	unaffected	intergenic	AC013448.1	-32584	no	no_enhancer	NA	NA
chr2	224341997	224342498	4.69091	4.29577	-0.395135	0.330574	0.620281	unaffected	intergenic	AC013448.1	-20993	no	no_enhancer	NA	NA
chr2	224351417	224351918	5.3479	5.37774	0.0298368	0.972964	0.989872	unaffected	intergenic	AC013448.1	-11573	no	no_enhancer	NA	NA
chr2	7568514	7569015	4.33793	4.65114	0.313206	0.337619	0.625968	unaffected	intragenic	AC013460.1	7122	no	no_enhancer	NA	NA
chr2	165849288	165849789	5.51209	5.06723	-0.444855	0.10694	0.365412	unaffected	intragenic	AC013463.2	794	no	no_enhancer	NA	NA
chr2	165871505	165872006	5.37466	4.86002	-0.514638	0.108506	0.368106	unaffected	intragenic	AC013463.2	23011	no	no_enhancer	NA	NA
chr2	165873225	165873726	5.00442	4.76957	-0.234849	0.456371	0.712952	unaffected	intragenic	AC013463.2	24731	no	no_enhancer	NA	NA
chr2	165924458	165924959	4.66167	4.54987	-0.1118	0.798255	0.912282	unaffected	intragenic	AC013463.2	75964	no	no_enhancer	NA	NA
chr2	165848317	165848818	5.93951	5.92319	-0.0163254	0.921251	0.968543	unaffected	intragenic	AC013463.2	324	no	no_enhancer	NA	NA
chr2	27214009	27214510	4.23532	3.7887	-0.446625	0.296255	0.591671	unaffected	intragenic	AC013472.4	40833	no	no_enhancer	NA	NA
chr2	27184504	27185005	4.69426	4.49372	-0.200534	0.453215	0.71081	unaffected	intragenic	AC013472.4	11328	no	no_enhancer	NA	NA
chr2	27193118	27193619	4.86855	4.93775	0.069194	0.950827	0.980506	unaffected	intragenic	AC013472.4	19942	no	no_enhancer	NA	NA
chr2	42199962	42200463	4.93399	4.41778	-0.516202	0.088587	0.330015	unaffected	intergenic	AC013480.2	-42302	no	no_enhancer	NA	NA
chr2	42236799	42237300	5.02788	4.78407	-0.243811	0.292569	0.588962	unaffected	intergenic	AC013480.2	-5465	no	nonKEE	42236200	42237200
chr2	42182669	42183170	5.92606	5.83446	-0.0915985	0.697378	0.859529	unaffected	intergenic	AC013480.2	-59595	no	nonKEE	42182200	42183000
chr2	104490388	104490889	6.1825	5.99891	-0.183594	0.626337	0.819915	unaffected	intragenic	AC013727.1	16960	no	nonKEE	104490400	104491000
chr17	25958355	25958856	4.34839	4.76216	0.413772	0.125758	0.397605	unaffected	intragenic	AC015688.3	7965	no	no_enhancer	NA	NA
chr17	25962389	25962890	4.81657	4.70177	-0.114793	0.689393	0.854945	unaffected	intragenic	AC015688.3	11999	no	nonKEE	25962600	25963200
chr11	5612784	5613285	5.09339	4.78739	-0.306007	0.476727	0.726456	unaffected	intragenic	AC015691.13	19232	no	no_enhancer	NA	NA
chr17	75029951	75030946	5.59299	6.80418	1.2112	2.53058e-07	5.10804e-05	increased	intergenic	AC015815.5	-45772	no	nonKEE	75029400	75034000
chr17	75032866	75033367	6.5718	7.37384	0.802034	0.000369323	0.00993985	increased	intergenic	AC015815.5	-43351	no	nonKEE	75029400	75034000
chr17	74994202	74994703	7.84978	8.47718	0.627401	0.0233544	0.155737	unaffected	intergenic	AC015815.5	-82015	no	nonKEE	74991200	74996600
chr17	75052171	75052672	5.39544	5.69238	0.296944	0.169987	0.460234	unaffected	intergenic	AC015815.5	-24046	no	nonKEE	75052000	75052400
chr17	75045432	75045933	4.51517	4.88314	0.367973	0.277829	0.575655	unaffected	intergenic	AC015815.5	-30785	no	no_enhancer	NA	NA
chr17	75062769	75063270	4.88738	5.10687	0.219486	0.46575	0.718818	unaffected	intergenic	AC015815.5	-13448	no	no_enhancer	NA	NA
chr17	75003111	75003612	5.75338	5.89096	0.137577	0.595572	0.802239	unaffected	intergenic	AC015815.5	-73106	no	no_enhancer	NA	NA
chr11	25579629	25580130	5.48609	4.62811	-0.857987	0.0110091	0.0991303	unaffected	intergenic	AC015820.1	20805	no	no_enhancer	NA	NA
chr17	34223190	34223691	4.69934	5.15882	0.45948	0.0860976	0.324991	unaffected	intragenic	AC015849.16	2479	no	no_enhancer	NA	NA
chr17	34207200	34207701	5.17816	5.70643	0.528268	0.0255313	0.164241	unaffected	intragenic	AC015849.2	11229	no	no_enhancer	NA	NA
chr17	899757	900258	7.90518	8.33434	0.429156	0.0801197	0.31258	unaffected	intergenic	AC015884.1	14481	no	no_enhancer	NA	NA
chr17	15790121	15790622	4.52474	4.91607	0.391332	0.113113	0.376774	unaffected	intergenic	AC015922.5	57438	no	no_enhancer	NA	NA
chr17	15731987	15732488	5.10552	5.29189	0.186366	0.454169	0.711608	unaffected	intergenic	AC015922.5	-195	no	no_enhancer	NA	NA
chr18	25440595	25441096	5.83599	4.99809	-0.837894	0.0562985	0.258111	unaffected	intergenic	AC015933.2	-93387	no	no_enhancer	NA	NA
chr18	25265711	25266212	4.87682	4.11559	-0.761229	0.0595715	0.266526	unaffected	intergenic	AC015933.2	-268271	no	no_enhancer	NA	NA
chr18	25358363	25358864	4.10331	3.58242	-0.520895	0.331407	0.620813	unaffected	intergenic	AC015933.2	-175619	no	no_enhancer	NA	NA
chr18	25388602	25389103	5.38632	5.01096	-0.375356	0.345556	0.63278	unaffected	intergenic	AC015933.2	-145380	no	no_enhancer	NA	NA
chr18	25425822	25426323	4.8783	4.60066	-0.277645	0.457639	0.713433	unaffected	intergenic	AC015933.2	-108160	no	no_enhancer	NA	NA
chr18	25329959	25330460	5.10463	4.90876	-0.195869	0.57174	0.788407	unaffected	intergenic	AC015933.2	-204023	no	no_enhancer	NA	NA
chr18	25349040	25349541	4.58686	4.41263	-0.174229	0.720317	0.872454	unaffected	intergenic	AC015933.2	-184942	no	no_enhancer	NA	NA
chr2	68592123	68592624	5.71152	5.74726	0.0357438	0.876216	0.948579	unaffected	intragenic	AC015969.3	3777	no	no_enhancer	NA	NA
chr2	68589065	68589566	5.96395	5.97763	0.0136827	0.964215	0.986293	unaffected	intragenic	AC015969.3	719	no	no_enhancer	NA	NA
chr8	53909842	53910343	4.53454	5.05632	0.521771	0.139555	0.417964	unaffected	intergenic	AC016113.1	-39846	no	no_enhancer	NA	NA
chr8	53931378	53931879	4.78184	4.61094	-0.170901	0.609849	0.810615	unaffected	intergenic	AC016113.1	-18310	no	no_enhancer	NA	NA
chr8	76560362	76560863	5.62399	4.77299	-0.851001	0.0348602	0.197617	unaffected	intergenic	AC016194.1	-137737	no	no_enhancer	NA	NA
chr8	76722283	76722784	5.41798	4.52299	-0.894993	0.0890159	0.330962	unaffected	intergenic	AC016194.1	23683	no	no_enhancer	NA	NA
chr8	76638129	76638630	5.39233	4.99667	-0.395661	0.298866	0.593385	unaffected	intergenic	AC016194.1	-59970	no	no_enhancer	NA	NA
chr17	1086729	1087230	7.23114	7.224	-0.00713629	0.970124	0.988664	unaffected	intragenic	AC016292.1	1542	no	nonKEE	1083600	1088400
chr8	123750171	123750672	4.79772	4.65202	-0.145696	0.646436	0.831556	unaffected	intergenic	AC016405.1	-30841	no	no_enhancer	NA	NA
chr8	123745766	123746267	6.26002	6.17864	-0.0813819	0.666455	0.843301	unaffected	intergenic	AC016405.1	-35246	no	nonKEE	123746000	123746600
chr8	123723312	123723813	4.62226	4.51214	-0.110118	0.745801	0.885696	unaffected	intergenic	AC016405.1	-57700	no	no_enhancer	NA	NA
chr8	123780935	123781436	4.38197	4.45487	0.0729007	0.780037	0.903514	unaffected	intergenic	AC016405.1	-77	no	no_enhancer	NA	NA
chr5	63680546	63681047	5.00203	4.97679	-0.0252356	0.962133	0.985465	unaffected	intergenic	AC016561.1	-19292	no	no_enhancer	NA	NA
chr5	14925993	14926494	7.47797	6.60344	-0.874529	6.95342e-05	0.00307916	decreased	intergenic	AC016575.1	15326	no	no_enhancer	NA	NA
chr19	59084015	59084516	8.52038	8.74447	0.224089	0.391001	0.666392	unaffected	intragenic	AC016629.8	13519	no	no_enhancer	NA	NA
chr19	59070751	59071252	7.37432	7.60104	0.226723	0.424946	0.691815	unaffected	intragenic	AC016629.8	255	no	no_enhancer	NA	NA
chr19	59070123	59070624	8.67715	8.81806	0.140916	0.519753	0.75494	unaffected	intragenic	AC016629.8	128	no	no_enhancer	NA	NA
chr19	59084605	59085106	8.78014	8.8608	0.0806629	0.763137	0.894599	unaffected	intragenic	AC016629.8	14109	no	no_enhancer	NA	NA
chr2	151270308	151270809	5.14666	5.18237	0.0357136	0.944371	0.977472	unaffected	intergenic	AC016682.1	242371	no	no_enhancer	NA	NA
chr2	46456615	46457116	5.14286	4.48886	-0.653993	0.0157867	0.123742	unaffected	intergenic	AC016696.1	-26883	no	no_enhancer	NA	NA
chr2	46457180	46457681	5.55901	5.545	-0.0140134	0.936976	0.974064	unaffected	intergenic	AC016696.1	-26318	no	no_enhancer	NA	NA
chr2	70322240	70322741	5.74242	5.76523	0.0228088	0.894289	0.956346	unaffected	intragenic	AC016700.2	5387	yes	nonKEE	70322400	70323600
chr2	70363048	70363549	6.84879	6.24439	-0.604396	0.0521929	0.248406	unaffected	intergenic	AC016700.4	33365	no	nonKEE	70360400	70364600
chr2	70368341	70368842	6.97996	6.59983	-0.380132	0.0615683	0.271508	unaffected	intergenic	AC016700.4	38658	no	no_enhancer	NA	NA
chr2	70369748	70370249	8.36849	8.5951	0.226618	0.377274	0.656742	unaffected	intergenic	AC016700.4	40065	no	no_enhancer	NA	NA
chr2	70359819	70360320	6.23389	6.37006	0.136172	0.54043	0.767685	unaffected	intergenic	AC016700.4	30136	no	no_enhancer	NA	NA
chr2	70347347	70347848	5.21929	6.12615	0.90686	0.000202839	0.00649202	increased	intergenic	AC016700.5	-3320	no	nonKEE	70346000	70354000
chr2	70351909	70352410	6.25357	6.71738	0.463819	0.0605293	0.268816	unaffected	intragenic	AC016700.5	741	no	nonKEE	70346000	70354000
chr2	70348380	70348881	5.68416	6.1754	0.491241	0.095111	0.343407	unaffected	intergenic	AC016700.5	-2287	no	nonKEE	70346000	70354000
chr2	70334863	70335364	4.98417	5.30833	0.324157	0.20381	0.500168	unaffected	intergenic	AC016700.5	-15804	no	no_enhancer	NA	NA
chr2	70351128	70351629	7.04869	6.93305	-0.115641	0.680331	0.85032	unaffected	intragenic	AC016700.5	461	no	nonKEE	70346000	70354000
chr2	140168717	140169218	6.51347	5.49424	-1.01923	0.000252668	0.00759957	decreased	intergenic	AC016710.1	-58127	no	no_enhancer	NA	NA
chr2	140214976	140215477	5.02194	4.36078	-0.661153	0.172302	0.463371	unaffected	intergenic	AC016710.1	-11868	no	no_enhancer	NA	NA
chr2	140223329	140223830	5.42262	5.25432	-0.168302	0.630957	0.82293	unaffected	intergenic	AC016710.1	-3515	no	no_enhancer	NA	NA
chr2	223654027	223654528	5.04687	4.69775	-0.349122	0.287585	0.584659	unaffected	intergenic	AC016712.2	62851	no	no_enhancer	NA	NA
chr2	223595328	223595829	6.10564	5.83096	-0.274684	0.364743	0.647378	unaffected	intergenic	AC016712.2	4152	no	no_enhancer	NA	NA
chr2	168719207	168719708	6.89351	6.11107	-0.78244	0.00148681	0.0262583	decreased	intragenic	AC016723.4	47923	no	no_enhancer	NA	NA
chr2	158038733	158039234	6.17346	5.43087	-0.742592	0.00037114	0.00996022	decreased	intergenic	AC016732.2	-28125	no	no_enhancer	NA	NA
chr2	157964277	157964778	5.36225	4.42828	-0.933972	0.00104823	0.0208456	decreased	intergenic	AC016732.2	-102581	no	no_enhancer	NA	NA
chr2	157912086	157913017	6.38878	5.74313	-0.645655	0.0242387	0.159063	unaffected	intergenic	AC016732.2	-154342	no	no_enhancer	NA	NA
chr2	158039251	158039752	6.13818	5.54062	-0.597555	0.0528309	0.250161	unaffected	intergenic	AC016732.2	-27607	no	no_enhancer	NA	NA
chr2	158050538	158051039	4.95164	4.22016	-0.731478	0.0787755	0.309625	unaffected	intergenic	AC016732.2	-16320	no	no_enhancer	NA	NA
chr2	157937834	157938335	4.5222	4.99494	0.472735	0.139987	0.418753	unaffected	intergenic	AC016732.2	-129024	no	no_enhancer	NA	NA
chr2	158007214	158007715	5.42089	5.01073	-0.410152	0.240661	0.539781	unaffected	intergenic	AC016732.2	-59644	no	no_enhancer	NA	NA
chr2	157932983	157933484	4.90243	5.30661	0.404181	0.281169	0.578568	unaffected	intergenic	AC016732.2	-133875	no	no_enhancer	NA	NA
chr2	157902823	157903324	4.72299	4.79938	0.0763915	0.780205	0.90357	unaffected	intergenic	AC016732.2	-164035	no	no_enhancer	NA	NA
chr2	158049495	158049996	4.9755	4.9335	-0.0420036	0.942222	0.976348	unaffected	intergenic	AC016732.2	-17363	no	no_enhancer	NA	NA
chr2	43186453	43186954	6.62208	7.01589	0.393808	0.0901808	0.33352	unaffected	intergenic	AC016735.1	-41541	no	nonKEE	43184600	43191200
chr2	43188556	43189057	6.5434	6.26571	-0.277689	0.163444	0.451598	unaffected	intergenic	AC016735.1	-39438	no	nonKEE	43184600	43191200
chr2	43189504	43190005	6.19449	6.34953	0.155038	0.50132	0.742685	unaffected	intergenic	AC016735.1	-38490	no	nonKEE	43184600	43191200
chr2	43173846	43174347	4.6779	4.66928	-0.00861935	0.980832	0.993209	unaffected	intergenic	AC016735.1	-54148	no	no_enhancer	NA	NA
chr2	43268900	43269401	4.55338	3.37583	-1.17755	0.00391644	0.0502253	unaffected	intragenic	AC016735.3	568	no	no_enhancer	NA	NA
chr2	43274221	43274722	5.86367	5.24867	-0.615001	0.0123481	0.106481	unaffected	intergenic	AC016735.3	5889	no	nonKEE	43274200	43275000
chr2	43273515	43274016	5.94391	5.38376	-0.560151	0.0209381	0.145662	unaffected	intergenic	AC016735.3	5183	no	no_enhancer	NA	NA
chr2	174904487	174904988	6.4045	6.43264	0.0281416	0.948738	0.979398	unaffected	intergenic	AC016737.1	-2748	no	nonKEE	174904200	174905000
chr2	101618450	101618951	7.01163	7.22573	0.214093	0.319367	0.611164	unaffected	intragenic	AC016738.4	8312	yes	no_enhancer	NA	NA
chr2	114147989	114148490	7.18852	7.03584	-0.15268	0.380186	0.658934	unaffected	intergenic	AC016745.1	-56502	no	nonKEE	114148400	114149200
chr2	176670276	176670777	4.84253	4.08881	-0.753725	0.00585889	0.0658365	unaffected	intergenic	AC016751.2	-98322	no	no_enhancer	NA	NA
chr2	176440367	176440868	6.85953	7.04688	0.187355	0.311513	0.60383	unaffected	intergenic	AC016751.2	-328231	no	no_enhancer	NA	NA
chr2	176554781	176555282	4.53557	4.24936	-0.286216	0.382568	0.660419	unaffected	intergenic	AC016751.2	-213817	no	no_enhancer	NA	NA
chr2	176671623	176672124	5.4206	5.28072	-0.139874	0.626872	0.819984	unaffected	intergenic	AC016751.2	-96975	no	no_enhancer	NA	NA
chr2	176417562	176418063	4.45109	4.55683	0.105738	0.727453	0.876603	unaffected	intergenic	AC016751.2	-351036	no	no_enhancer	NA	NA
chr2	176768164	176768665	4.61788	4.71784	0.099961	0.701858	0.862002	unaffected	intragenic	AC016751.3	6100	no	no_enhancer	NA	NA
chr2	239140032	239140533	5.08729	4.93135	-0.155937	0.530304	0.76161	unaffected	intragenic	AC016757.3	6839	no	no_enhancer	NA	NA
chr2	23107525	23108026	7.05926	7.22834	0.169077	0.350451	0.636755	unaffected	intergenic	AC016768.1	-132971	no	no_enhancer	NA	NA
chr7	130598057	130598558	7.46181	7.22209	-0.239721	0.213189	0.510777	unaffected	intragenic	AC016831.7	59578	no	no_enhancer	NA	NA
chr7	130581693	130582194	5.19296	5.12319	-0.0697713	0.810909	0.917608	unaffected	intragenic	AC016831.7	43214	no	no_enhancer	NA	NA
chr7	130606133	130606634	7.68632	7.69299	0.00667825	0.971457	0.989277	unaffected	intragenic	AC016831.7	67654	no	no_enhancer	NA	NA
chr2	30338480	30338981	4.92509	4.76643	-0.158663	0.577856	0.792338	unaffected	intragenic	AC016907.3	64548	no	no_enhancer	NA	NA
chr2	84304576	84305077	5.27239	4.85751	-0.414877	0.254315	0.553355	unaffected	intergenic	AC016908.1	46312	no	no_enhancer	NA	NA
chr3	103513513	103514014	4.97107	4.29154	-0.679525	0.0748384	0.301191	unaffected	intergenic	AC016970.1	-259538	no	no_enhancer	NA	NA
chr3	103771869	103772370	4.75441	4.89092	0.13651	0.65908	0.838948	unaffected	intergenic	AC016970.1	-1182	no	no_enhancer	NA	NA
chr3	103759705	103760206	5.19653	5.28404	0.0875091	0.858934	0.941012	unaffected	intergenic	AC016970.1	-13346	no	no_enhancer	NA	NA
chr2	38735428	38735929	5.52979	5.48338	-0.0464147	0.789972	0.908037	unaffected	intragenic	AC016995.3	101567	no	no_enhancer	NA	NA
chr2	38725202	38725703	6.81536	6.83108	0.015724	0.937637	0.974235	unaffected	intragenic	AC016995.3	91341	no	no_enhancer	NA	NA
chr2	112368212	112368713	4.89696	4.91266	0.0156928	0.913967	0.965257	unaffected	intragenic	AC017002.4	2794	no	no_enhancer	NA	NA
chr2	6364349	6364850	5.15664	6.04795	0.891305	0.000245762	0.00746813	increased	intergenic	AC017053.1	-88236	no	no_enhancer	NA	NA
chr2	6450476	6450977	5.78609	6.30623	0.520139	0.0127396	0.108603	unaffected	intergenic	AC017053.1	-2109	no	no_enhancer	NA	NA
chr2	6449930	6450431	6.55045	6.97556	0.425108	0.0345186	0.196553	unaffected	intergenic	AC017053.1	-2655	no	no_enhancer	NA	NA
chr2	6308567	6309068	5.07114	4.84626	-0.224882	0.510944	0.748973	unaffected	intergenic	AC017053.1	-144018	no	no_enhancer	NA	NA
chr7	17604376	17604877	4.98534	4.67085	-0.314485	0.336233	0.624802	unaffected	intergenic	AC017060.1	101307	no	no_enhancer	NA	NA
chr7	17648034	17648535	4.41584	4.41973	0.00389288	0.970477	0.988811	unaffected	intergenic	AC017060.1	144965	no	no_enhancer	NA	NA
chr2	114451088	114451589	6.63531	6.49752	-0.137791	0.461574	0.716135	unaffected	intragenic	AC017074.2	15809	no	nonKEE	114450600	114451800
chr2	114450158	114450659	5.77157	5.68011	-0.091454	0.692567	0.856805	unaffected	intragenic	AC017074.2	14879	no	nonKEE	114450600	114451800
chr2	114457678	114458179	5.70829	5.77459	0.0663023	0.819999	0.922443	unaffected	intragenic	AC017074.2	22399	no	nonKEE	114457200	114457800
chr2	128990984	128991485	6.08976	6.28612	0.19636	0.334591	0.623454	unaffected	intergenic	AC017079.4	15822	no	no_enhancer	NA	NA
chr2	149371852	149372353	5.89478	5.58086	-0.313915	0.198003	0.494455	unaffected	intergenic	AC017080.1	19125	no	no_enhancer	NA	NA
chr2	207256770	207257271	4.10648	4.32542	0.218938	0.527369	0.75961	unaffected	intergenic	AC017081.1	36307	no	no_enhancer	NA	NA
chr2	187558515	187559016	7.3926	7.22881	-0.163797	0.551519	0.775317	unaffected	intragenic	AC017101.10	52449	no	no_enhancer	NA	NA
chr2	187552387	187552888	4.54346	4.55459	0.0111356	0.881794	0.950783	unaffected	intragenic	AC017101.10	46321	no	no_enhancer	NA	NA
chr2	232256658	232257159	4.08897	5.22116	1.13219	0.000329654	0.00917232	increased	intragenic	AC017104.6	2971	no	no_enhancer	NA	NA
chr2	232258229	232258730	5.43758	5.74511	0.307532	0.296935	0.592196	unaffected	intragenic	AC017104.6	4542	no	nonKEE	232257200	232259000
chr3	34303410	34303911	5.17879	3.85211	-1.32668	0.000154143	0.00536943	decreased	intragenic	AC018359.1	102584	no	no_enhancer	NA	NA
chr3	34114170	34114671	5.77751	5.40369	-0.373822	0.161369	0.44858	unaffected	intergenic	AC018359.1	-86155	no	no_enhancer	NA	NA
chr3	34049657	34050158	7.28061	6.98809	-0.292523	0.199007	0.495328	unaffected	intergenic	AC018359.1	-150668	no	no_enhancer	NA	NA
chr3	34059744	34060245	5.6061	5.3279	-0.278203	0.322911	0.61426	unaffected	intergenic	AC018359.1	-140581	no	no_enhancer	NA	NA
chr3	33957207	33957708	4.35599	4.63291	0.276914	0.34406	0.631376	unaffected	intergenic	AC018359.1	-243118	no	no_enhancer	NA	NA
chr3	33953263	33953764	4.82223	4.5065	-0.315728	0.392621	0.667554	unaffected	intergenic	AC018359.1	-247062	no	no_enhancer	NA	NA
chr3	34058619	34059120	5.15325	4.90406	-0.249198	0.396454	0.670511	unaffected	intergenic	AC018359.1	-141706	no	no_enhancer	NA	NA
chr3	33925636	33926137	5.39049	5.25266	-0.13783	0.6607	0.839744	unaffected	intergenic	AC018359.1	-274689	no	no_enhancer	NA	NA
chr3	34242015	34242516	5.7191	5.61309	-0.106013	0.767897	0.897335	unaffected	intragenic	AC018359.1	41189	no	no_enhancer	NA	NA
chr3	33924910	33925411	5.0281	5.0831	0.0549991	0.87282	0.947099	unaffected	intergenic	AC018359.1	-275415	no	no_enhancer	NA	NA
chr3	34239996	34240497	5.41522	5.453	0.0377787	0.881754	0.950775	unaffected	intragenic	AC018359.1	39170	no	nonKEE	34239800	34240600
chr3	34403369	34403870	5.93042	5.88676	-0.0436611	0.890137	0.954218	unaffected	intragenic	AC018359.1	202543	no	no_enhancer	NA	NA
chr3	34393610	34394111	4.91034	4.87856	-0.031774	0.922291	0.968861	unaffected	intragenic	AC018359.1	192784	no	no_enhancer	NA	NA
chr3	34151235	34151736	5.26243	5.22245	-0.0399821	0.959419	0.98416	unaffected	intergenic	AC018359.1	-49090	no	no_enhancer	NA	NA
chr3	34119170	34119671	5.16391	5.13793	-0.0259801	0.99379	0.998189	unaffected	intergenic	AC018359.1	-81155	no	no_enhancer	NA	NA
chr3	34897981	34898482	5.55969	5.11712	-0.442571	0.106806	0.365219	unaffected	intergenic	AC018359.3	331671	no	no_enhancer	NA	NA
chr3	34688466	34688967	4.81145	4.38086	-0.430585	0.234692	0.533866	unaffected	intergenic	AC018359.3	122156	no	no_enhancer	NA	NA
chr3	34633722	34634223	4.64876	4.26143	-0.387324	0.298695	0.593288	unaffected	intergenic	AC018359.3	67412	no	no_enhancer	NA	NA
chr3	34769167	34769668	4.3834	4.11786	-0.265541	0.537806	0.766295	unaffected	intergenic	AC018359.3	202857	no	no_enhancer	NA	NA
chr3	34904930	34905926	7.72248	7.73575	0.0132715	0.946344	0.978414	unaffected	intergenic	AC018359.3	338620	no	no_enhancer	NA	NA
chr3	142884400	142884901	4.97391	4.31497	-0.658934	0.0273103	0.170797	unaffected	intragenic	AC018450.1	411	no	no_enhancer	NA	NA
chr7	112626353	112626854	7.03275	6.83841	-0.194337	0.391273	0.666611	unaffected	intragenic	AC018464.3	31652	no	nonKEE	112625600	112626600
chr7	112610771	112611272	4.03691	3.76941	-0.267499	0.58536	0.796615	unaffected	intragenic	AC018464.3	16070	no	no_enhancer	NA	NA
chr7	112630643	112631144	5.09173	5.18657	0.0948394	0.745089	0.885291	unaffected	intragenic	AC018464.3	35942	no	no_enhancer	NA	NA
chr7	35768827	35769328	5.56909	6.08641	0.517312	0.0383486	0.208415	unaffected	intragenic	AC018647.3	14183	no	nonKEE	35768200	35769200
chr7	35769967	35770468	5.53258	5.77162	0.239035	0.261589	0.559767	unaffected	intragenic	AC018647.3	15323	no	no_enhancer	NA	NA
chr7	35764812	35765313	5.09945	5.26572	0.166263	0.50485	0.744952	unaffected	intragenic	AC018647.3	10168	no	no_enhancer	NA	NA
chr2	199884528	199885029	4.52627	3.73189	-0.794382	0.0304041	0.182165	unaffected	intragenic	AC018717.1	137231	no	no_enhancer	NA	NA
chr2	199770673	199771174	5.21141	5.68243	0.471023	0.0538013	0.252431	unaffected	intragenic	AC018717.1	23376	no	no_enhancer	NA	NA
chr2	199826994	199827495	4.98571	4.15279	-0.832919	0.0558649	0.257168	unaffected	intragenic	AC018717.1	79697	no	no_enhancer	NA	NA
chr2	199755154	199755655	4.7687	4.35748	-0.411224	0.260504	0.558788	unaffected	intragenic	AC018717.1	7857	no	no_enhancer	NA	NA
chr2	199778349	199778850	7.89108	7.76428	-0.126803	0.635392	0.825691	unaffected	intragenic	AC018717.1	31052	no	no_enhancer	NA	NA
chr2	152012876	152013377	7.10364	6.65857	-0.445072	0.0293591	0.178454	unaffected	intragenic	AC018731.3	38407	no	no_enhancer	NA	NA
chr2	152022860	152023361	5.29834	4.80475	-0.493595	0.0731671	0.297987	unaffected	intragenic	AC018731.3	48391	no	no_enhancer	NA	NA
chr2	152013505	152014006	5.03795	4.57959	-0.458358	0.110338	0.371557	unaffected	intragenic	AC018731.3	39036	no	no_enhancer	NA	NA
chr2	152006694	152007195	4.82282	4.67667	-0.146148	0.625701	0.819498	unaffected	intragenic	AC018731.3	32225	no	no_enhancer	NA	NA
chr2	151908091	151908592	5.40876	5.25135	-0.157407	0.678406	0.849415	unaffected	intergenic	AC018731.3	-65877	no	no_enhancer	NA	NA
chr2	152018857	152019358	4.76865	4.63772	-0.130936	0.779388	0.90321	unaffected	intragenic	AC018731.3	44388	no	no_enhancer	NA	NA
chr2	151952681	151953182	4.62403	4.51864	-0.105387	0.801622	0.913815	unaffected	intergenic	AC018731.3	-21287	no	no_enhancer	NA	NA
chr2	187816261	187816762	4.10729	4.35256	0.245276	0.481185	0.729288	unaffected	intergenic	AC018735.1	-49841	no	no_enhancer	NA	NA
chr19	52097484	52097985	6.26824	6.67978	0.411544	0.124163	0.395309	unaffected	intragenic	AC018755.16	171	no	no_enhancer	NA	NA
chr19	52111131	52111632	4.32006	4.42763	0.10757	0.697598	0.859659	unaffected	intergenic	AC018755.16	13317	no	no_enhancer	NA	NA
chr3	4909958	4910459	8.20103	8.26381	0.0627791	0.719191	0.871783	unaffected	intragenic	AC018816.3	53980	no	no_enhancer	NA	NA
chr3	4889720	4890221	4.32679	4.23746	-0.0893311	0.920021	0.968007	unaffected	intragenic	AC018816.3	33742	no	no_enhancer	NA	NA
chr2	121426957	121427458	6.7877	5.77679	-1.01091	3.42467e-05	0.00177985	decreased	intergenic	AC018866.1	-16753	no	no_enhancer	NA	NA
chr2	121453151	121453652	5.99184	5.86764	-0.124202	0.48787	0.733519	unaffected	intragenic	AC018866.1	8940	no	no_enhancer	NA	NA
chr2	121437755	121438256	4.65785	4.72512	0.0672721	0.78193	0.904402	unaffected	intergenic	AC018866.1	-5955	no	no_enhancer	NA	NA
chr2	175643126	175643627	7.98199	8.30114	0.319155	0.0641867	0.277873	unaffected	intergenic	AC018890.4	-4147	no	no_enhancer	NA	NA
chr2	175652469	175652970	7.6213	7.61313	-0.00816509	0.98264	0.993899	unaffected	intragenic	AC018890.4	4695	no	nonKEE	175651600	175654200
chr2	175498236	175498737	5.42553	4.75636	-0.669173	0.00815721	0.0818463	unaffected	intragenic	AC018890.6	86367	yes	no_enhancer	NA	NA
chr2	175582005	175582506	5.26582	4.63376	-0.632062	0.0215205	0.148162	unaffected	intragenic	AC018890.6	170136	yes	no_enhancer	NA	NA
chr2	175462240	175462741	5.33604	4.84932	-0.486724	0.0438511	0.224769	unaffected	intragenic	AC018890.6	50371	yes	KEE	175462400	175464600
chr2	175653219	175653720	7.03709	7.38663	0.349547	0.135008	0.411223	unaffected	intergenic	AC018890.6	241350	yes	nonKEE	175651600	175654200
chr2	175548047	175548548	4.67142	5.00726	0.335841	0.218285	0.516505	unaffected	intragenic	AC018890.6	136178	yes	no_enhancer	NA	NA
chr2	175564659	175565160	4.6584	4.34986	-0.308534	0.326827	0.617471	unaffected	intragenic	AC018890.6	152790	yes	no_enhancer	NA	NA
chr2	175499109	175499610	4.74759	5.01906	0.27147	0.337237	0.625642	unaffected	intragenic	AC018890.6	87240	yes	no_enhancer	NA	NA
chr2	175458227	175458728	6.32437	6.54168	0.217311	0.404665	0.676779	unaffected	intragenic	AC018890.6	46358	yes	no_enhancer	NA	NA
chr2	175561869	175562370	4.96604	4.77511	-0.190935	0.500024	0.74174	unaffected	intragenic	AC018890.6	150000	yes	no_enhancer	NA	NA
chr2	175636222	175636723	5.32168	5.435	0.113315	0.613607	0.812512	unaffected	intragenic	AC018890.6	224353	yes	no_enhancer	NA	NA
chr2	175613532	175614033	4.50314	4.4513	-0.051839	0.743157	0.88414	unaffected	intragenic	AC018890.6	201663	yes	no_enhancer	NA	NA
chr2	175546761	175548010	6.89454	6.87041	-0.0241269	0.872844	0.947099	unaffected	intragenic	AC018890.6	134892	yes	no_enhancer	NA	NA
chr2	175467966	175468467	4.307	4.34895	0.0419511	0.943641	0.977049	unaffected	intragenic	AC018890.6	56097	yes	no_enhancer	NA	NA
chr2	97711673	97712174	4.24675	4.91125	0.664499	0.0290367	0.177455	unaffected	intergenic	AC018892.3	10475	no	no_enhancer	NA	NA
chr2	7237317	7237818	5.16304	5.3848	0.221753	0.431286	0.696783	unaffected	intergenic	AC019048.1	34459	no	no_enhancer	NA	NA
chr2	130607052	130607553	3.78523	4.76406	0.978829	0.00236938	0.0357345	increased	intergenic	AC019050.1	353182	no	no_enhancer	NA	NA
chr2	130569595	130570096	5.4408	6.07695	0.636156	0.00421089	0.05283	unaffected	intergenic	AC019050.1	315725	no	no_enhancer	NA	NA
chr2	130491149	130491650	3.9425	4.53491	0.592408	0.0534875	0.251749	unaffected	intergenic	AC019050.1	237279	no	no_enhancer	NA	NA
chr2	130621210	130621711	5.77008	6.0621	0.292024	0.184342	0.478657	unaffected	intergenic	AC019050.1	367340	no	nonKEE	130620800	130621400
chr2	130393036	130393537	6.10316	6.38103	0.277868	0.188164	0.483425	unaffected	intergenic	AC019050.1	139166	no	no_enhancer	NA	NA
chr2	130431469	130431970	5.15663	5.39743	0.2408	0.362041	0.645403	unaffected	intergenic	AC019050.1	177599	no	no_enhancer	NA	NA
chr2	130257256	130257757	4.22503	4.03897	-0.186066	0.616299	0.814274	unaffected	intergenic	AC019050.1	3386	no	no_enhancer	NA	NA
chr2	19923276	19923777	4.99333	4.35077	-0.642564	0.0167943	0.12828	unaffected	intergenic	AC019055.1	11800	no	no_enhancer	NA	NA
chr2	149282041	149282542	6.34238	5.42934	-0.91304	0.00040196	0.0105255	decreased	intergenic	AC019070.1	228816	no	no_enhancer	NA	NA
chr2	149303797	149304298	6.37472	5.60153	-0.773187	0.000708913	0.0159059	decreased	intergenic	AC019070.1	250572	no	no_enhancer	NA	NA
chr2	149310482	149310983	5.7879	5.2641	-0.523804	0.123479	0.39417	unaffected	intergenic	AC019070.1	257257	no	no_enhancer	NA	NA
chr2	108800789	108801290	4.58218	4.15147	-0.430713	0.231059	0.529815	unaffected	intragenic	AC019100.3	16585	no	no_enhancer	NA	NA
chr2	108786418	108786919	4.78339	4.30155	-0.481842	0.318405	0.61025	unaffected	intragenic	AC019100.3	2214	no	no_enhancer	NA	NA
chr2	108883509	108884010	4.14311	4.68868	0.545565	0.0749328	0.301288	unaffected	intergenic	AC019100.7	-9258	no	no_enhancer	NA	NA
chr2	225076547	225077048	5.6883	6.05698	0.368675	0.136702	0.413684	unaffected	intergenic	AC019109.1	42166	no	no_enhancer	NA	NA
chr2	2937189	2937690	6.62547	7.47959	0.85412	1.57713e-05	0.00101547	increased	intragenic	AC019118.2	38369	no	no_enhancer	NA	NA
chr2	3104069	3104570	6.23344	5.67257	-0.560871	0.0353352	0.198978	unaffected	intragenic	AC019118.2	205249	no	no_enhancer	NA	NA
chr2	2996249	2996750	4.61382	4.17405	-0.439777	0.150765	0.434023	unaffected	intragenic	AC019118.2	97429	no	no_enhancer	NA	NA
chr2	3099836	3100337	4.85448	5.08702	0.232536	0.315324	0.607389	unaffected	intragenic	AC019118.2	201016	no	no_enhancer	NA	NA
chr2	3005355	3005856	4.7644	4.70578	-0.0586197	0.84516	0.934657	unaffected	intragenic	AC019118.2	106535	no	no_enhancer	NA	NA
chr2	2883531	2884032	6.40536	6.40564	0.000278382	0.986883	0.995244	unaffected	intergenic	AC019118.2	-14788	no	nonKEE	2883600	2883800
chr2	3146042	3146543	4.62584	5.39089	0.765051	0.00983085	0.0926011	unaffected	intragenic	AC019118.3	10689	no	no_enhancer	NA	NA
chr2	3155126	3155627	5.61386	6.12003	0.506168	0.0181272	0.134133	unaffected	intergenic	AC019118.4	-4900	no	nonKEE	3154600	3156000
chr2	44317665	44318166	5.97175	5.71542	-0.256329	0.222162	0.520626	unaffected	intergenic	AC019129.1	24632	no	no_enhancer	NA	NA
chr2	44325166	44325667	4.64426	4.44792	-0.196339	0.405848	0.677671	unaffected	intergenic	AC019129.1	32133	no	no_enhancer	NA	NA
chr2	44271296	44271797	6.45542	6.59453	0.139106	0.530018	0.761406	unaffected	intergenic	AC019129.1	-21236	no	no_enhancer	NA	NA
chr2	44327546	44328047	5.03281	4.95105	-0.0817565	0.671633	0.846151	unaffected	intergenic	AC019129.1	34513	no	no_enhancer	NA	NA
chr2	44314272	44314773	6.01971	6.05573	0.0360128	0.907283	0.962335	unaffected	intergenic	AC019129.1	21239	no	no_enhancer	NA	NA
chr2	165706690	165707191	5.98854	6.18359	0.195049	0.492038	0.736189	unaffected	intergenic	AC019181.2	9431	no	no_enhancer	NA	NA
chr2	158269776	158270277	4.92446	3.86452	-1.05994	0.000572865	0.013693	decreased	intergenic	AC019201.1	-27785	yes	no_enhancer	NA	NA
chr2	158348677	158349178	5.1961	5.01986	-0.176238	0.607724	0.809658	unaffected	intergenic	AC019201.1	50615	yes	no_enhancer	NA	NA
chr2	158354069	158354570	4.73723	4.61232	-0.124916	0.716059	0.869878	unaffected	intergenic	AC019201.1	56007	yes	no_enhancer	NA	NA
chr2	158260851	158261352	5.69872	5.61411	-0.0846112	0.797491	0.911899	unaffected	intergenic	AC019201.1	-36710	yes	no_enhancer	NA	NA
chr2	158365212	158365713	5.44238	5.39122	-0.0511584	0.904916	0.961429	unaffected	intergenic	AC019201.1	67150	yes	no_enhancer	NA	NA
chr2	158380180	158380681	6.07311	6.08179	0.00868237	0.965036	0.986658	unaffected	intergenic	AC019201.1	82118	yes	no_enhancer	NA	NA
chr2	199480681	199481182	5.26564	4.68016	-0.585475	0.172392	0.463516	unaffected	intragenic	AC019330.1	62762	no	no_enhancer	NA	NA
chr2	199628501	199629002	5.13887	4.7473	-0.391577	0.327163	0.617793	unaffected	intragenic	AC019330.1	210582	no	no_enhancer	NA	NA
chr2	199498412	199498913	5.20605	4.89551	-0.31054	0.445418	0.705694	unaffected	intragenic	AC019330.1	80493	no	no_enhancer	NA	NA
chr2	138505017	138505518	4.13009	5.31285	1.18276	2.81273e-05	0.00154886	increased	intergenic	AC020601.1	-130806	no	no_enhancer	NA	NA
chr2	138464514	138465015	8.69888	8.55536	-0.143516	0.389898	0.665463	unaffected	intergenic	AC020601.1	-171309	no	nonKEE	138464800	138465600
chr2	138623469	138623970	4.97389	4.70315	-0.270741	0.469437	0.721587	unaffected	intergenic	AC020601.1	-12354	no	no_enhancer	NA	NA
chr2	138555173	138555674	6.07127	5.97781	-0.0934571	0.789704	0.907832	unaffected	intergenic	AC020601.1	-80650	no	no_enhancer	NA	NA
chr2	138584209	138584710	4.51572	4.57852	0.0628057	0.879274	0.949802	unaffected	intergenic	AC020601.1	-51614	no	no_enhancer	NA	NA
chr2	138462835	138463336	5.86279	5.85874	-0.00405305	0.951066	0.980551	unaffected	intergenic	AC020601.1	-172988	no	no_enhancer	NA	NA
chr16	4852719	4853220	8.35356	8.61062	0.257063	0.276432	0.574389	unaffected	intragenic	AC020663.1	13	no	no_enhancer	NA	NA
chr4	154837288	154837789	5.2153	4.67438	-0.540928	0.0446145	0.227054	unaffected	intergenic	AC020703.1	42769	no	no_enhancer	NA	NA
chr4	155126589	155127090	5.66055	5.13554	-0.525007	0.0779249	0.308178	unaffected	intergenic	AC020703.1	332070	no	no_enhancer	NA	NA
chr4	154871206	154871707	6.18189	5.89043	-0.291458	0.287943	0.585007	unaffected	intergenic	AC020703.1	76687	no	no_enhancer	NA	NA
chr4	155003867	155004368	4.24494	4.10023	-0.144711	0.736263	0.880975	unaffected	intergenic	AC020703.1	209348	no	no_enhancer	NA	NA
chr7	50310158	50310659	4.24271	5.5099	1.26719	3.8499e-06	0.000389203	increased	intergenic	AC020743.4	-3727	no	no_enhancer	NA	NA
chr7	50252855	50253356	6.15058	5.97599	-0.174588	0.389835	0.665458	unaffected	intergenic	AC020743.4	-61030	no	nonKEE	50252200	50254000
chr7	50252155	50252656	5.72198	5.59539	-0.126582	0.660111	0.83938	unaffected	intergenic	AC020743.4	-61730	no	nonKEE	50252200	50254000
chr7	50306400	50306901	6.97043	6.98763	0.0172038	0.878902	0.949708	unaffected	intergenic	AC020743.4	-7485	no	nonKEE	50306600	50308600
chr19	35203514	35204015	4.43621	4.06093	-0.375278	0.232489	0.531352	unaffected	intergenic	AC020910.1	-9314	no	no_enhancer	NA	NA
chr19	35168266	35168767	7.93472	8.35437	0.419653	0.115355	0.380542	unaffected	intragenic	AC020910.2	1268	no	no_enhancer	NA	NA
chr19	42325090	42325591	4.21181	4.33552	0.123709	0.762936	0.894571	unaffected	intergenic	AC020956.3	-12149	no	no_enhancer	NA	NA
chr2	219221264	219221765	4.51919	4.71056	0.191364	0.519586	0.75486	unaffected	intragenic	AC021016.8	29652	no	no_enhancer	NA	NA
chr2	6492257	6492758	4.36125	5.12352	0.762268	0.00782877	0.0795744	unaffected	intergenic	AC021021.2	-143377	no	no_enhancer	NA	NA
chr2	6500980	6501481	8.12351	8.23257	0.109066	0.484913	0.731678	unaffected	intergenic	AC021021.2	-134654	no	nonKEE	6500400	6501200
chr2	6533122	6533623	4.97708	5.12584	0.148755	0.660109	0.83938	unaffected	intergenic	AC021021.2	-102512	no	no_enhancer	NA	NA
chr2	6485601	6486102	6.06198	6.14795	0.0859668	0.705209	0.863585	unaffected	intergenic	AC021021.2	-150033	no	no_enhancer	NA	NA
chr2	6477506	6478007	6.20988	6.19567	-0.0142074	0.916636	0.966256	unaffected	intergenic	AC021021.2	-158128	no	no_enhancer	NA	NA
chr2	96981475	96981976	6.2398	5.28429	-0.955509	3.68846e-05	0.00188443	decreased	intragenic	AC021188.4	8474	yes	KEE	96980600	96984800
chr2	96986923	96987899	8.17247	8.47503	0.302567	0.189944	0.48546	unaffected	intragenic	AC021188.4	13922	yes	no_enhancer	NA	NA
chr7	155754927	155755428	5.62474	4.83274	-0.791994	0.00411681	0.0519767	unaffected	intragenic	AC021218.2	102	no	no_enhancer	NA	NA
chr8	21064988	21065489	4.6321	4.48811	-0.143994	0.56342	0.782823	unaffected	intergenic	AC021613.1	51346	no	no_enhancer	NA	NA
chr3	98331259	98331760	5.3965	4.74785	-0.648654	0.0195829	0.140084	unaffected	intergenic	AC021660.1	-11033	no	no_enhancer	NA	NA
chr11	39690184	39690685	6.82898	5.58977	-1.23921	0.000241292	0.00737139	decreased	intergenic	AC021749.1	-192371	no	no_enhancer	NA	NA
chr11	39592591	39593529	6.91461	6.27794	-0.636676	0.00723765	0.0757432	unaffected	intergenic	AC021749.1	-289527	no	no_enhancer	NA	NA
chr11	39289734	39290235	6.18108	5.56883	-0.612255	0.070655	0.292626	unaffected	intergenic	AC021749.1	-592821	no	no_enhancer	NA	NA
chr11	39392634	39393135	4.87968	4.17745	-0.702234	0.139394	0.41773	unaffected	intergenic	AC021749.1	-489921	no	no_enhancer	NA	NA
chr11	39396621	39397122	4.47603	4.25197	-0.224065	0.59639	0.8029	unaffected	intergenic	AC021749.1	-485934	no	no_enhancer	NA	NA
chr12	85858906	85859407	4.88717	4.17212	-0.715043	0.0898619	0.332842	unaffected	intergenic	AC021887.1	-181624	no	no_enhancer	NA	NA
chr12	85842243	85842744	5.05646	4.32757	-0.728894	0.1106	0.372007	unaffected	intergenic	AC021887.1	-198287	no	no_enhancer	NA	NA
chr12	86020168	86020669	4.71026	4.0921	-0.618166	0.128818	0.402431	unaffected	intergenic	AC021887.1	-20362	no	no_enhancer	NA	NA
chr12	85818314	85818815	6.27657	5.80406	-0.472503	0.213374	0.511041	unaffected	intergenic	AC021887.1	-222216	no	no_enhancer	NA	NA
chr12	85862393	85862894	6.0029	5.60299	-0.399907	0.310784	0.603163	unaffected	intergenic	AC021887.1	-178137	no	no_enhancer	NA	NA
chr12	85903516	85904017	6.05894	5.70765	-0.351293	0.338514	0.626527	unaffected	intergenic	AC021887.1	-137014	no	no_enhancer	NA	NA
chr12	85969412	85969913	6.48776	6.17231	-0.315449	0.416058	0.685074	unaffected	intergenic	AC021887.1	-71118	no	no_enhancer	NA	NA
chr12	85763091	85764313	6.72018	6.51261	-0.207561	0.534202	0.764154	unaffected	intergenic	AC021887.1	-276718	no	no_enhancer	NA	NA
chr12	85863179	85863680	5.0371	4.85361	-0.183492	0.666532	0.843301	unaffected	intergenic	AC021887.1	-177351	no	no_enhancer	NA	NA
chr5	98004197	98004698	5.50697	4.56113	-0.945835	0.00153802	0.0268297	decreased	intergenic	AC022142.1	29396	no	no_enhancer	NA	NA
chr5	97906264	97906765	6.36482	5.70446	-0.660354	0.0309063	0.184201	unaffected	intergenic	AC022142.1	-68036	no	no_enhancer	NA	NA
chr19	49127262	49127763	7.73842	8.13553	0.397113	0.131498	0.406229	unaffected	intragenic	AC022154.7	4733	yes	no_enhancer	NA	NA
chr19	49122396	49122897	8.60215	8.73769	0.135535	0.567284	0.785465	unaffected	intragenic	AC022154.7	368	yes	no_enhancer	NA	NA
chr8	61892345	61892846	5.23885	6.68183	1.44298	1.44589e-08	5.43687e-06	increased	intergenic	AC022182.1	69733	no	nonKEE	61892000	61893200
chr8	61911628	61912129	7.03768	7.59897	0.561284	0.00233269	0.0353744	increased	intergenic	AC022182.1	89016	no	no_enhancer	NA	NA
chr8	61839020	61839521	7.33194	7.73771	0.405767	0.00730091	0.0762344	unaffected	intragenic	AC022182.1	16408	no	nonKEE	61838000	61842600
chr8	61916981	61917482	5.39066	5.93456	0.543903	0.0175825	0.131783	unaffected	intergenic	AC022182.1	94369	no	no_enhancer	NA	NA
chr8	61861427	61861928	6.93566	6.53429	-0.401378	0.0381517	0.207723	unaffected	intragenic	AC022182.1	38815	no	nonKEE	61860000	61863800
chr8	61918302	61918803	5.67788	6.12762	0.44974	0.0476494	0.23603	unaffected	intergenic	AC022182.1	95690	no	nonKEE	61918000	61918400
chr8	61828945	61829446	7.87191	8.23597	0.364062	0.0540219	0.253033	unaffected	intragenic	AC022182.1	6333	no	nonKEE	61825600	61830200
chr8	61893923	61894424	5.88968	6.25062	0.360942	0.0636093	0.276469	unaffected	intergenic	AC022182.1	71311	no	no_enhancer	NA	NA
chr8	61822293	61822794	7.93129	8.13517	0.203874	0.254655	0.553771	unaffected	intragenic	AC022182.1	182	no	no_enhancer	NA	NA
chr8	61863490	61863991	7.50001	7.66108	0.161066	0.425936	0.692621	unaffected	intragenic	AC022182.1	40878	no	nonKEE	61860000	61863800
chr8	61824105	61824606	7.89358	8.05999	0.166409	0.49733	0.739778	unaffected	intragenic	AC022182.1	1493	no	no_enhancer	NA	NA
chr8	61893324	61893825	5.51005	5.67132	0.161263	0.526815	0.759395	unaffected	intergenic	AC022182.1	70712	no	no_enhancer	NA	NA
chr8	61839800	61840301	6.23033	6.23278	0.00245482	0.974238	0.990448	unaffected	intragenic	AC022182.1	17188	no	nonKEE	61838000	61842600
chr8	61812241	61812742	5.16469	4.92442	-0.240273	0.387813	0.664211	unaffected	intergenic	AC022182.2	-37522	no	nonKEE	61812000	61812600
chr8	61798102	61798603	4.5773	4.78188	0.204582	0.442045	0.703704	unaffected	intergenic	AC022182.2	-51661	no	no_enhancer	NA	NA
chr8	61807182	61807683	5.48677	5.46863	-0.0181356	0.984309	0.994358	unaffected	intergenic	AC022182.2	-42581	no	nonKEE	61806800	61807200
chr8	61879831	61880590	5.5338	5.48043	-0.053363	0.825882	0.925406	unaffected	intragenic	AC022182.3	1470	no	no_enhancer	NA	NA
chr2	70667675	70668176	6.43312	6.62138	0.18826	0.375397	0.655468	unaffected	intergenic	AC022201.4	37609	no	nonKEE	70667800	70668600
chr2	4701529	4702030	5.54078	5.51859	-0.0221983	0.931328	0.971969	unaffected	intragenic	AC022311.1	25717	no	no_enhancer	NA	NA
chr10	75532062	75532920	8.29159	8.28958	-0.00201643	0.975103	0.990915	unaffected	intragenic	AC022400.2	127	no	no_enhancer	NA	NA
chr5	55982171	55983104	6.08405	6.98808	0.904023	3.9629e-06	0.000398129	increased	intergenic	AC022431.2	174777	no	nonKEE	55981600	55983800
chr5	55965761	55966262	7.09051	7.77615	0.685647	2.49665e-05	0.00140779	increased	intergenic	AC022431.2	158367	no	no_enhancer	NA	NA
chr5	56057098	56057599	5.72928	6.55439	0.825115	8.83901e-05	0.00365357	increased	intergenic	AC022431.2	249704	no	nonKEE	56055200	56061000
chr5	56059866	56060367	6.44031	7.00305	0.562741	0.00227333	0.0348623	increased	intergenic	AC022431.2	252472	no	nonKEE	56055200	56061000
chr5	56031884	56032385	7.06035	7.45752	0.397176	0.0298723	0.180313	unaffected	intergenic	AC022431.2	224490	no	nonKEE	56029600	56034000
chr5	55884631	55885132	4.89642	5.43881	0.542389	0.04153	0.217933	unaffected	intragenic	AC022431.2	77237	no	no_enhancer	NA	NA
chr5	55968959	55969460	4.66599	5.00093	0.334937	0.256655	0.555334	unaffected	intergenic	AC022431.2	161565	no	no_enhancer	NA	NA
chr5	55861455	55861956	6.31998	6.48236	0.162373	0.381544	0.659841	unaffected	intragenic	AC022431.2	54061	no	no_enhancer	NA	NA
chr5	55812933	55813434	5.01348	5.22115	0.207675	0.411169	0.68124	unaffected	intragenic	AC022431.2	5539	no	no_enhancer	NA	NA
chr5	56032699	56033395	5.57664	5.72363	0.146995	0.545948	0.771399	unaffected	intergenic	AC022431.2	225305	no	nonKEE	56029600	56034000
chr5	55860601	55861102	6.43711	6.40695	-0.0301593	0.847342	0.935725	unaffected	intragenic	AC022431.2	53207	no	no_enhancer	NA	NA
chr17	16768973	16769474	4.62885	4.46886	-0.159993	0.513209	0.750637	unaffected	intergenic	AC022596.2	18024	no	nonKEE	16768200	16770400
chr17	14262542	14263043	5.93397	6.68273	0.748753	0.000908634	0.0189936	increased	intergenic	AC022816.2	-14413	no	no_enhancer	NA	NA
chr15	99699179	99699680	5.54657	4.82635	-0.720223	0.00143075	0.0256295	decreased	intragenic	AC022819.3	1743	no	no_enhancer	NA	NA
chr8	122542516	122543017	6.28522	6.59044	0.305222	0.229805	0.528428	unaffected	intergenic	AC022909.1	-12120	no	no_enhancer	NA	NA
chr8	122496969	122497470	6.64851	6.47798	-0.170531	0.478761	0.727733	unaffected	intergenic	AC022909.1	-57667	no	no_enhancer	NA	NA
chr2	145417216	145417717	7.74018	7.12723	-0.612956	0.000234714	0.00721193	decreased	intergenic	AC023128.1	-28263	no	nonKEE	145417600	145419400
chr2	145402939	145403440	5.14646	4.49865	-0.647807	0.0274081	0.171246	unaffected	intergenic	AC023128.1	-42540	no	no_enhancer	NA	NA
chr2	145406599	145407100	6.00102	5.73724	-0.26378	0.249519	0.549105	unaffected	intergenic	AC023128.1	-38880	no	no_enhancer	NA	NA
chr2	145387990	145388491	4.75079	4.58979	-0.161	0.541889	0.768717	unaffected	intergenic	AC023128.1	-57489	no	no_enhancer	NA	NA
chr2	145399615	145400116	4.8974	4.7892	-0.108199	0.790757	0.908263	unaffected	intergenic	AC023128.1	-45864	no	no_enhancer	NA	NA
chr2	145418237	145418738	5.65069	5.62129	-0.0294001	0.947096	0.978814	unaffected	intergenic	AC023128.1	-27242	no	nonKEE	145417600	145419400
chr2	127117053	127117554	4.77391	3.76947	-1.00444	0.0196377	0.140234	unaffected	intergenic	AC023347.1	50966	no	no_enhancer	NA	NA
chr2	127170612	127171113	5.52174	5.25456	-0.267176	0.487192	0.733066	unaffected	intergenic	AC023347.1	104525	no	no_enhancer	NA	NA
chr2	126984749	126985250	4.65068	3.67923	-0.971443	0.0174662	0.131264	unaffected	intergenic	AC023347.2	-83793	no	no_enhancer	NA	NA
chr2	127002480	127002981	4.49228	4.30153	-0.19075	0.550732	0.774847	unaffected	intergenic	AC023347.2	-66062	no	no_enhancer	NA	NA
chr2	151776397	151776898	4.7698	3.25098	-1.51883	0.000185282	0.00608702	decreased	intergenic	AC023469.2	-62122	no	no_enhancer	NA	NA
chr2	151773396	151773897	6.38402	5.80006	-0.583965	0.0357479	0.200405	unaffected	intergenic	AC023469.2	-65123	no	no_enhancer	NA	NA
chr22	20378440	20379255	6.65389	6.79928	0.145392	0.514839	0.751635	unaffected	intragenic	AC023490.2	771	no	no_enhancer	NA	NA
chr2	108696153	108696654	4.43968	4.20413	-0.235556	0.620223	0.816423	unaffected	intergenic	AC023672.1	-18912	no	no_enhancer	NA	NA
chr7	3108173	3108674	5.15648	5.44497	0.288482	0.259401	0.557831	unaffected	intergenic	AC024028.1	-14212	no	no_enhancer	NA	NA
chr7	3122390	3122891	5.50129	5.81542	0.314133	0.26537	0.563049	unaffected	intragenic	AC024028.1	5	no	nonKEE	3122000	3123000
chr7	135771453	135771954	7.26205	7.25376	-0.00829825	0.991172	0.996954	unaffected	intergenic	AC024084.1	60944	no	no_enhancer	NA	NA
chr4	27156300	27156801	7.21718	6.03988	-1.1773	5.14746e-05	0.00245149	decreased	intergenic	AC024132.1	-52326	no	no_enhancer	NA	NA
chr4	27177939	27178440	4.34787	4.70642	0.358547	0.234179	0.533349	unaffected	intergenic	AC024132.1	-30687	no	no_enhancer	NA	NA
chr3	3674093	3674594	5.21388	4.81228	-0.401603	0.272587	0.570627	unaffected	intergenic	AC024158.1	-13546	no	no_enhancer	NA	NA
chr4	111744359	111744860	6.05295	5.18777	-0.865186	0.0103516	0.0956804	unaffected	intergenic	AC024198.1	-29672	no	no_enhancer	NA	NA
chr4	111704754	111705255	4.46442	4.1823	-0.282117	0.542751	0.769163	unaffected	intergenic	AC024198.1	-69277	no	no_enhancer	NA	NA
chr4	111701639	111702140	4.49953	4.43226	-0.067268	0.8864	0.952791	unaffected	intergenic	AC024198.1	-72392	no	no_enhancer	NA	NA
chr3	197391963	197392464	4.90154	5.50272	0.601174	0.0281985	0.174473	unaffected	intragenic	AC024560.2	4527	no	nonKEE	197390600	197392400
chr3	197391383	197391884	6.32515	6.73404	0.40889	0.178229	0.471169	unaffected	intragenic	AC024560.2	3947	no	nonKEE	197390600	197392400
chr3	197325866	197326367	5.94318	5.68744	-0.25574	0.302197	0.596246	unaffected	intragenic	AC024560.3	20782	yes	no_enhancer	NA	NA
chr3	197354596	197355097	6.00504	5.98681	-0.0182277	0.945078	0.977814	unaffected	intragenic	AC024560.3	49512	yes	no_enhancer	NA	NA
chr16	82364925	82365426	4.5771	4.04945	-0.527653	0.121183	0.390714	unaffected	intergenic	AC024590.1	-15686	no	no_enhancer	NA	NA
chr3	195685561	195686062	5.13204	4.43006	-0.701984	0.00911612	0.0881278	unaffected	intergenic	AC024937.6	21447	no	no_enhancer	NA	NA
chr3	195681147	195681648	5.33446	5.73596	0.401496	0.0625904	0.273722	unaffected	intergenic	AC024937.6	17033	no	no_enhancer	NA	NA
chr15	41168123	41168624	4.30525	4.8294	0.524149	0.119064	0.386774	unaffected	intergenic	AC025166.1	612	no	no_enhancer	NA	NA
chr16	77574517	77575018	5.21305	4.89791	-0.315145	0.241741	0.540906	unaffected	intergenic	AC025284.1	104610	no	no_enhancer	NA	NA
chr17	7818896	7819397	8.09001	8.28211	0.192107	0.452254	0.710172	unaffected	intragenic	AC025335.1	2254	yes	no_enhancer	NA	NA
chr15	30487832	30488626	7.7961	8.15901	0.362906	0.0497599	0.241457	unaffected	intragenic	AC026150.5	387	no	no_enhancer	NA	NA
chr3	6324519	6325020	7.23494	6.37562	-0.859321	0.00661843	0.0714179	unaffected	intragenic	AC026167.1	134348	no	no_enhancer	NA	NA
chr3	6363663	6364164	5.45249	5.17645	-0.276045	0.261611	0.559767	unaffected	intragenic	AC026167.1	173492	no	no_enhancer	NA	NA
chr3	6291323	6292302	6.51615	6.35596	-0.160193	0.638149	0.82715	unaffected	intragenic	AC026167.1	101152	no	no_enhancer	NA	NA
chr3	3346681	3347182	6.41216	5.42764	-0.984523	0.000352401	0.00963016	decreased	intragenic	AC026188.1	54310	no	no_enhancer	NA	NA
chr3	3398517	3399018	5.36353	4.55945	-0.804086	0.0150028	0.120074	unaffected	intragenic	AC026188.1	106146	no	no_enhancer	NA	NA
chr3	3349120	3349621	4.93777	4.11635	-0.821425	0.037195	0.204503	unaffected	intragenic	AC026188.1	56749	no	no_enhancer	NA	NA
chr3	3660237	3660738	5.56634	5.16603	-0.400316	0.0677471	0.285734	unaffected	intragenic	AC026188.1	367866	no	no_enhancer	NA	NA
chr3	3397038	3397539	4.98393	4.35224	-0.63169	0.0679575	0.286201	unaffected	intragenic	AC026188.1	104667	no	no_enhancer	NA	NA
chr3	3631214	3631715	8.12814	7.80496	-0.323183	0.147795	0.430162	unaffected	intragenic	AC026188.1	338843	no	no_enhancer	NA	NA
chr3	3485130	3485631	5.80564	5.47178	-0.333856	0.392652	0.667554	unaffected	intragenic	AC026188.1	192759	no	no_enhancer	NA	NA
chr3	3338671	3339172	6.41144	6.37914	-0.0322993	0.918719	0.967239	unaffected	intragenic	AC026188.1	46300	no	no_enhancer	NA	NA
chr3	5229064	5229565	8.90582	9.07375	0.167923	0.32137	0.612756	unaffected	intragenic	AC026202.1	338	yes	no_enhancer	NA	NA
chr3	5223406	5223907	7.04541	6.97314	-0.0722676	0.759645	0.893108	unaffected	intragenic	AC026202.3	24816	yes	nonKEE	5222400	5228800
chr3	191680904	191681405	4.92668	3.7562	-1.17048	0.0122799	0.106157	unaffected	intergenic	AC026320.1	-12338	no	no_enhancer	NA	NA
chr3	191690427	191690928	5.12016	4.47882	-0.641341	0.0462022	0.231566	unaffected	intergenic	AC026320.1	-2815	no	no_enhancer	NA	NA
chr12	33229147	33229908	5.62367	4.813	-0.810664	0.00399075	0.0508338	unaffected	intergenic	AC026357.1	34488	no	no_enhancer	NA	NA
chr15	69452603	69453104	7.69438	8.07963	0.385246	0.0420561	0.219526	unaffected	intragenic	AC026512.1	114	no	no_enhancer	NA	NA
chr5	84834131	84834632	7.12441	6.3161	-0.808317	0.0136949	0.113642	unaffected	intergenic	AC026700.1	10269	no	no_enhancer	NA	NA
chr5	92155101	92155602	5.11154	4.57231	-0.539236	0.0709342	0.293182	unaffected	intergenic	AC026781.1	101962	no	no_enhancer	NA	NA
chr17	7233521	7234022	6.79047	6.98078	0.190311	0.459346	0.714547	unaffected	intragenic	AC026954.6	251	no	no_enhancer	NA	NA
chr15	82310486	82310987	6.1047	5.83246	-0.272242	0.292494	0.588962	unaffected	intergenic	AC026956.1	-25648	no	no_enhancer	NA	NA
chr3	5541033	5541534	5.20733	4.48726	-0.720063	0.049875	0.241911	unaffected	intergenic	AC027119.1	-462995	no	no_enhancer	NA	NA
chr3	5470596	5471097	5.88498	5.33994	-0.54504	0.0745393	0.30058	unaffected	intergenic	AC027119.1	-533432	no	no_enhancer	NA	NA
chr3	6104173	6104674	5.02966	4.59671	-0.43295	0.145522	0.426812	unaffected	intragenic	AC027119.1	99644	no	no_enhancer	NA	NA
chr3	5796247	5796748	4.23136	4.60522	0.373867	0.156278	0.441645	unaffected	intergenic	AC027119.1	-207781	no	no_enhancer	NA	NA
chr3	5340107	5340608	5.74478	5.22021	-0.524563	0.190334	0.485869	unaffected	intergenic	AC027119.1	-663921	no	no_enhancer	NA	NA
chr3	5473470	5473971	5.10562	4.79084	-0.314786	0.348886	0.635664	unaffected	intergenic	AC027119.1	-530558	no	no_enhancer	NA	NA
chr3	5467951	5468452	6.20531	5.8917	-0.313603	0.381975	0.660062	unaffected	intergenic	AC027119.1	-536077	no	no_enhancer	NA	NA
chr3	5346991	5347492	5.01635	4.82845	-0.187891	0.530002	0.761406	unaffected	intergenic	AC027119.1	-657037	no	no_enhancer	NA	NA
chr3	5810241	5810742	4.94347	5.06904	0.125567	0.736754	0.881184	unaffected	intergenic	AC027119.1	-193787	no	no_enhancer	NA	NA
chr3	5658490	5658991	4.52894	4.39102	-0.137919	0.761063	0.893735	unaffected	intergenic	AC027119.1	-345538	no	no_enhancer	NA	NA
chr3	13493192	13493693	5.68753	6.25878	0.571242	0.00606992	0.0673416	unaffected	intergenic	AC027124.3	-8101	no	nonKEE	13493400	13494600
chr3	13494115	13494616	4.95279	4.65715	-0.29564	0.279579	0.577207	unaffected	intergenic	AC027124.3	-7178	no	nonKEE	13493400	13494600
chr8	122252659	122253160	6.3477	5.60273	-0.744971	0.00403697	0.0512538	unaffected	intergenic	AC027238.1	53661	no	no_enhancer	NA	NA
chr8	122273057	122273558	5.77499	5.09033	-0.684657	0.0552476	0.255824	unaffected	intergenic	AC027238.1	74059	no	no_enhancer	NA	NA
chr8	122236483	122236984	4.2089	4.84201	0.633113	0.0586105	0.263966	unaffected	intergenic	AC027238.1	37485	no	no_enhancer	NA	NA
chr8	122260959	122261460	5.35484	4.93061	-0.424221	0.107525	0.366439	unaffected	intergenic	AC027238.1	61961	no	no_enhancer	NA	NA
chr8	122315484	122315985	4.56254	4.37576	-0.186773	0.592859	0.800487	unaffected	intergenic	AC027238.1	116486	no	no_enhancer	NA	NA
chr7	42491913	42492414	4.32584	5.2969	0.971059	0.00111952	0.0217956	increased	intergenic	AC027269.2	-208911	no	no_enhancer	NA	NA
chr19	1546121	1546622	4.72183	4.81585	0.0940162	0.784799	0.905889	unaffected	intergenic	AC027307.2	-7358	no	no_enhancer	NA	NA
chr19	4878542	4879043	6.58755	7.1159	0.528351	0.0228263	0.153381	unaffected	intergenic	AC027319.2	1818	no	nonKEE	4875000	4883200
chr2	91947473	91947974	5.37855	5.13829	-0.240251	0.443143	0.704243	unaffected	intragenic	AC027612.4	22721	no	no_enhancer	NA	NA
chr2	91816513	91817014	6.18608	6.22783	0.0417581	0.860886	0.941855	unaffected	intragenic	AC027612.6	11327	no	no_enhancer	NA	NA
chr2	91814964	91815465	5.86526	5.80474	-0.0605234	0.871249	0.946333	unaffected	intragenic	AC027612.6	9778	no	no_enhancer	NA	NA
chr17	6884669	6885170	5.08065	4.48884	-0.591816	0.0528936	0.250331	unaffected	intragenic	AC027763.2	104715	yes	no_enhancer	NA	NA
chr18	74369910	74370411	6.41168	6.26615	-0.145526	0.495187	0.738422	unaffected	intergenic	AC034110.1	-31575	no	nonKEE	74369400	74370000
chr18	74398610	74399111	4.80239	4.61209	-0.190299	0.508707	0.747348	unaffected	intergenic	AC034110.1	-2875	no	no_enhancer	NA	NA
chr18	74370453	74370954	5.57409	5.54224	-0.0318517	0.889112	0.953848	unaffected	intergenic	AC034110.1	-31032	no	no_enhancer	NA	NA
chr5	131693549	131694050	6.66903	7.13707	0.468037	0.00878794	0.0861179	unaffected	intragenic	AC034220.3	46571	no	no_enhancer	NA	NA
chr5	131705294	131705795	5.40848	5.81325	0.404768	0.053017	0.250681	unaffected	intragenic	AC034220.3	58316	no	no_enhancer	NA	NA
chr8	22456943	22457444	6.77921	6.41598	-0.363231	0.101141	0.354601	unaffected	intragenic	AC037459.4	10156	no	no_enhancer	NA	NA
chr16	67260616	67261117	7.78217	7.9365	0.154325	0.51301	0.750481	unaffected	intragenic	AC040160.1	16365	no	no_enhancer	NA	NA
chr16	59226397	59226898	4.75805	4.18369	-0.574362	0.0812049	0.314719	unaffected	intergenic	AC040163.1	-221779	no	no_enhancer	NA	NA
chr16	59293229	59294298	8.14333	7.91493	-0.228396	0.205424	0.502106	unaffected	intergenic	AC040163.1	-154379	no	nonKEE	59294000	59294400
chr16	59247784	59248285	5.23946	5.29193	0.052472	0.80516	0.915283	unaffected	intergenic	AC040163.1	-200392	no	no_enhancer	NA	NA
chr11	2058010	2058511	4.31934	4.60423	0.284891	0.290183	0.587147	unaffected	intergenic	AC051649.6	45684	no	no_enhancer	NA	NA
chr2	220363275	220363776	8.08654	8.2305	0.143952	0.360137	0.64426	unaffected	intragenic	AC053503.11	16480	no	no_enhancer	NA	NA
chr2	220267606	220268107	4.73398	4.48108	-0.2529	0.365839	0.64813	unaffected	intragenic	AC053503.4	14388	no	no_enhancer	NA	NA
chr17	41822828	41823329	4.70464	4.11735	-0.587289	0.111729	0.374299	unaffected	intergenic	AC055813.1	-2239	no	no_enhancer	NA	NA
chr2	155480285	155480786	5.07361	4.43172	-0.641889	0.155047	0.439918	unaffected	intergenic	AC061961.2	-72188	no	no_enhancer	NA	NA
chr2	155539964	155540465	5.07622	5.0665	-0.0097192	0.993678	0.998157	unaffected	intergenic	AC061961.2	-12509	no	no_enhancer	NA	NA
chr17	76325417	76325918	6.19939	5.19512	-1.00427	0.000187454	0.00612416	decreased	intragenic	AC061992.2	13607	no	nonKEE	76325600	76326200
chr17	76348888	76349389	5.86133	5.32785	-0.533477	0.0583219	0.263261	unaffected	intergenic	AC061992.2	37078	no	nonKEE	76348400	76349200
chr17	76333522	76334023	5.49774	5.98024	0.482498	0.0634159	0.275975	unaffected	intragenic	AC061992.2	21712	no	no_enhancer	NA	NA
chr17	76320533	76321034	6.07203	6.08352	0.0114891	0.950432	0.980332	unaffected	intragenic	AC061992.2	8723	no	no_enhancer	NA	NA
chr2	240362342	240362843	4.77851	5.45049	0.671982	0.0327267	0.190825	unaffected	intergenic	AC062017.1	39212	no	no_enhancer	NA	NA
chr2	240362867	240363368	5.47385	5.96491	0.491058	0.039723	0.212532	unaffected	intergenic	AC062017.1	39737	no	no_enhancer	NA	NA
chr2	123837854	123838355	5.1334	4.53499	-0.598408	0.143023	0.423119	unaffected	intergenic	AC062020.1	14127	no	no_enhancer	NA	NA
chr2	124138257	124138758	6.94695	6.69104	-0.255915	0.20983	0.506878	unaffected	intergenic	AC062020.1	314530	no	no_enhancer	NA	NA
chr2	124120560	124121061	5.72665	5.95884	0.232185	0.371385	0.652425	unaffected	intergenic	AC062020.1	296833	no	no_enhancer	NA	NA
chr2	124154375	124154876	5.05496	4.70524	-0.349718	0.409686	0.68061	unaffected	intergenic	AC062020.1	330648	no	no_enhancer	NA	NA
chr2	124125217	124125718	5.07847	5.29857	0.220105	0.439857	0.702277	unaffected	intergenic	AC062020.1	301490	no	no_enhancer	NA	NA
chr2	123922355	123922856	5.27563	5.29898	0.0233504	0.861401	0.942102	unaffected	intergenic	AC062020.1	98628	no	no_enhancer	NA	NA
chr2	123830890	123831391	5.3932	5.38016	-0.0130415	0.948735	0.979398	unaffected	intragenic	AC062020.1	7163	no	no_enhancer	NA	NA
chr2	123844135	123844636	4.63218	4.62937	-0.00281541	0.980574	0.993155	unaffected	intergenic	AC062020.1	20408	no	no_enhancer	NA	NA
chr2	122561813	122562314	3.57578	4.61883	1.04305	0.000737747	0.0163898	increased	intergenic	AC062020.2	-1260583	no	no_enhancer	NA	NA
chr2	123260140	123260641	6.56903	6.11517	-0.453867	0.0315339	0.186546	unaffected	intergenic	AC062020.2	-562256	no	no_enhancer	NA	NA
chr2	122968750	122969251	4.93139	4.22713	-0.704255	0.0348591	0.197617	unaffected	intergenic	AC062020.2	-853646	no	no_enhancer	NA	NA
chr2	122568755	122569256	4.9458	4.22473	-0.721066	0.0523138	0.248805	unaffected	intergenic	AC062020.2	-1253641	no	no_enhancer	NA	NA
chr2	123239271	123239772	5.65815	4.95385	-0.704296	0.0538795	0.252671	unaffected	intergenic	AC062020.2	-583125	no	no_enhancer	NA	NA
chr2	123248539	123249510	6.16	5.80751	-0.35249	0.147505	0.429772	unaffected	intergenic	AC062020.2	-573387	no	no_enhancer	NA	NA
chr2	122913626	122914127	6.72147	6.41509	-0.306385	0.239407	0.538542	unaffected	intergenic	AC062020.2	-908770	no	nonKEE	122913200	122914400
chr2	123641352	123641853	4.88563	4.51044	-0.375191	0.387245	0.663803	unaffected	intergenic	AC062020.2	-181044	no	no_enhancer	NA	NA
chr2	122839169	122839670	5.08043	5.26174	0.181311	0.594638	0.801654	unaffected	intergenic	AC062020.2	-983227	no	no_enhancer	NA	NA
chr2	123097765	123098266	4.72941	4.9133	0.183887	0.598824	0.804365	unaffected	intergenic	AC062020.2	-724631	no	no_enhancer	NA	NA
chr2	123274364	123274865	4.56344	4.3486	-0.214836	0.657181	0.837862	unaffected	intergenic	AC062020.2	-548032	no	no_enhancer	NA	NA
chr2	123282843	123283344	4.93736	4.77594	-0.161419	0.729633	0.877619	unaffected	intergenic	AC062020.2	-539553	no	no_enhancer	NA	NA
chr2	122893592	122894093	4.81549	4.74283	-0.0726627	0.782089	0.904524	unaffected	intergenic	AC062020.2	-928804	no	no_enhancer	NA	NA
chr2	122732560	122733061	6.30426	6.38418	0.0799152	0.785032	0.905999	unaffected	intergenic	AC062020.2	-1089836	no	no_enhancer	NA	NA
chr2	123288349	123288850	5.08127	5.15915	0.0778776	0.829258	0.927121	unaffected	intergenic	AC062020.2	-534047	no	no_enhancer	NA	NA
chr2	122851975	122852476	4.19756	4.06345	-0.134116	0.839416	0.931798	unaffected	intergenic	AC062020.2	-970421	no	no_enhancer	NA	NA
chr2	122758990	122759491	7.03318	7.05946	0.0262801	0.875857	0.948363	unaffected	intergenic	AC062020.2	-1063406	no	no_enhancer	NA	NA
chr2	122655088	122655589	4.49636	4.54633	0.0499707	0.995403	0.998666	unaffected	intergenic	AC062020.2	-1167308	no	no_enhancer	NA	NA
chr2	139918361	139918862	5.19363	3.06919	-2.12443	7.52325e-11	9.0011e-08	decreased	intergenic	AC062021.1	-204873	no	no_enhancer	NA	NA
chr2	140038713	140039214	8.10493	7.57245	-0.532486	0.003929	0.0502905	unaffected	intergenic	AC062021.1	-84521	no	no_enhancer	NA	NA
chr2	139975118	139975619	4.78463	4.28062	-0.504004	0.339901	0.62763	unaffected	intergenic	AC062021.1	-148116	no	no_enhancer	NA	NA
chr2	11272688	11273189	5.73538	5.44326	-0.292121	0.233445	0.532381	unaffected	intragenic	AC062028.1	32711	no	no_enhancer	NA	NA
chr2	11269896	11270397	6.23585	6.20002	-0.035836	0.867109	0.944429	unaffected	intragenic	AC062028.1	29919	no	no_enhancer	NA	NA
chr2	146602900	146603401	6.36757	6.51375	0.146176	0.687905	0.854176	unaffected	intergenic	AC062031.1	-69257	no	no_enhancer	NA	NA
chr2	147697449	147697950	5.91678	5.00677	-0.910009	0.0108467	0.0983823	unaffected	intergenic	AC062032.1	59972	no	no_enhancer	NA	NA
chr2	147840369	147840870	5.62197	5.14259	-0.479381	0.166846	0.456293	unaffected	intergenic	AC062032.1	202892	no	no_enhancer	NA	NA
chr2	147743652	147744153	6.26719	5.82214	-0.445044	0.205584	0.502293	unaffected	intergenic	AC062032.1	106175	no	no_enhancer	NA	NA
chr2	147802578	147803079	4.70569	4.32087	-0.384816	0.295023	0.590637	unaffected	intergenic	AC062032.1	165101	no	no_enhancer	NA	NA
chr2	147688611	147689112	6.41465	6.06932	-0.345328	0.320522	0.611919	unaffected	intergenic	AC062032.1	51134	no	no_enhancer	NA	NA
chr2	147674927	147675428	4.72329	4.5044	-0.218885	0.605528	0.808305	unaffected	intergenic	AC062032.1	37450	no	no_enhancer	NA	NA
chr2	147631869	147632370	5.03015	4.89697	-0.133188	0.709584	0.866491	unaffected	intergenic	AC062032.1	-5107	no	no_enhancer	NA	NA
chr5	131512618	131513119	4.74426	4.89484	0.15058	0.637887	0.827006	unaffected	intergenic	AC063976.2	13322	no	no_enhancer	NA	NA
chr2	196067111	196067612	5.19459	4.05878	-1.13581	0.00032271	0.00904413	decreased	intergenic	AC064834.1	-245644	no	no_enhancer	NA	NA
chr2	196279176	196279677	5.54669	4.74069	-0.806008	0.0266184	0.16831	unaffected	intergenic	AC064834.1	-33579	no	no_enhancer	NA	NA
chr2	196183139	196183640	4.45986	3.85303	-0.606828	0.066475	0.282725	unaffected	intergenic	AC064834.1	-129616	no	no_enhancer	NA	NA
chr2	195959103	195959604	4.63791	4.11092	-0.526992	0.162109	0.449588	unaffected	intergenic	AC064834.1	-353652	no	no_enhancer	NA	NA
chr2	196246804	196247305	4.52678	3.9691	-0.557683	0.18377	0.477919	unaffected	intergenic	AC064834.1	-65951	no	no_enhancer	NA	NA
chr2	196278246	196278747	4.96777	4.6088	-0.358972	0.284597	0.581891	unaffected	intergenic	AC064834.1	-34509	no	no_enhancer	NA	NA
chr2	196177327	196177828	4.19646	3.76011	-0.436351	0.296518	0.59191	unaffected	intergenic	AC064834.1	-135428	no	no_enhancer	NA	NA
chr2	196195193	196195694	6.4293	6.71639	0.287086	0.460106	0.714957	unaffected	intergenic	AC064834.1	-117562	no	no_enhancer	NA	NA
chr2	196178631	196179132	6.13617	6.0275	-0.108676	0.772444	0.899625	unaffected	intergenic	AC064834.1	-134124	no	no_enhancer	NA	NA
chr2	196208206	196208707	5.15679	5.1598	0.00301128	0.959744	0.984321	unaffected	intergenic	AC064834.1	-104549	no	no_enhancer	NA	NA
chr2	196398825	196399520	5.98807	5.52733	-0.460737	0.0954576	0.344176	unaffected	intragenic	AC064834.2	1066	no	no_enhancer	NA	NA
chr2	196397539	196398040	5.83935	5.19823	-0.641121	0.0973807	0.347641	unaffected	intragenic	AC064834.2	281	no	no_enhancer	NA	NA
chr2	196400880	196401381	5.87304	5.5137	-0.359339	0.349648	0.636231	unaffected	intragenic	AC064834.2	3121	no	no_enhancer	NA	NA
chr2	196424206	196424707	7.43695	7.03564	-0.401316	0.142569	0.422405	unaffected	intergenic	AC064834.3	-9645	no	nonKEE	196423600	196425200
chr2	26139159	26139660	5.08504	5.25335	0.168313	0.504029	0.744371	unaffected	intergenic	AC064847.4	29326	no	no_enhancer	NA	NA
chr2	146016683	146017184	7.1035	6.55804	-0.54546	0.0362128	0.201675	unaffected	intergenic	AC064865.1	-34661	no	no_enhancer	NA	NA
chr2	145947799	145948300	4.39725	3.61166	-0.785595	0.0487384	0.238772	unaffected	intergenic	AC064865.1	-103545	no	no_enhancer	NA	NA
chr2	146020470	146020971	4.37496	3.63408	-0.740877	0.0570068	0.260002	unaffected	intergenic	AC064865.1	-30874	no	no_enhancer	NA	NA
chr2	13352170	13352671	5.34488	3.42689	-1.91799	6.95088e-06	0.000578111	decreased	intergenic	AC064875.2	245260	no	no_enhancer	NA	NA
chr2	13105516	13106017	5.17889	4.30805	-0.87084	0.0094062	0.089966	unaffected	intergenic	AC064875.2	-893	no	no_enhancer	NA	NA
chr2	12997033	12997534	6.4756	6.03574	-0.43986	0.0743502	0.300228	unaffected	intergenic	AC064875.2	-109376	no	no_enhancer	NA	NA
chr2	13333163	13333664	6.6771	6.3788	-0.298302	0.294429	0.590219	unaffected	intergenic	AC064875.2	226253	no	no_enhancer	NA	NA
chr2	13071278	13071779	5.08345	4.78057	-0.302887	0.354451	0.639476	unaffected	intergenic	AC064875.2	-35131	no	no_enhancer	NA	NA
chr2	12937885	12938386	6.12144	6.31368	0.192246	0.377249	0.656732	unaffected	intergenic	AC064875.2	-168524	no	no_enhancer	NA	NA
chr2	13246389	13246890	4.54748	4.25897	-0.288517	0.498276	0.740548	unaffected	intergenic	AC064875.2	139479	no	no_enhancer	NA	NA
chr2	13089085	13089586	6.19624	6.12222	-0.0740183	0.823973	0.92429	unaffected	intergenic	AC064875.2	-17324	no	no_enhancer	NA	NA
chr2	13146944	13147445	5.12126	5.06406	-0.0572084	0.861899	0.942428	unaffected	intragenic	AC064875.2	40034	no	no_enhancer	NA	NA
chr2	13333952	13334453	5.2973	5.24659	-0.0507036	0.913895	0.965248	unaffected	intergenic	AC064875.2	227042	no	no_enhancer	NA	NA
chr12	39328438	39328939	5.74991	4.66368	-1.08623	0.000388372	0.0102841	decreased	intergenic	AC067735.1	21396	no	no_enhancer	NA	NA
chr12	39314795	39315296	5.19936	4.46352	-0.735839	0.0659544	0.28159	unaffected	intergenic	AC067735.1	7753	no	no_enhancer	NA	NA
chr15	89497566	89498067	5.04093	5.28005	0.239122	0.303594	0.597544	unaffected	intergenic	AC067805.1	-17565	no	no_enhancer	NA	NA
chr2	191895189	191895690	4.74546	4.01571	-0.729751	0.0636471	0.276545	unaffected	intragenic	AC067945.4	8937	no	no_enhancer	NA	NA
chr2	221421311	221421812	5.8366	5.25593	-0.580665	0.0212357	0.147012	unaffected	intragenic	AC067956.1	105911	no	no_enhancer	NA	NA
chr2	221511101	221511602	4.72943	3.95622	-0.773216	0.022138	0.150697	unaffected	intragenic	AC067956.1	195701	no	no_enhancer	NA	NA
chr2	221440608	221441109	5.83828	5.33134	-0.506945	0.0860018	0.324815	unaffected	intragenic	AC067956.1	125208	no	no_enhancer	NA	NA
chr2	221551898	221552399	5.02983	5.28458	0.254751	0.420007	0.687965	unaffected	intragenic	AC067956.1	236498	no	no_enhancer	NA	NA
chr2	45005255	45005756	6.29036	6.52482	0.234463	0.180914	0.4746	unaffected	intergenic	AC067957.1	-3429	no	no_enhancer	NA	NA
chr2	45005775	45006276	7.01998	7.18123	0.161253	0.331359	0.620806	unaffected	intergenic	AC067957.1	-2909	no	no_enhancer	NA	NA
chr2	22070291	22070792	5.14768	6.15517	1.00749	0.00099267	0.0201922	increased	intragenic	AC067959.1	626244	no	no_enhancer	NA	NA
chr2	21454751	21455252	4.52892	5.32684	0.79792	0.00392645	0.0502726	unaffected	intragenic	AC067959.1	10704	no	no_enhancer	NA	NA
chr2	22114046	22114547	4.29546	5.01688	0.721413	0.0172482	0.130343	unaffected	intragenic	AC067959.1	669999	no	no_enhancer	NA	NA
chr2	21498975	21499476	4.16782	4.72729	0.559468	0.0438396	0.224769	unaffected	intragenic	AC067959.1	54928	no	no_enhancer	NA	NA
chr2	21478878	21479379	5.46419	4.92719	-0.536998	0.0565197	0.258655	unaffected	intragenic	AC067959.1	34831	no	no_enhancer	NA	NA
chr2	21784767	21785268	5.49167	5.01956	-0.47211	0.0637302	0.276701	unaffected	intragenic	AC067959.1	340720	no	no_enhancer	NA	NA
chr2	21970308	21970809	4.95841	4.49362	-0.464793	0.0758159	0.303355	unaffected	intragenic	AC067959.1	526261	no	no_enhancer	NA	NA
chr2	21970840	21971341	6.17534	5.93881	-0.236527	0.264375	0.562374	unaffected	intragenic	AC067959.1	526793	no	no_enhancer	NA	NA
chr2	22059765	22060266	5.59717	5.82531	0.228139	0.359365	0.643631	unaffected	intragenic	AC067959.1	615718	no	no_enhancer	NA	NA
chr2	21982618	21983119	5.74342	5.93005	0.186631	0.401633	0.674381	unaffected	intragenic	AC067959.1	538571	no	no_enhancer	NA	NA
chr2	21601982	21602483	7.40679	7.30448	-0.102304	0.604867	0.807921	unaffected	intragenic	AC067959.1	157935	no	no_enhancer	NA	NA
chr2	21997539	21998040	5.71937	5.80391	0.084533	0.765651	0.896041	unaffected	intragenic	AC067959.1	553492	no	no_enhancer	NA	NA
chr2	121828512	121829013	4.30557	4.65299	0.347417	0.216095	0.513941	unaffected	intergenic	AC067960.1	-10000	no	no_enhancer	NA	NA
chr2	121834458	121834959	4.96524	5.19157	0.226328	0.345577	0.632786	unaffected	intergenic	AC067960.1	-4054	no	no_enhancer	NA	NA
chr2	121929038	121929539	6.84746	6.94932	0.101857	0.603925	0.80756	unaffected	intergenic	AC067960.1	90025	no	no_enhancer	NA	NA
chr19	44529198	44529699	5.74423	5.71314	-0.0310892	0.891592	0.954877	unaffected	intragenic	AC067968.3	1442	no	no_enhancer	NA	NA
chr2	194924937	194925438	5.9278	4.59981	-1.32799	0.00125574	0.0234956	decreased	intergenic	AC068135.1	32294	no	no_enhancer	NA	NA
chr2	194969335	194969836	7.29325	7.31011	0.0168616	0.955432	0.982625	unaffected	intergenic	AC068135.1	76692	no	no_enhancer	NA	NA
chr2	227514811	227515312	5.7052	4.81681	-0.888389	0.000784566	0.017152	decreased	intergenic	AC068138.1	470051	no	nonKEE	227514200	227515400
chr2	227292185	227292686	5.0583	4.29287	-0.765428	0.00440286	0.0543168	unaffected	intergenic	AC068138.1	247425	no	no_enhancer	NA	NA
chr2	227310936	227311437	4.88837	4.09608	-0.792291	0.0128298	0.109091	unaffected	intergenic	AC068138.1	266176	no	no_enhancer	NA	NA
chr2	227291033	227291534	5.28323	4.61834	-0.664886	0.013518	0.1128	unaffected	intergenic	AC068138.1	246273	no	no_enhancer	NA	NA
chr2	227466530	227467031	5.96224	5.26893	-0.693313	0.0153637	0.121602	unaffected	intergenic	AC068138.1	421770	no	no_enhancer	NA	NA
chr2	227517022	227517523	4.96401	4.21481	-0.749193	0.0213525	0.14753	unaffected	intergenic	AC068138.1	472262	no	no_enhancer	NA	NA
chr2	227304035	227304536	6.68001	6.18203	-0.497984	0.0447079	0.227319	unaffected	intergenic	AC068138.1	259275	no	no_enhancer	NA	NA
chr2	227080561	227081062	5.03701	4.67312	-0.36389	0.340207	0.627829	unaffected	intergenic	AC068138.1	35801	no	no_enhancer	NA	NA
chr2	227288070	227288571	6.10007	6.246	0.145932	0.57539	0.790841	unaffected	intergenic	AC068138.1	243310	no	no_enhancer	NA	NA
chr2	227231726	227232227	4.7426	4.63597	-0.106631	0.760028	0.893151	unaffected	intergenic	AC068138.1	186966	no	no_enhancer	NA	NA
chr2	181950381	181950882	4.91495	4.46451	-0.45044	0.154805	0.439649	unaffected	intragenic	AC068196.1	9603	no	no_enhancer	NA	NA
chr2	181941817	181942318	4.70863	4.2234	-0.485231	0.172229	0.463286	unaffected	intragenic	AC068196.1	1039	no	no_enhancer	NA	NA
chr2	15043807	15044308	5.14577	4.91199	-0.233785	0.493009	0.736814	unaffected	intragenic	AC068286.1	17036	no	no_enhancer	NA	NA
chr2	129705461	129705962	2.88496	4.30875	1.42379	0.00185115	0.0304001	increased	intergenic	AC068483.1	-115457	no	no_enhancer	NA	NA
chr2	129864559	129865060	4.52227	4.25916	-0.263114	0.294472	0.590219	unaffected	intergenic	AC068483.1	43140	no	no_enhancer	NA	NA
chr2	129659277	129659778	6.70921	6.8465	0.137293	0.510299	0.748522	unaffected	intergenic	AC068483.1	-161641	no	no_enhancer	NA	NA
chr2	129728274	129728775	6.07509	6.02397	-0.0511211	0.838921	0.931504	unaffected	intergenic	AC068483.1	-92644	no	no_enhancer	NA	NA
chr2	222505920	222506421	6.0019	4.75765	-1.24425	3.14406e-06	0.000333697	decreased	intragenic	AC068489.1	3657	no	nonKEE	222505800	222506600
chr2	222709631	222710132	5.09828	4.60366	-0.494616	0.163692	0.451968	unaffected	intergenic	AC068489.1	207368	no	no_enhancer	NA	NA
chr2	222622743	222623244	5.63837	5.34323	-0.29514	0.399159	0.672629	unaffected	intergenic	AC068489.1	120480	no	no_enhancer	NA	NA
chr2	222708832	222709333	6.50099	6.53946	0.0384728	0.888386	0.953627	unaffected	intergenic	AC068489.1	206569	no	no_enhancer	NA	NA
chr2	22630443	22630944	6.06944	5.49106	-0.578377	0.0121532	0.105575	unaffected	intragenic	AC068490.2	474235	no	nonKEE	22629000	22630800
chr2	22505062	22505563	5.01289	4.39286	-0.620025	0.0443377	0.226213	unaffected	intragenic	AC068490.2	348854	no	no_enhancer	NA	NA
chr2	22578651	22579152	4.3639	4.62969	0.265785	0.320869	0.612266	unaffected	intragenic	AC068490.2	422443	no	no_enhancer	NA	NA
chr2	22505734	22506235	6.16148	5.97231	-0.189172	0.443434	0.704466	unaffected	intragenic	AC068490.2	349526	no	no_enhancer	NA	NA
chr2	22629434	22629935	6.37714	6.48898	0.111836	0.63699	0.826526	unaffected	intragenic	AC068490.2	473226	no	nonKEE	22629000	22630800
chr2	22499518	22500019	4.9833	5.08985	0.106547	0.737283	0.881344	unaffected	intragenic	AC068490.2	343310	no	no_enhancer	NA	NA
chr2	22443790	22444291	5.0139	5.0732	0.0592967	0.842802	0.933434	unaffected	intragenic	AC068490.2	287582	no	nonKEE	22443200	22443800
chr2	22292927	22293428	6.07518	6.09719	0.0220051	0.913556	0.965124	unaffected	intragenic	AC068490.2	136719	no	no_enhancer	NA	NA
chr7	65564770	65565271	6.50212	6.30819	-0.19393	0.362788	0.646015	unaffected	intragenic	AC068533.7	12014	yes	no_enhancer	NA	NA
chr7	65579559	65580471	7.5325	7.57088	0.0383844	0.847142	0.935591	unaffected	intragenic	AC068533.7	26803	yes	no_enhancer	NA	NA
[truncated: 63,871 more rows]
