# Supplementary material for: DOT1L inhibition reveals a distinct subset of enhancers dependent on H3K79 methylation
Source: Nat Commun. 2019 Jun 26;10:2803. doi: 10.1038/s41467-019-10844-3 (PMC6594956; doi:10.1038/s41467-019-10844-3)
Supplement: Supplementary file 9 — Supplementary Data 5 [file 41467_2019_10844_MOESM9_ESM.xlsx]

## Sheet: Supplementary Table 7
Cell_type	Geneid	Capture_probe	Enhancer_type	chr	start	end	DMSO_mean	EPZ_mean	p_value	p_adj	significance
SEM	ADAM10	ADAM10	KEE	chr15	58730200	58741200	16.9977	11.9076	0.0145443	0.54	*
SEM	ADAM10	ADAM10	KEE	chr15	58899600	58901800	13.2481	21.1164	0.232966	1	ns
SEM	ADAM10	ADAM10	KEE	chr15	58913800	58916000	14.0941	13.4738	0.914276	1	ns
SEM	ADAM10	ADAM10	KEE	chr15	58927800	58928600	11.8405	11.1982	0.944114	1	ns
SEM	ADAM10	ADAM10	KEE	chr15	58983800	58984600	24.1094	19.5139	0.265961	1	ns
SEM	ADAM10	ADAM10	KEE	chr15	58990400	58990600	4.85756	10.5682	0.280713	1	ns
SEM	ADAM10	ADAM10	KEE	chr15	59016600	59019400	31.5684	30.6479	0.416345	1	ns
SEM	ADAM10	ADAM10	KEE	chr15	59031800	59032400	66.6479	59.3968	0.722049	1	ns
SEM	ADAM10	ADAM10	KEE	chr15	59065800	59066600	51.525	40.2652	0.456126	1	ns
SEM	ADAM10	ADAM10	KEE	chr15	59216200	59217600	13.6385	9.59147	0.589639	1	ns
SEM	ADAM10	ADAM10	KEE	chr15	59978000	59980000	3.9605	4.03201	1	1	ns
SEM	ADAM10	ADAM10	nonKEE	chr15	58515600	58516400	26.4693	19.7	0.674987	1	ns
SEM	ADAM10	ADAM10	nonKEE	chr15	58539400	58540400	19.7419	15.3932	0.441209	1	ns
SEM	ADAM10	ADAM10	nonKEE	chr15	58591200	58592400	9.34418	18.0362	0.147369	1	ns
SEM	ADAM10	ADAM10	nonKEE	chr15	58622600	58625600	11.1332	13.3941	0.342453	1	ns
SEM	ADAM10	ADAM10	nonKEE	chr15	58723600	58728200	18.2841	16.4828	0.934424	1	ns
SEM	ADAM10	ADAM10	nonKEE	chr15	58744400	58755200	15.1586	22.1367	0.0674271	1	ns
SEM	ADAM10	ADAM10	nonKEE	chr15	58756600	58757200	7.35835	13.5891	0.589639	1	ns
SEM	ADAM10	ADAM10	nonKEE	chr15	58759000	58761400	17.1302	12.7609	0.117241	1	ns
SEM	ADAM10	ADAM10	nonKEE	chr15	58763800	58771200	15.9541	12.5453	0.130393	1	ns
SEM	ADAM10	ADAM10	nonKEE	chr15	58775000	58777800	15.4276	16.6876	0.827582	1	ns
SEM	ADAM10	ADAM10	nonKEE	chr15	58797600	58799200	8.32908	7.82247	0.812704	1	ns
SEM	ADAM10	ADAM10	nonKEE	chr15	58805800	58812800	18.0887	13.0741	0.123776	1	ns
SEM	ADAM10	ADAM10	nonKEE	chr15	58814000	58816000	14.3268	22.2335	0.163987	1	ns
SEM	ADAM10	ADAM10	nonKEE	chr15	58841600	58843000	14.6965	18.9273	0.358951	1	ns
SEM	ADAM10	ADAM10	nonKEE	chr15	58844600	58849000	24.0852	23.0194	0.707101	1	ns
SEM	ADAM10	ADAM10	nonKEE	chr15	58878400	58882600	16.8797	15.2874	0.535935	1	ns
SEM	ADAM10	ADAM10	nonKEE	chr15	58890200	58891200	18.4995	19.2795	1	1	ns
SEM	ADAM10	ADAM10	nonKEE	chr15	58919600	58920000	17.4171	7.63221	0.789268	1	ns
SEM	ADAM10	ADAM10	nonKEE	chr15	58935800	58937400	15.7476	9.59731	0.789268	1	ns
SEM	ADAM10	ADAM10	nonKEE	chr15	59271000	59271800	5.36375	11.7928	0.271041	1	ns
SEM	ADAM10	ADAM10	nonKEE	chr15	59273600	59274200	3.85099	0	0.371093	1	ns
SEM	ADAM10	ADAM10	nonKEE	chr15	59529000	59529400	2.01313	0	1	1	ns
SEM	ADAM10	ADAM10	nonKEE	chr15	59592800	59593600	3.80298	3.91269	1	1	ns
SEM	ADAM10	ADAM10	nonKEE	chr15	59691000	59692200	6.20776	2.65788	0.422678	1	ns
SEM	ADAM10	ADAM10	nonKEE	chr15	59729600	59730200	4.46591	6.39432	0.944183	1	ns
SEM	ADAM10	ADAM10	nonKEE	chr15	59953000	59953800	5.02938	0.976715	0.100348	1	ns
SEM	AKT3	AKT3	nonKEE	chr1	243606600	243608200	4.56088	3.21886	0.255158	1	ns
SEM	AKT3	AKT3	nonKEE	chr1	243658000	243660000	20.2184	19.1547	0.833935	1	ns
SEM	AKT3	AKT3	nonKEE	chr1	243668800	243671000	13.0819	11.334	0.407148	1	ns
SEM	AKT3	AKT3	nonKEE	chr1	243890000	243892600	20.8182	18.8201	0.711942	1	ns
SEM	AKT3	AKT3	nonKEE	chr1	243894800	243895400	13.1351	19.6658	0.0587074	0.41	ns
SEM	AKT3	AKT3	nonKEE	chr1	244213600	244214200	34.6637	38.47	0.666137	1	ns
SEM	AKT3	AKT3	nonKEE	chr1	244483000	244484000	6.75435	8.16115	0.443231	1	ns
SEM	ARID1B	ARID1B_2	KEE	chr6	157111400	157116000	160.029	81.7022	6.41152e-05	0.001	****
SEM	ARID1B	ARID1B_2	KEE	chr6	157120600	157122400	73.4663	36.3535	0.000136577	0.002	***
SEM	ARID1B	ARID1B_2	KEE	chr6	157124200	157129400	96.9838	42.2263	2.33685e-07	4.9e-06	****
SEM	ARID1B	ARID1B_2	KEE	chr6	157134000	157134400	105.48	36.6483	0.181449	1	ns
SEM	ARID1B	ARID1B_2	KEE	chr6	157135800	157136400	108.812	48.6646	0.181449	1	ns
SEM	ARID1B	ARID1B_2	KEE	chr6	157137800	157140600	97.2296	33.1286	1.94225e-05	0.00035	****
SEM	ARID1B	ARID1B_2	KEE	chr6	157162400	157164800	105.806	49.2887	0.00915169	0.13	**
SEM	ARID1B	ARID1B_2	KEE	chr6	157166200	157174200	58.936	35.9191	1.61123e-05	0.00032	****
SEM	ARID1B	ARID1B_2	KEE	chr6	157206800	157207800	16.8501	18.1891	0.722283	1	ns
SEM	ARID1B	ARID1B_2	KEE	chr6	157237200	157238400	15.5296	12.3054	1	1	ns
SEM	ARID1B	ARID1B_2	KEE	chr6	157259000	157259800	67.0093	21.4829	0.0360317	0.43	*
SEM	ARID1B	ARID1B_2	KEE	chr6	157264400	157269800	43.2592	21.942	1.63177e-05	0.00032	****
SEM	ARID1B	ARID1B_2	KEE	chr6	157280800	157282600	19.8148	4.83884	0.0112782	0.15	*
SEM	ARID1B	ARID1B_2	KEE	chr6	157284600	157285400	37.5523	17.4811	0.294507	1	ns
SEM	ARID1B	ARID1B_2	KEE	chr6	157300000	157302000	31.0875	11.1434	2.09977e-05	0.00036	****
SEM	ARID1B	ARID1B_2	KEE	chr6	157307600	157312200	21.6735	16.1286	0.0683763	0.75	ns
SEM	ARID1B	ARID1B_2	KEE	chr6	157344000	157345000	28.9605	21.7676	0.293622	1	ns
SEM	ARID1B	ARID1B_2	KEE	chr6	157354800	157355200	20.5995	23.3197	1	1	ns
SEM	ARID1B	ARID1B_2	KEE	chr6	157398400	157400400	7.76456	13.7024	0.236137	1	ns
SEM	ARID1B	ARID1B_2	nonKEE	chr6	157009000	157009600	39.0317	56.9417	0.192518	1	ns
SEM	ARID1B	ARID1B_2	nonKEE	chr6	157543600	157545200	6.95632	9.4857	0.624065	1	ns
SEM	ARID1B	ARID1B_en1	KEE	chr6	157095600	157097400	72.8369	31.1739	0.181449	1	ns
SEM	ARID1B	ARID1B_en1	KEE	chr6	157111400	157116000	116.52	69.2299	6.41152e-05	0.0013	****
SEM	ARID1B	ARID1B_en1	KEE	chr6	157120600	157122400	69.8177	51.8816	0.00234344	0.038	**
SEM	ARID1B	ARID1B_en1	KEE	chr6	157124200	157129400	117.577	81.0653	4.88497e-07	1e-05	****
SEM	ARID1B	ARID1B_en1	KEE	chr6	157134000	157134400	149.365	144.803	0.789268	1	ns
SEM	ARID1B	ARID1B_en1	KEE	chr6	157135800	157136400	185.128	143.123	0.181449	1	ns
SEM	ARID1B	ARID1B_en1	KEE	chr6	157162400	157164800	114.276	100.198	0.343253	1	ns
SEM	ARID1B	ARID1B_en1	KEE	chr6	157166200	157174200	61.0229	55.7124	0.170922	1	ns
SEM	ARID1B	ARID1B_en1	KEE	chr6	157206800	157207800	22.1203	18.5555	0.553617	1	ns
SEM	ARID1B	ARID1B_en1	KEE	chr6	157237200	157238400	17.3866	23.8565	0.12609	1	ns
SEM	ARID1B	ARID1B_en1	KEE	chr6	157259000	157259800	43.8466	32.8737	0.294507	1	ns
SEM	ARID1B	ARID1B_en1	KEE	chr6	157264400	157269800	32.5523	20.981	8.94988e-05	0.0017	****
SEM	ARID1B	ARID1B_en1	KEE	chr6	157280800	157282600	9.76236	8.30491	0.456126	1	ns
SEM	ARID1B	ARID1B_en1	KEE	chr6	157284600	157285400	25.4774	20.6299	0.529368	1	ns
SEM	ARID1B	ARID1B_en1	KEE	chr6	157300000	157302000	22.6976	12.2061	0.000781821	0.014	***
SEM	ARID1B	ARID1B_en1	KEE	chr6	157307600	157312200	23.0954	16.2563	0.00224761	0.038	**
SEM	ARID1B	ARID1B_en1	KEE	chr6	157344000	157345000	26.9322	15.0047	0.058024	0.87	ns
SEM	ARID1B	ARID1B_en1	KEE	chr6	157354800	157355200	25.4481	25.2238	1	1	ns
SEM	ARID1B	ARID1B_en1	KEE	chr6	157398400	157400400	15.3154	12.3145	0.406941	1	ns
SEM	ARID1B	ARID1B_en1	nonKEE	chr6	157009000	157009600	15.0174	18.8276	0.406941	1	ns
SEM	ARID1B	ARID1B_en1	nonKEE	chr6	157543600	157545200	2.66295	3.40197	0.406941	1	ns
SEM	ASAP2	ASAP2	KEE	chr2	9564600	9565200	19.3681	21.3748	0.789268	1	ns
SEM	ASAP2	ASAP2	nonKEE	chr2	9282200	9284000	48.2508	38.4266	0.3268	1	ns
SEM	ASAP2	ASAP2	nonKEE	chr2	9319200	9320000	19.5162	29.0215	0.422678	1	ns
SEM	ASAP2	ASAP2	nonKEE	chr2	9374200	9375200	46.1963	40.2871	0.905695	1	ns
SEM	ASAP2	ASAP2	nonKEE	chr2	9421800	9422000	37.0775	35.7925	1	1	ns
SEM	ASAP2	ASAP2	nonKEE	chr2	9469000	9472200	49.0282	41.4478	0.149061	0.89	ns
SEM	ASH2L	ASH2L_1	KEE	chr8	38032400	38033200	12.9557	14.5269	0.23663	0.47	ns
SEM	ASH2L	ASH2L_1	nonKEE	chr8	37990800	37994600	16.5061	20.19	0.517647	0.52	ns
SEM	ASH2L	ASH2L_1	nonKEE	chr8	38088000	38088200	8.20945	15.4553	0.0591721	0.18	ns
SEM	BAZ2B	BAZ2B_2	KEE	chr2	160570800	160571400	23.1823	28.1041	0.553617	1	ns
SEM	BAZ2B	BAZ2B_2	nonKEE	chr2	159981000	159981800	6.5635	7.15221	0.944285	1	ns
SEM	BAZ2B	BAZ2B_2	nonKEE	chr2	160041800	160043400	11.7717	11.5405	0.704907	1	ns
SEM	BAZ2B	BAZ2B_2	nonKEE	chr2	160106800	160107600	11.4329	7.80724	0.107802	0.54	ns
SEM	BAZ2B	BAZ2B_2	nonKEE	chr2	160138000	160138600	7.66351	9.31422	0.812704	1	ns
SEM	BCL11A	BCL11A	KEE	chr2	60710800	60711800	51.6783	41.5947	0.789268	1	ns
SEM	BCL11A	BCL11A	KEE	chr2	60733600	60734000	19.8625	26.3918	1	1	ns
SEM	BCL11A	BCL11A	KEE	chr2	60741200	60742800	36.681	29.0781	0.191379	1	ns
SEM	BCL11A	BCL11A	KEE	chr2	60744400	60746600	57.8305	48.3493	0.477197	1	ns
SEM	BCL11A	BCL11A	KEE	chr2	60756000	60756600	209.173	110.336	0.181449	1	ns
SEM	BCL11A	BCL11A	KEE	chr2	60767200	60773400	179.291	108.18	1.27804e-07	1.2e-06	****
SEM	BCL11A	BCL11A	nonKEE	chr2	60627200	60628400	18.9367	28.2663	0.343253	1	ns
SEM	BCL11A	BCL11A	nonKEE	chr2	60638200	60642000	19.8761	39.8381	0.000578996	0.0046	***
SEM	BCL11A	BCL11A	nonKEE	chr2	60814200	60815000	35.4095	38.8925	0.635586	1	ns
SEM	BCL2	BCL2	KEE	chr18	60791800	60795800	40.641	26.3244	0.0156954	0.24	*
SEM	BCL2	BCL2	KEE	chr18	60802600	60803400	24.6336	37.9432	0.0755606	1	ns
SEM	BCL2	BCL2	KEE	chr18	60807000	60813800	32.9233	32.6155	0.913521	1	ns
SEM	BCL2	BCL2	KEE	chr18	60822800	60823800	32.8193	28.0896	0.72398	1	ns
SEM	BCL2	BCL2	KEE	chr18	60845200	60847000	17.6663	18.1738	0.932107	1	ns
SEM	BCL2	BCL2	KEE	chr18	60850000	60850800	17.2047	30.7292	0.294507	1	ns
SEM	BCL2	BCL2	KEE	chr18	60876200	60876600	18.9708	5.92178	0.294507	1	ns
SEM	BCL2	BCL2	KEE	chr18	60943000	60943600	22.0788	23.2495	0.968712	1	ns
SEM	BCL2	BCL2	KEE	chr18	60970400	60970600	56.7333	56.594	1	1	ns
SEM	BCL2	BCL2	KEE	chr18	60972000	60972200	86.0662	57.0535	0.181449	1	ns
SEM	BCL2	BCL2	KEE	chr18	60977400	60979600	117.92	93.7383	0.0938386	1	ns
SEM	BCL2	BCL2	nonKEE	chr18	60645800	60647400	22.1063	22.3262	1	1	ns
SEM	BCL2	BCL2	nonKEE	chr18	60764000	60771800	46.3752	43.4757	0.587808	1	ns
SEM	BCL2	BCL2	nonKEE	chr18	60773200	60780800	41.8436	44.1171	0.287029	1	ns
SEM	BCL2	BCL2	nonKEE	chr18	60786400	60787200	29.1963	25.5159	0.833935	1	ns
SEM	BCL2	BCL2_en	KEE	chr18	60791800	60795800	46.0794	47.379	0.56635	1	ns
SEM	BCL2	BCL2_en	KEE	chr18	60802600	60803400	46.2505	38.9739	0.0972011	1	ns
SEM	BCL2	BCL2_en	KEE	chr18	60807000	60813800	43.8094	39.5991	0.0344755	0.48	*
SEM	BCL2	BCL2_en	KEE	chr18	60822800	60823800	38.4643	28.7533	0.107802	1	ns
SEM	BCL2	BCL2_en	KEE	chr18	60845200	60847000	16.4841	17.451	0.798273	1	ns
SEM	BCL2	BCL2_en	KEE	chr18	60850000	60850800	23.3502	23.0709	1	1	ns
SEM	BCL2	BCL2_en	KEE	chr18	60876200	60876600	18.4128	10.3398	0.142213	1	ns
SEM	BCL2	BCL2_en	KEE	chr18	60943000	60943600	9.61916	15.425	0.0309841	0.46	*
SEM	BCL2	BCL2_en	KEE	chr18	60970400	60970600	22.895	21.1949	0.833935	1	ns
SEM	BCL2	BCL2_en	KEE	chr18	60972000	60972200	28.8197	30.9441	1	1	ns
SEM	BCL2	BCL2_en	KEE	chr18	60977400	60979600	28.6616	29.5311	0.754753	1	ns
SEM	BCL2	BCL2_en	nonKEE	chr18	60645800	60647400	17.6762	13.9629	0.553617	1	ns
SEM	BCL2	BCL2_en	nonKEE	chr18	60773200	60780800	108.605	112.008	0.198051	1	ns
SEM	BCL2	BCL2_en	nonKEE	chr18	60786400	60787200	65.1737	62.9953	0.833935	1	ns
SEM	BCL2	BCL2_en	nonKEE	chr18	60988800	60990400	50.682	48.0262	0.932107	1	ns
SEM	BRD4	BRD4	KEE	chr19	15398400	15400600	32.4335	32.209	0.604335	1	ns
SEM	BRD4	BRD4	KEE	chr19	15408600	15409400	44.0669	47.1472	0.722283	1	ns
SEM	BRD4	BRD4	KEE	chr19	15426800	15427600	44.1838	40.4646	0.905695	1	ns
SEM	BRD4	BRD4	KEE	chr19	15488200	15489000	27.2237	19.4537	0.0546135	0.98	ns
SEM	BRD4	BRD4	KEE	chr19	15514400	15514600	51.2714	34.2263	0.789268	1	ns
SEM	BRD4	BRD4	KEE	chr19	15516400	15517200	16.6712	16.3305	0.824098	1	ns
SEM	BRD4	BRD4	KEE	chr19	15528000	15528400	22.892	24.2628	1	1	ns
SEM	BRD4	BRD4	KEE	chr19	15541800	15542600	25.2112	25.3569	0.553617	1	ns
SEM	BRD4	BRD4	KEE	chr19	15572600	15574400	8.4249	8.19714	0.640744	1	ns
SEM	BRD4	BRD4	nonKEE	chr19	15307600	15309400	21.786	20.8605	0.862032	1	ns
SEM	BRD4	BRD4	nonKEE	chr19	15345000	15346600	15.8913	15.5992	0.74248	1	ns
SEM	BRD4	BRD4	nonKEE	chr19	15357600	15361400	29.3988	30.6424	0.666137	1	ns
SEM	BRD4	BRD4	nonKEE	chr19	15363200	15364600	25.1875	24.1217	0.844519	1	ns
SEM	BRD4	BRD4	nonKEE	chr19	15508600	15511200	31.6398	26.7783	0.293383	1	ns
SEM	BRD4	BRD4	nonKEE	chr19	15543800	15544600	18.6591	20.1986	0.666137	1	ns
SEM	BRD4	BRD4	nonKEE	chr19	15559600	15560400	15.2152	14.3986	0.812704	1	ns
SEM	BRD4	BRD4	nonKEE	chr19	15575600	15579000	12.1211	11.6789	0.877711	1	ns
SEM	BRD4	BRD4	nonKEE	chr19	15667200	15668000	27.722	27.7976	0.812704	1	ns
SEM	BTK	BTK	nonKEE	chrX	100475600	100476000	3.33243	10.5477	0.789268	0.89	ns
SEM	BTK	BTK	nonKEE	chrX	100623200	100627200	79.2831	85.2935	0.443231	0.89	ns
SEM	CD109	CD109	KEE	chr6	74151200	74152400	7.12676	5.1345	0.306556	1	ns
SEM	CD109	CD109	KEE	chr6	74158800	74159800	2.74383	4.56908	0.308063	1	ns
SEM	CD109	CD109	KEE	chr6	74227800	74229000	13.7703	16.6017	0.674987	1	ns
SEM	CD109	CD109	KEE	chr6	74231800	74232800	14.0215	12.8062	0.906294	1	ns
SEM	CD109	CD109	nonKEE	chr6	74168800	74169800	6.36052	5.95201	1	1	ns
SEM	CD109	CD109	nonKEE	chr6	74295600	74296400	11.946	9.45243	0.812704	1	ns
SEM	CD109	CD109	nonKEE	chr6	74430600	74435400	52.8234	54.2096	0.720985	1	ns
SEM	CDK6	CDK6	KEE	chr7	92250200	92254000	65.843	56.2064	0.0438316	0.26	*
SEM	CDK6	CDK6	KEE	chr7	92255800	92257000	57.837	54.0076	1	1	ns
SEM	CDK6	CDK6	KEE	chr7	92261600	92262800	60.4029	42.7183	0.107802	0.45	ns
SEM	CDK6	CDK6	KEE	chr7	92264000	92277200	37.4368	32.0134	7.73371e-05	0.0013	****
SEM	CDK6	CDK6	KEE	chr7	92304000	92305000	17.3507	11.059	0.107802	0.45	ns
SEM	CDK6	CDK6	KEE	chr7	92353800	92355200	94.3696	44.5173	0.00915169	0.1	**
SEM	CDK6	CDK6	KEE	chr7	92356400	92357200	64.0523	27.1981	0.00915169	0.1	**
SEM	CDK6	CDK6	KEE	chr7	92358800	92363800	48.7092	33.2812	9.85212e-05	0.0016	****
SEM	CDK6	CDK6	KEE	chr7	92366000	92367000	66.8389	30.7434	0.00252617	0.035	**
SEM	CDK6	CDK6	KEE	chr7	92377400	92380000	67.277	28.6605	2.23727e-06	4e-05	****
SEM	CDK6	CDK6	KEE	chr7	92381600	92389800	63.1045	31.4932	8.53159e-10	1.8e-08	****
SEM	CDK6	CDK6	KEE	chr7	92391200	92400000	55.136	32.5096	2.25371e-08	4.5e-07	****
SEM	CDK6	CDK6	KEE	chr7	92408800	92412000	61.7986	34.8406	0.0134712	0.12	*
SEM	CDK6	CDK6	KEE	chr7	92416000	92416600	59.5555	39.2394	0.142213	0.45	ns
SEM	CDK6	CDK6	KEE	chr7	92420200	92422000	42.3102	25.1754	0.00826562	0.099	**
SEM	CDK6	CDK6	KEE	chr7	92423600	92429600	48.8982	28.148	5.02868e-08	9.6e-07	****
SEM	CDK6	CDK6	KEE	chr7	92430800	92431600	64.8977	40.583	0.00419259	0.055	**
SEM	CDK6	CDK6	KEE	chr7	92437400	92445000	59.0558	47.7591	0.0015586	0.023	**
SEM	CDK6	CDK6	KEE	chr7	92446800	92447400	92.1447	57.237	0.0178172	0.13	*
SEM	CDK6	CDK6	KEE	chr7	92472400	92474600	95.0821	68.5601	0.0167287	0.13	*
SEM	CDK6	CDK6	KEE	chr7	92480400	92485000	67.4269	57.6725	0.0903104	0.45	ns
SEM	EGLN1	EGLN1	KEE	chr1	231471600	231472600	17.2382	13.7912	0.164436	0.16	ns
SEM	ELL2	ELL2	KEE	chr5	95153600	95156600	7.68578	6.88215	0.647527	1	ns
SEM	ELL2	ELL2	nonKEE	chr5	95143800	95145800	5.23578	10.9107	0.294507	1	ns
SEM	ELL2	ELL2	nonKEE	chr5	95159800	95160800	8.7471	8.93267	1	1	ns
SEM	ELL2	ELL2	nonKEE	chr5	95198000	95199200	51.039	40.0423	0.286321	1	ns
SEM	ELL2	ELL2	nonKEE	chr5	95204200	95207200	23.0575	30.9664	0.0184162	0.11	*
SEM	ELL2	ELL2	nonKEE	chr5	95260200	95261000	62.2294	61.1641	0.674987	1	ns
SEM	EP300	EP300	nonKEE	chr22	41465600	41467600	18.5741	28.0848	0.00412805	0.012	**
SEM	EP300	EP300	nonKEE	chr22	41474400	41475800	43.1234	45.892	0.444469	0.89	ns
SEM	EP300	EP300	nonKEE	chr22	41572600	41576400	18.5521	20.8746	0.724082	0.89	ns
SEM	EZH2	EZH2_2	nonKEE	chr7	148610400	148611600	55.8899	56.535	0.674987	0.67	ns
SEM	FLI1	FLI1	KEE	chr11	128585400	128591200	65.3927	53.0792	0.0453452	0.5	*
SEM	FLI1	FLI1	KEE	chr11	128605400	128606600	29.5961	38.5954	0.0130512	0.16	*
SEM	FLI1	FLI1	nonKEE	chr11	127909000	127909800	15.5308	25.8399	0.529368	1	ns
SEM	FLI1	FLI1	nonKEE	chr11	127922600	127923400	10.5319	18.0718	0.208413	1	ns
SEM	FLI1	FLI1	nonKEE	chr11	128433800	128435600	28.8061	22.893	0.550935	1	ns
SEM	FLI1	FLI1	nonKEE	chr11	128444000	128447200	14.9508	15.655	0.79526	1	ns
SEM	FLI1	FLI1	nonKEE	chr11	128479200	128484400	36.5338	34.2398	0.540116	1	ns
SEM	FLI1	FLI1	nonKEE	chr11	128494200	128495400	24.0002	23.9419	0.34376	1	ns
SEM	FLI1	FLI1	nonKEE	chr11	128532400	128533400	70.0062	74.0549	0.812704	1	ns
SEM	FLI1	FLI1	nonKEE	chr11	128539400	128541200	78.2212	66.4939	0.906329	1	ns
SEM	FLI1	FLI1	nonKEE	chr11	128642200	128643000	31.6075	28.9721	0.635586	1	ns
SEM	FLI1	FLI1	nonKEE	chr11	128773800	128775000	7.7939	7.15574	0.755541	1	ns
SEM	FLT3	FLT3	KEE	chr13	28667400	28668200	149.901	144.028	0.294507	1	ns
SEM	FLT3	FLT3	KEE	chr13	28793800	28795600	83.3654	61.1187	0.000214092	0.0011	***
SEM	FLT3	FLT3	KEE	chr13	28833000	28837000	28.737	27.8809	0.452984	1	ns
SEM	FLT3	FLT3	KEE	chr13	28839200	28848200	48.814	46.1189	0.25519	1	ns
SEM	FLT3	FLT3	KEE	chr13	28855600	28856400	30.165	28.4113	1	1	ns
SEM	FOS	FOS	nonKEE	chr14	75643600	75644400	74.6894	71.0071	0.833935	1	ns
SEM	FOS	FOS	nonKEE	chr14	75654600	75656600	39.7141	45.619	0.443231	1	ns
SEM	FOS	FOS	nonKEE	chr14	75696600	75698000	42.2128	54.5217	0.0309841	0.15	*
SEM	FOS	FOS	nonKEE	chr14	75713800	75715200	47.0583	47.8779	0.754753	1	ns
SEM	FOS	FOS	nonKEE	chr14	75768400	75769000	44.5151	44.9532	1	1	ns
SEM	FOXO3	FOXO3	nonKEE	chr6	108913200	108914000	55.5991	48.8745	0.236137	1	ns
SEM	FOXO3	FOXO3	nonKEE	chr6	109010600	109011600	10.653	31.7607	0.181449	1	ns
SEM	FOXO3	FOXO3	nonKEE	chr6	109077000	109077800	19.8959	12.0487	0.286321	1	ns
SEM	FOXO3	FOXO3	nonKEE	chr6	109216400	109218400	31.9208	25.9496	0.529368	1	ns
SEM	FOXO3	FOXO3	nonKEE	chr6	109223000	109224400	17.4241	17.1694	0.932107	1	ns
SEM	FOXO3	FOXO3	nonKEE	chr6	109242600	109244600	22.6036	28.0095	0.126181	0.88	ns
SEM	FOXO3	FOXO3	nonKEE	chr6	109287200	109289000	17.6757	13.2325	0.556298	1	ns
SEM	FUT10	FUT10	KEE	chr8	33343600	33344200	56.1752	52.4628	0.553617	1	ns
SEM	FUT10	FUT10	KEE	chr8	33422200	33422800	9.93335	13.7405	0.169811	0.85	ns
SEM	FUT10	FUT10	nonKEE	chr8	33341600	33342200	65.0243	68.105	0.674987	1	ns
SEM	FUT10	FUT10	nonKEE	chr8	33355400	33356600	47.0001	41.8762	0.833935	1	ns
SEM	FUT10	FUT10	nonKEE	chr8	33410800	33414000	18.5946	17.7558	0.757677	1	ns
SEM	GADD45A	GADD45A	nonKEE	chr1	67897400	67899600	14.0648	18.1609	0.107802	0.32	ns
SEM	GADD45A	GADD45A	nonKEE	chr1	67907000	67907600	10.493	8.02743	0.553617	0.85	ns
SEM	GADD45A	GADD45A	nonKEE	chr1	68297600	68298200	6.78654	5.60445	0.422678	0.85	ns
SEM	GNAI1	GNAI1	nonKEE	chr7	79736200	79736800	91.5058	102.004	1	1	ns
SEM	GNAI1	GNAI1	nonKEE	chr7	79845200	79846600	30.0096	18.8962	0.0382689	0.077	*
SEM	GNAQ	GNAQ	KEE	chr9	80523600	80524600	27.2545	15.0151	0.0184212	0.18	*
SEM	GNAQ	GNAQ	KEE	chr9	80530400	80531400	37.3863	29.8471	0.674987	1	ns
SEM	GNAQ	GNAQ	KEE	chr9	80550200	80553000	28.8663	21.6562	0.0184162	0.18	*
SEM	GNAQ	GNAQ	KEE	chr9	80556800	80557000	44.5905	23.5045	0.181449	0.91	ns
SEM	GNAQ	GNAQ	KEE	chr9	80558200	80559800	67.6524	26.4654	0.000726514	0.0094	***
SEM	GNAQ	GNAQ	KEE	chr9	80564200	80566800	98.1771	40.1003	0.000214092	0.003	***
SEM	GNAQ	GNAQ	KEE	chr9	80569200	80570400	94.8422	33.2457	6.41152e-05	0.00096	****
SEM	GNAQ	GNAQ	KEE	chr9	80571600	80573800	144.834	68.3135	0.00252617	0.03	**
SEM	GNAQ	GNAQ	KEE	chr9	80589000	80589600	170.098	72.5415	0.0360317	0.29	*
SEM	GNAQ	GNAQ	KEE	chr9	80592200	80599000	82.8031	42.9288	1.88263e-06	3e-05	****
SEM	GNAQ	GNAQ	KEE	chr9	80606800	80607000	90.0504	38.5443	0.181449	0.91	ns
SEM	GNAQ	GNAQ	KEE	chr9	80618200	80619000	138.845	65.3609	0.00915169	0.1	**
SEM	GNAQ	GNAQ	KEE	chr9	80623800	80624600	110.581	61.5132	0.0591721	0.41	ns
SEM	GNAQ	GNAQ	KEE	chr9	80852400	80853200	12.831	11.4549	0.833935	1	ns
SEM	GNAQ	GNAQ	nonKEE	chr9	80759000	80759800	13.9629	25.5971	0.0934925	0.56	ns
SEM	GNAQ	GNAQ	nonKEE	chr9	80911200	80912000	17.321	11.9406	0.529368	1	ns
SEM	HIVEP2	HIVEP2	KEE	chr6	143144600	143144800	55.9922	32.2962	0.0360317	0.11	*
SEM	HIVEP2	HIVEP2	KEE	chr6	143163000	143166200	67.246	40.1295	0.00419259	0.025	**
SEM	HIVEP2	HIVEP2	KEE	chr6	143167800	143168600	64.9165	31.0257	0.0360317	0.11	*
SEM	HIVEP2	HIVEP2	KEE	chr6	143178000	143179600	38.5528	27.7581	0.0287357	0.11	*
SEM	HIVEP2	HIVEP2	KEE	chr6	143252600	143253200	174.874	114.902	0.181449	0.18	ns
SEM	HIVEP2	HIVEP2	KEE	chr6	143254600	143257800	115.163	80.299	1.41267e-05	9.9e-05	****
SEM	HIVEP2	HIVEP2	KEE	chr6	143259000	143259800	141.442	107.707	0.0178172	0.089	*
SEM	HMGA2	HMGA2	KEE	chr12	65582200	65583800	5.08068	3.64374	1	1	ns
SEM	HMGA2	HMGA2	KEE	chr12	66309600	66310200	27.4708	17.8989	0.058024	0.46	ns
SEM	HMGA2	HMGA2	KEE	chr12	66315000	66316800	10.7058	13.1216	0.466583	1	ns
SEM	HMGA2	HMGA2	KEE	chr12	66320200	66321600	27.9046	32.1036	0.338008	1	ns
SEM	HMGA2	HMGA2	nonKEE	chr12	65602400	65603200	1.16172	1.76839	1	1	ns
SEM	HMGA2	HMGA2	nonKEE	chr12	66051000	66051800	36.0456	24.9327	0.0652573	0.46	ns
SEM	HMGA2	HMGA2	nonKEE	chr12	66113400	66115800	46.3076	42.2403	0.424043	1	ns
SEM	HMGA2	HMGA2	nonKEE	chr12	66134000	66134600	19.6825	22.2207	0.529368	1	ns
SEM	INPP5B	INPP5B	KEE	chr1	38272200	38273000	10.4007	10.6617	1	1	ns
SEM	INPP5B	INPP5B	KEE	chr1	38387600	38390000	63.2397	59.5806	0.44664	1	ns
SEM	INPP5B	INPP5B	KEE	chr1	38477800	38479800	13.8917	13.5504	0.89677	1	ns
SEM	INPP5B	INPP5B	nonKEE	chr1	38391800	38392200	110.449	107.527	0.905695	1	ns
SEM	INPP5B	INPP5B	nonKEE	chr1	38464800	38466600	22.6404	22.457	0.711997	1	ns
SEM	INPP5B	INPP5B	nonKEE	chr1	38474600	38475400	21.1918	24.9976	0.456126	1	ns
SEM	INTS3	INTS3_2	KEE	chr1	153516000	153519400	10.5391	10.2135	0.741244	1	ns
SEM	INTS3	INTS3_2	KEE	chr1	153631800	153632600	14.1986	18.947	0.504903	1	ns
SEM	INTS3	INTS3_2	KEE	chr1	153916600	153917600	10.9143	8.60224	0.47766	1	ns
SEM	INTS3	INTS3_2	KEE	chr1	153941200	153942800	13.6018	12.9747	0.711997	1	ns
SEM	INTS3	INTS3_2	nonKEE	chr1	153487600	153488600	14.4354	10.5266	0.477197	1	ns
SEM	INTS3	INTS3_2	nonKEE	chr1	153508000	153508800	12.8123	7.54214	0.0828084	1	ns
SEM	INTS3	INTS3_2	nonKEE	chr1	153513600	153514200	15.2227	9.37138	0.0591721	1	ns
SEM	INTS3	INTS3_2	nonKEE	chr1	153537400	153540800	10.7231	11.2433	0.603351	1	ns
SEM	INTS3	INTS3_2	nonKEE	chr1	153570400	153571800	8.4186	12.1695	0.0546135	1	ns
SEM	INTS3	INTS3_2	nonKEE	chr1	153595000	153596000	17.9735	12.5696	0.289587	1	ns
SEM	INTS3	INTS3_2	nonKEE	chr1	153600400	153600600	8.50607	9.77285	0.787406	1	ns
SEM	INTS3	INTS3_2	nonKEE	chr1	153651400	153652200	90.7806	53.9478	0.181449	1	ns
SEM	INTS3	INTS3_2	nonKEE	chr1	153714200	153715800	81.5665	74.4958	0.433095	1	ns
SEM	INTS3	INTS3_2	nonKEE	chr1	153722400	153722800	88.7145	75.9719	0.181449	1	ns
SEM	INTS3	INTS3_2	nonKEE	chr1	153741600	153747400	45.5919	42.6454	0.409482	1	ns
SEM	INTS3	INTS3_2	nonKEE	chr1	153749400	153749800	24.4121	30.4692	0.410117	1	ns
SEM	INTS3	INTS3_2	nonKEE	chr1	153762000	153764800	22.1535	19.6867	0.422445	1	ns
SEM	INTS3	INTS3_2	nonKEE	chr1	153766800	153767400	15.1603	29.7567	0.422678	1	ns
SEM	INTS3	INTS3_2	nonKEE	chr1	153775400	153779200	16.4631	12.5898	0.30014	1	ns
SEM	INTS3	INTS3_2	nonKEE	chr1	153782400	153784200	9.85506	12.8931	0.0516442	1	ns
SEM	INTS3	INTS3_2	nonKEE	chr1	153798400	153799200	5.76812	3.66119	0.670066	1	ns
SEM	INTS3	INTS3_2	nonKEE	chr1	153822200	153822800	5.14058	5.10245	0.798233	1	ns
SEM	INTS3	INTS3_2	nonKEE	chr1	153896400	153897000	12.7146	6.59264	0.0559297	1	ns
SEM	INTS3	INTS3_2	nonKEE	chr1	153931200	153931600	22.3989	15.9233	1	1	ns
SEM	INTS3	INTS3_2	nonKEE	chr1	153959800	153960400	8.62377	15.2212	0.294507	1	ns
SEM	JARID1A	JARID1A_1	nonKEE	chr12	662000	663800	19.9055	18.5794	0.513656	1	ns
SEM	JARID1A	JARID1A_1	nonKEE	chr12	669800	670600	17.1111	16.329	0.50488	1	ns
SEM	JARID1A	JARID1A_1	nonKEE	chr12	671800	674200	24.1608	22.5411	0.932107	1	ns
SEM	JARID1A	JARID1A_1	nonKEE	chr12	684400	685200	10.2036	5.61518	0.058024	0.23	ns
SEM	JMJD1C	JMJD1C	KEE	chr10	65148000	65149200	5.21499	6.09905	0.6247	1	ns
SEM	JMJD1C	JMJD1C	KEE	chr10	65177600	65178200	32.552	13.9192	0.00915169	0.11	**
SEM	JMJD1C	JMJD1C	KEE	chr10	65181000	65181200	15.2917	6.95892	0.0934925	0.75	ns
SEM	JMJD1C	JMJD1C	KEE	chr10	65190600	65192000	31.4359	18.332	0.0652573	0.59	ns
SEM	JMJD1C	JMJD1C	KEE	chr10	65197800	65199200	40.5985	22.0619	0.000891901	0.013	***
SEM	JMJD1C	JMJD1C	KEE	chr10	65204200	65204800	21.3102	15.5384	0.169811	0.85	ns
SEM	JMJD1C	JMJD1C	KEE	chr10	65210000	65210200	67.4734	34.6673	0.0360317	0.4	*
SEM	JMJD1C	JMJD1C	KEE	chr10	65213800	65214600	53.8558	36.1829	0.00196553	0.026	**
SEM	JMJD1C	JMJD1C	KEE	chr10	65233200	65235000	125.713	111.485	0.107802	0.75	ns
SEM	JMJD1C	JMJD1C	KEE	chr10	65249200	65250400	95.1178	86.9351	0.833935	1	ns
SEM	JMJD1C	JMJD1C	KEE	chr10	65260800	65261800	57.0484	40.8069	0.0591721	0.59	ns
SEM	JMJD1C	JMJD1C	KEE	chr10	65264400	65265200	68.1542	44.0892	0.00133205	0.019	**
SEM	JMJD1C	JMJD1C	KEE	chr10	65266600	65269600	65.5216	40.7167	5.81336e-05	0.00093	****
SEM	JMJD1C	JMJD1C	KEE	chr10	65271600	65272200	84.7926	64.4374	0.142213	0.85	ns
SEM	JMJD1C	JMJD1C	KEE	chr10	65294600	65294800	33.1892	17.7341	0.181449	0.85	ns
SEM	JMJD1C	JMJD1C	nonKEE	chr10	65387200	65388200	22.1724	17.7167	0.343253	1	ns
SEM	JUN	JUN	nonKEE	chr1	59238800	59239600	62.0958	69.8358	1	1	ns
SEM	LIPC	LIPC	KEE	chr15	58730200	58741200	39.9884	37.4755	0.33586	1	ns
SEM	LIPC	LIPC	KEE	chr15	58899600	58901800	25.2068	16.8805	0.0134874	0.36	*
SEM	LIPC	LIPC	KEE	chr15	58913800	58916000	13.1207	11.8983	0.556107	1	ns
SEM	LIPC	LIPC	KEE	chr15	58927800	58928600	10.5543	10.7915	0.905695	1	ns
SEM	LIPC	LIPC	KEE	chr15	58983800	58984600	6.94249	6.2361	0.537866	1	ns
SEM	LIPC	LIPC	KEE	chr15	58990400	58990600	2.76168	6.07574	0.208413	1	ns
SEM	LIPC	LIPC	KEE	chr15	59016600	59019400	6.96215	5.08629	0.24877	1	ns
SEM	LIPC	LIPC	KEE	chr15	59031800	59032400	7.82927	10.5241	0.343253	1	ns
SEM	LIPC	LIPC	KEE	chr15	59065800	59066600	10.8725	9.37057	0.289587	1	ns
SEM	LIPC	LIPC	nonKEE	chr15	58515600	58516400	21.5382	23.3316	1	1	ns
SEM	LIPC	LIPC	nonKEE	chr15	58539400	58540400	21.0253	32.0558	0.123534	1	ns
SEM	LIPC	LIPC	nonKEE	chr15	58591200	58592400	26.7508	27.0737	0.711997	1	ns
SEM	LIPC	LIPC	nonKEE	chr15	58622600	58625600	45.4327	42.5562	0.636162	1	ns
SEM	LIPC	LIPC	nonKEE	chr15	58723600	58728200	58.4196	57.9435	0.452984	1	ns
SEM	LIPC	LIPC	nonKEE	chr15	58744400	58755200	37.4462	38.6104	0.700519	1	ns
SEM	LIPC	LIPC	nonKEE	chr15	58756600	58757200	27.3944	25.9288	0.529368	1	ns
SEM	LIPC	LIPC	nonKEE	chr15	58759000	58761400	31.6197	26.1376	0.0626119	1	ns
SEM	LIPC	LIPC	nonKEE	chr15	58763800	58771200	31.1453	31.9839	0.68879	1	ns
SEM	LIPC	LIPC	nonKEE	chr15	58775000	58777800	27.4087	27.4436	0.780965	1	ns
SEM	LIPC	LIPC	nonKEE	chr15	58797600	58799200	20.3411	15.4325	0.0916805	1	ns
SEM	LIPC	LIPC	nonKEE	chr15	58805800	58812800	30.6276	32.9597	0.587952	1	ns
SEM	LIPC	LIPC	nonKEE	chr15	58814000	58816000	31.5659	31.3482	1	1	ns
SEM	LIPC	LIPC	nonKEE	chr15	58841600	58843000	31.1718	29.5636	0.968712	1	ns
SEM	LIPC	LIPC	nonKEE	chr15	58844600	58849000	35.6418	28.6561	0.0438316	1	*
SEM	LIPC	LIPC	nonKEE	chr15	58878400	58882600	20.1237	26.1878	0.00594386	0.17	**
SEM	LIPC	LIPC	nonKEE	chr15	58890200	58891200	23.8497	23.3274	1	1	ns
SEM	LIPC	LIPC	nonKEE	chr15	58919600	58920000	22.5696	23.1549	1	1	ns
SEM	LIPC	LIPC	nonKEE	chr15	58935800	58937400	11.9449	23.0819	0.789268	1	ns
SEM	LMO4	LMO4	KEE	chr1	87801400	87802000	68.1353	71.3638	0.666137	1	ns
SEM	LMO4	LMO4	nonKEE	chr1	87598000	87598800	38.0055	36.7147	0.529368	1	ns
SEM	LMO4	LMO4	nonKEE	chr1	87615000	87616000	55.131	58.6272	0.635586	1	ns
SEM	LMO4	LMO4	nonKEE	chr1	87618200	87619000	38.4247	46.5522	0.289587	1	ns
SEM	LMO4	LMO4	nonKEE	chr1	87621200	87621800	37.0629	41.9339	0.406941	1	ns
SEM	LMO4	LMO4	nonKEE	chr1	87668000	87669000	24.0667	30.2314	0.195539	1	ns
SEM	LMO4	LMO4	nonKEE	chr1	87691600	87692600	26.1982	29.661	0.635586	1	ns
SEM	LMO4	LMO4	nonKEE	chr1	87715800	87718000	33.2814	29.3103	0.443139	1	ns
SEM	MBNL1	MBNL1_2	KEE	chr3	151913600	151914200	60.8695	32.6084	0.00915169	0.14	**
SEM	MBNL1	MBNL1_2	KEE	chr3	151923400	151924200	67.363	59.1687	0.812704	1	ns
SEM	MBNL1	MBNL1_2	KEE	chr3	151942800	151943800	109.692	91.8231	0.529368	1	ns
SEM	MBNL1	MBNL1_2	KEE	chr3	151949000	151949800	62.2042	27.9821	0.000726514	0.012	***
SEM	MBNL1	MBNL1_2	KEE	chr3	151953600	151955400	68.9179	44.842	0.0206584	0.27	*
SEM	MBNL1	MBNL1_2	KEE	chr3	151960600	151961400	58.095	43.4633	0.0454588	0.55	*
SEM	MBNL1	MBNL1_2	KEE	chr3	151974400	151975200	138.911	121.073	0.294507	1	ns
SEM	MBNL1	MBNL1_2	KEE	chr3	151977400	151979800	205.365	181.639	0.119437	1	ns
SEM	MBNL1	MBNL1_2	KEE	chr3	151994000	151994600	187.276	169.392	1	1	ns
SEM	MBNL1	MBNL1_2	KEE	chr3	152010400	152011400	83.2617	93.8472	0.401678	1	ns
SEM	MBNL1	MBNL1_2	KEE	chr3	152023800	152027200	30.9563	24.6063	0.0191582	0.27	*
SEM	MBNL1	MBNL1_2	KEE	chr3	152032000	152032800	19.4508	13.4404	0.0775562	0.85	ns
SEM	MBNL1	MBNL1_2	KEE	chr3	152038600	152041000	23.8672	14.4925	0.00897457	0.14	**
SEM	MBNL1	MBNL1_2	KEE	chr3	152048600	152049400	20.7883	16.8222	0.789268	1	ns
SEM	MBNL1	MBNL1_2	KEE	chr3	152052200	152053200	17.7863	14.4127	0.289587	1	ns
SEM	MBNL1	MBNL1_2	KEE	chr3	152089600	152090800	5.56287	7.30972	0.553617	1	ns
SEM	MBNL1	MBNL1_2	nonKEE	chr3	152175600	152176200	4.53022	2.47946	0.418492	1	ns
SEM	MBNL1	MBNL1_3	KEE	chr3	151913600	151914200	64.9429	49.0816	0.0755606	1	ns
SEM	MBNL1	MBNL1_3	KEE	chr3	151923400	151924200	77.2881	85.7704	0.343253	1	ns
SEM	MBNL1	MBNL1_3	KEE	chr3	151942800	151943800	103.453	95.2591	0.529368	1	ns
SEM	MBNL1	MBNL1_3	KEE	chr3	151949000	151949800	52.1253	42.5151	0.293383	1	ns
SEM	MBNL1	MBNL1_3	KEE	chr3	151953600	151955400	60.1691	57.7871	0.84446	1	ns
SEM	MBNL1	MBNL1_3	KEE	chr3	151960600	151961400	66.5209	42.7878	0.0134712	0.23	*
SEM	MBNL1	MBNL1_3	KEE	chr3	151974400	151975200	121.035	105.161	0.294507	1	ns
SEM	MBNL1	MBNL1_3	KEE	chr3	151977400	151979800	161.97	145.535	0.271332	1	ns
SEM	MBNL1	MBNL1_3	KEE	chr3	151994000	151994600	307.02	242.539	0.181449	1	ns
SEM	MBNL1	MBNL1_3	KEE	chr3	152010400	152011400	143.399	124.715	0.401678	1	ns
SEM	MBNL1	MBNL1_3	KEE	chr3	152023800	152027200	38.0499	37.3983	0.800838	1	ns
SEM	MBNL1	MBNL1_3	KEE	chr3	152032000	152032800	18.1415	29.8667	0.12609	1	ns
SEM	MBNL1	MBNL1_3	KEE	chr3	152038600	152041000	36.3848	36.0311	0.827623	1	ns
SEM	MBNL1	MBNL1_3	KEE	chr3	152048600	152049400	21.6686	17.9447	0.789268	1	ns
SEM	MBNL1	MBNL1_3	KEE	chr3	152052200	152053200	21.7831	23.6129	0.504903	1	ns
SEM	MBNL1	MBNL1_3	KEE	chr3	152089600	152090800	12.4314	10.2568	0.635586	1	ns
SEM	MBNL1	MBNL1_3	nonKEE	chr3	152175600	152176200	12.9098	7.74028	0.0360317	0.58	*
SEM	MEF2C	MEF2C	KEE	chr5	88026200	88032000	43.7088	45.7545	0.639436	0.64	ns
SEM	MEF2C	MEF2C	KEE	chr5	88034200	88039000	43.5773	35.1247	0.0546135	0.33	ns
SEM	MEF2C	MEF2C	KEE	chr5	88041000	88042000	26.1054	18.4138	0.0934925	0.33	ns
SEM	MEF2C	MEF2C	KEE	chr5	88053200	88058600	15.1763	7.39447	1.39992e-06	1.7e-05	****
SEM	MEF2C	MEF2C	KEE	chr5	88071000	88078600	35.573	19.2437	8.91465e-08	1.2e-06	****
SEM	MEF2C	MEF2C	KEE	chr5	88082200	88084400	34.2104	16.8777	0.00265603	0.027	**
SEM	MEF2C	MEF2C	KEE	chr5	88085600	88086600	27.0506	15.0457	0.00265508	0.027	**
SEM	MEF2C	MEF2C	KEE	chr5	88103200	88103800	41.8683	28.3353	0.294507	0.59	ns
SEM	MEF2C	MEF2C	KEE	chr5	88105600	88108200	55.9548	28.437	0.000300719	0.0033	***
SEM	MEF2C	MEF2C	KEE	chr5	88109400	88110000	80.9438	53.9089	0.0243902	0.2	*
SEM	MEF2C	MEF2C	KEE	chr5	88127000	88135600	59.7434	38.8718	1.21188e-06	1.6e-05	****
SEM	MEF2C	MEF2C	KEE	chr5	88136800	88145200	45.8716	27.662	4.22131e-09	6.3e-08	****
SEM	MEF2C	MEF2C	KEE	chr5	88146600	88147200	37.021	23.9864	0.0755606	0.33	ns
SEM	MEF2C	MEF2C	KEE	chr5	88156000	88156600	64.8617	39.4419	0.0591721	0.33	ns
SEM	MEF2C	MEF2C	nonKEE	chr5	88567000	88567600	17.2636	40.711	0.0360317	0.25	*
SEM	MEIS1	MEIS1	KEE	chr2	66688600	66689200	49.6843	30.477	0.058024	0.23	ns
SEM	MEIS1	MEIS1	KEE	chr2	66693200	66693800	45.6336	26.4896	0.0360317	0.18	*
SEM	MEIS1	MEIS1	KEE	chr2	66703800	66704600	39.2396	21.5757	0.0128512	0.077	*
SEM	MEIS1	MEIS1	KEE	chr2	66706800	66707600	16.2625	11.8066	0.286321	0.57	ns
SEM	MEIS1	MEIS1	KEE	chr2	66798600	66799400	54.2521	24.3608	0.181449	0.54	ns
SEM	MEIS1	MEIS1	nonKEE	chr2	66796000	66796400	18.7708	17.1657	0.968712	0.97	ns
SEM	MTCH1	MTCH1	KEE	chr6	36510000	36510600	4.68611	1.96012	0.17753	1	ns
SEM	MTCH1	MTCH1	KEE	chr6	36512200	36513200	3.83281	4.77267	1	1	ns
SEM	MTCH1	MTCH1	KEE	chr6	36515200	36519400	4.5772	3.39532	0.501773	1	ns
SEM	MTCH1	MTCH1	KEE	chr6	36565800	36568400	7.44778	8.62066	0.383694	1	ns
SEM	MTCH1	MTCH1	KEE	chr6	36649400	36651000	14.3261	8.66756	0.146708	1	ns
SEM	MTCH1	MTCH1	KEE	chr6	36841200	36841800	31.3606	25.5426	0.414331	1	ns
SEM	MTCH1	MTCH1	nonKEE	chr6	36547000	36547800	6.80896	2.20504	0.140506	1	ns
SEM	MTCH1	MTCH1	nonKEE	chr6	36558800	36561200	3.96757	6.57549	0.706289	1	ns
SEM	MTCH1	MTCH1	nonKEE	chr6	36592600	36593400	11.2887	7.04089	0.789268	1	ns
SEM	MTCH1	MTCH1	nonKEE	chr6	36612800	36613400	8.78119	11.3102	1	1	ns
SEM	MTCH1	MTCH1	nonKEE	chr6	36617400	36618600	10.2269	6.85728	0.528612	1	ns
SEM	MTCH1	MTCH1	nonKEE	chr6	36632000	36635000	4.71236	7.72217	0.0788476	1	ns
SEM	MTCH1	MTCH1	nonKEE	chr6	36636200	36637600	10.1118	8.7689	0.615344	1	ns
SEM	MTCH1	MTCH1	nonKEE	chr6	36708200	36709600	12.6644	12.071	0.944183	1	ns
SEM	MTCH1	MTCH1	nonKEE	chr6	36732600	36734600	22.1601	16.0032	0.081506	1	ns
SEM	MTCH1	MTCH1	nonKEE	chr6	36740000	36740800	13.0457	15.1011	0.556298	1	ns
SEM	MTCH1	MTCH1	nonKEE	chr6	36749000	36749800	35.7843	31.7111	0.789268	1	ns
SEM	MTCH1	MTCH1	nonKEE	chr6	36795200	36796400	9.83926	6.82801	0.366801	1	ns
SEM	MTCH1	MTCH1	nonKEE	chr6	36922000	36922200	62.3763	72.3644	0.789268	1	ns
SEM	MTCH1	MTCH1	nonKEE	chr6	36931600	36932200	51.8349	56.4527	1	1	ns
SEM	MTCH1	MTCH1	nonKEE	chr6	36942800	36943200	124.423	126.997	1	1	ns
SEM	MTCH1	MTCH1	nonKEE	chr6	37016600	37019600	25.4691	24.1192	0.432035	1	ns
SEM	MTCH1	MTCH1	nonKEE	chr6	37039200	37040800	9.36624	6.89426	0.15545	1	ns
SEM	MTCH1	MTCH1	nonKEE	chr6	37070000	37071800	9.19636	9.40224	0.722151	1	ns
SEM	MTCH1	MTCH1	nonKEE	chr6	37140000	37141000	24.459	26.314	0.268067	1	ns
SEM	MTCH1	MTCH1	nonKEE	chr6	37150200	37151400	14.3368	7.54921	0.0570833	1	ns
SEM	MTCH1	MTCH1	nonKEE	chr6	37245800	37247800	5.39082	5.1877	0.493713	1	ns
SEM	MTCH1	MTCH1	nonKEE	chr6	37253400	37254000	4.82329	3.695	0.893904	1	ns
SEM	MTCH1	MTCH1	nonKEE	chr6	37269800	37272000	7.84118	6.655	0.232851	1	ns
SEM	MYB	MYB	KEE	chr6	135365000	135366400	21.2343	12.9244	0.401678	1	ns
SEM	MYB	MYB	KEE	chr6	135510000	135512000	63.8791	58.0465	0.617075	1	ns
SEM	MYB	MYB	nonKEE	chr6	135406600	135407200	47.0628	56.442	0.674987	1	ns
SEM	MYB	MYB	nonKEE	chr6	135409200	135410800	67.3586	70.0886	0.84243	1	ns
SEM	MYB	MYB	nonKEE	chr6	135424400	135428200	33.8819	37.8991	0.524345	1	ns
SEM	MYB	MYB	nonKEE	chr6	135433200	135437800	30.5265	29.6726	0.894765	1	ns
SEM	MYB	MYB	nonKEE	chr6	135449800	135450600	26.5577	27.1073	0.833935	1	ns
SEM	MYB	MYB	nonKEE	chr6	135462800	135463600	53.6845	61.3817	0.406941	1	ns
SEM	MYB	MYB	nonKEE	chr6	135515400	135517200	56.4657	57.7086	0.724082	1	ns
SEM	MYB	MYB	nonKEE	chr6	135587200	135589200	13.0746	12.2237	0.812871	1	ns
SEM	MYB	MYB	nonKEE	chr6	135600400	135602000	19.874	15.8599	0.478487	1	ns
SEM	MYC	MYC	KEE	chr8	130547400	130553000	19.9507	19.7536	0.93882	1	ns
SEM	MYC	MYC	KEE	chr8	130556600	130569400	15.5365	13.7041	0.24717	1	ns
SEM	MYC	MYC	KEE	chr8	130573800	130581400	15.1784	14.9649	0.717949	1	ns
SEM	MYC	MYC	KEE	chr8	130582600	130585200	10.5626	15.9362	0.0365804	0.55	*
SEM	MYC	MYC	nonKEE	chr8	128182000	128182800	3.44392	3.5507	1	1	ns
SEM	MYC	MYC	nonKEE	chr8	128208600	128209400	2.95006	3.98363	0.726608	1	ns
SEM	MYC	MYC	nonKEE	chr8	128902000	128903200	7.95258	6.69701	0.344306	1	ns
SEM	MYC	MYC	nonKEE	chr8	128988200	128989000	4.15274	10.3175	0.422678	1	ns
SEM	MYC	MYC	nonKEE	chr8	129028200	129029600	10.8134	9.85359	0.513592	1	ns
SEM	MYC	MYC	nonKEE	chr8	130587600	130589200	16.0018	12.3523	0.406941	1	ns
SEM	MYC	MYC	nonKEE	chr8	130593600	130606600	26.3901	23.5776	0.0659405	0.92	ns
SEM	MYC	MYC	nonKEE	chr8	130646800	130651800	5.72805	7.08143	0.213902	1	ns
SEM	MYC	MYC	nonKEE	chr8	130676800	130680400	7.85796	10.2408	0.344063	1	ns
SEM	MYC	MYC	nonKEE	chr8	130690000	130695200	26.4456	26.2834	0.635445	1	ns
SEM	MYC	MYC	nonKEE	chr8	130899800	130901000	0.725395	1.68356	0.833935	1	ns
SEM	MYC	MYC_se1	KEE	chr8	128752000	128753600	18.644	20.5828	0.727538	1	ns
SEM	MYC	MYC_se1	KEE	chr8	130547400	130553000	66.9474	65.4531	0.9833	1	ns
SEM	MYC	MYC_se1	KEE	chr8	130573800	130581400	102.252	102.171	0.883338	1	ns
SEM	MYC	MYC_se1	KEE	chr8	130582600	130585200	90.5249	80.9164	0.360424	1	ns
SEM	MYC	MYC_se1	nonKEE	chr8	128902000	128903200	2.3732	1.87634	0.550935	1	ns
SEM	MYC	MYC_se1	nonKEE	chr8	128988200	128989000	3.87133	4.58918	1	1	ns
SEM	MYC	MYC_se1	nonKEE	chr8	129028200	129029600	5.7273	5.70297	0.856335	1	ns
SEM	MYC	MYC_se1	nonKEE	chr8	130587600	130589200	71.9102	74.5019	0.812704	1	ns
SEM	MYC	MYC_se1	nonKEE	chr8	130593600	130606600	62.6162	56.5948	0.0209103	0.23	*
SEM	MYC	MYC_se1	nonKEE	chr8	130646800	130651800	23.9999	17.1891	0.00333752	0.04	**
SEM	MYC	MYC_se1	nonKEE	chr8	130676800	130680400	18.9807	24.5365	0.0236618	0.24	*
SEM	MYC	MYC_se1	nonKEE	chr8	130690000	130695200	38.587	35.1547	0.152832	1	ns
SEM	OGT	OGT_1	KEE	chrX	70339200	70339800	5.52966	4.91554	1	1	ns
SEM	OGT	OGT_1	nonKEE	chrX	70322400	70323400	5.98802	7.92787	0.553617	1	ns
SEM	OGT	OGT_1	nonKEE	chrX	70838600	70839200	24.8148	23.368	0.844519	1	ns
SEM	OGT	OGT_1	nonKEE	chrX	70842600	70843600	15.1573	14.1954	1	1	ns
SEM	OGT	OGT_1	nonKEE	chrX	70848800	70849600	25.0097	22.6461	0.833935	1	ns
SEM	PARP1	PARP1	nonKEE	chr1	226497600	226498200	22.1203	28.7227	0.401678	0.8	ns
SEM	PARP1	PARP1	nonKEE	chr1	226556200	226560200	40.5489	41.8934	0.950796	0.95	ns
SEM	PBX3	PBX3	KEE	chr9	128407200	128411800	25.138	21.1888	0.147273	1	ns
SEM	PBX3	PBX3	KEE	chr9	128585800	128586600	15.186	11.1113	0.258486	1	ns
SEM	PBX3	PBX3	KEE	chr9	128601000	128602600	23.6573	15.6155	0.306317	1	ns
SEM	PBX3	PBX3	nonKEE	chr9	128169600	128170400	20.4193	10.6706	0.236137	1	ns
SEM	PBX3	PBX3	nonKEE	chr9	128208600	128209400	16.6598	25.5698	0.529368	1	ns
SEM	PBX3	PBX3	nonKEE	chr9	128394600	128396000	23.3334	26.6375	1	1	ns
SEM	PBX3	PBX3	nonKEE	chr9	128425200	128425800	15.2477	13.6574	0.504903	1	ns
SEM	PROM1	PROM1_LI	KEE	chr4	16022000	16022800	35.7234	28.9555	0.25534	1	ns
SEM	PROM1	PROM1_LI	KEE	chr4	16028000	16029600	79.2008	47.0224	0.00252617	0.028	**
SEM	PROM1	PROM1_LI	KEE	chr4	16037800	16038600	44.9725	31.5569	0.00531619	0.053	**
SEM	PROM1	PROM1_LI	KEE	chr4	16040800	16041600	53.0918	37.8257	0.0178172	0.14	*
SEM	PROM1	PROM1_LI	KEE	chr4	16043000	16045000	65.209	41.8793	0.000115252	0.0016	***
SEM	PROM1	PROM1_LI	KEE	chr4	16050200	16056600	60.1728	42.6413	5.13038e-07	8.2e-06	****
SEM	PROM1	PROM1_LI	KEE	chr4	16059000	16065800	66.4986	52.6453	2.05682e-05	0.00031	****
SEM	PROM1	PROM1_LI	KEE	chr4	16068600	16071000	82.2416	64.2114	0.000394573	0.0047	***
SEM	PROM1	PROM1_LI	KEE	chr4	16207200	16208600	61.9818	32.2572	0.000151508	0.002	***
SEM	PROM1	PROM1_LI	KEE	chr4	16221600	16222200	54.4188	22.838	0.0360317	0.25	*
SEM	PROM1	PROM1_LI	nonKEE	chr4	15757400	15759200	5.45789	7.41639	0.406941	1	ns
SEM	PROM1	PROM1_LI	nonKEE	chr4	15779600	15780200	5.01998	7.76529	0.294507	1	ns
SEM	PROM1	PROM1_LI	nonKEE	chr4	15965600	15966400	10.0244	10.4404	0.812704	1	ns
SEM	PROM1	PROM1_LI	nonKEE	chr4	16007000	16007800	24.0368	26.9811	0.833935	1	ns
SEM	PROM1	PROM1_LI	nonKEE	chr4	16123200	16125600	58.3002	56.468	1	1	ns
SEM	PROM1	PROM1_LI	nonKEE	chr4	16234800	16237000	68.1939	43.3077	0.00915169	0.082	**
SEM	PROM1	PROM1_SI	KEE	chr4	16022000	16022800	35.7787	28.643	0.0916805	1	ns
SEM	PROM1	PROM1_SI	KEE	chr4	16028000	16029600	65.1262	38.3796	0.0253699	0.33	*
SEM	PROM1	PROM1_SI	KEE	chr4	16037800	16038600	34.181	30.1921	0.0894202	1	ns
SEM	PROM1	PROM1_SI	KEE	chr4	16040800	16041600	35.9605	29.4346	0.286321	1	ns
SEM	PROM1	PROM1_SI	KEE	chr4	16043000	16045000	37.4305	37.2235	0.913906	1	ns
SEM	PROM1	PROM1_SI	KEE	chr4	16050200	16056600	49.6042	42.4182	0.012603	0.19	*
SEM	PROM1	PROM1_SI	KEE	chr4	16059000	16065800	70.6061	60.0546	0.0175196	0.25	*
SEM	PROM1	PROM1_SI	KEE	chr4	16068600	16071000	136.917	102.576	0.000226168	0.0036	***
SEM	PROM1	PROM1_SI	KEE	chr4	16207200	16208600	35.0671	30.4436	0.223788	1	ns
SEM	PROM1	PROM1_SI	KEE	chr4	16221600	16222200	29.7897	25.0618	0.401678	1	ns
SEM	PROM1	PROM1_SI	nonKEE	chr4	15757400	15759200	6.53946	5.57814	0.722283	1	ns
SEM	PROM1	PROM1_SI	nonKEE	chr4	15779600	15780200	6.82411	5.52963	0.833935	1	ns
SEM	PROM1	PROM1_SI	nonKEE	chr4	15965600	15966400	5.71969	4.23504	0.236137	1	ns
SEM	PROM1	PROM1_SI	nonKEE	chr4	16007000	16007800	18.4041	20.2981	0.674987	1	ns
SEM	PROM1	PROM1_SI	nonKEE	chr4	16123200	16125600	34.0322	36.8508	0.635586	1	ns
SEM	PROM1	PROM1_SI	nonKEE	chr4	16234800	16237000	39.9603	32.0012	0.236137	1	ns
SEM	PTMA	PTMA_se	KEE	chr2	232538400	232545600	68.8453	67.9143	0.439546	1	ns
SEM	PTMA	PTMA_se	KEE	chr2	232551000	232552600	68.9099	71.0965	0.812704	1	ns
SEM	PTMA	PTMA_se	KEE	chr2	232644400	232645400	15.3383	14.2641	0.968712	1	ns
SEM	PTMA	PTMA_se	KEE	chr2	232651400	232652400	32.0607	25.7335	0.208413	1	ns
SEM	PTMA	PTMA_se	nonKEE	chr2	232320800	232321600	6.56177	4.75015	0.410198	1	ns
SEM	PTMA	PTMA_se	nonKEE	chr2	232330200	232330800	4.50001	9.184	0.00697004	0.15	**
SEM	PTMA	PTMA_se	nonKEE	chr2	232379600	232380200	20.426	23.6737	0.906329	1	ns
SEM	PTMA	PTMA_se	nonKEE	chr2	232388400	232390200	16.2485	13.1876	0.348688	1	ns
SEM	PTMA	PTMA_se	nonKEE	chr2	232410400	232411200	26.6549	27.3875	1	1	ns
SEM	PTMA	PTMA_se	nonKEE	chr2	232420200	232422800	15.801	15.4315	0.889418	1	ns
SEM	PTMA	PTMA_se	nonKEE	chr2	232433400	232434000	25.4334	21.2583	0.401678	1	ns
SEM	PTMA	PTMA_se	nonKEE	chr2	232440200	232441600	16.8381	16.6117	0.944285	1	ns
SEM	PTMA	PTMA_se	nonKEE	chr2	232468400	232471000	73.76	63.8558	0.239651	1	ns
SEM	PTMA	PTMA_se	nonKEE	chr2	232486200	232487400	59.3878	59.0782	0.783652	1	ns
SEM	PTMA	PTMA_se	nonKEE	chr2	232489800	232493000	34.6581	38.4133	0.192114	1	ns
SEM	PTMA	PTMA_se	nonKEE	chr2	232505000	232511000	65.2266	71.4374	0.0890793	1	ns
SEM	PTMA	PTMA_se	nonKEE	chr2	232512600	232514000	34.3394	41.706	0.222041	1	ns
SEM	PTMA	PTMA_se	nonKEE	chr2	232525600	232533800	77.3385	74.8709	0.53104	1	ns
SEM	PTMA	PTMA_se	nonKEE	chr2	232535000	232537000	83.8349	97.7418	0.138683	1	ns
SEM	PTMA	PTMA_se	nonKEE	chr2	232578200	232583400	58.0475	56.9124	0.580196	1	ns
SEM	PTMA	PTMA_se	nonKEE	chr2	232613200	232614400	15.6977	8.31647	0.058024	1	ns
SEM	PTMA	PTMA_se	nonKEE	chr2	232647200	232647800	33.8458	37.5287	0.529368	1	ns
SEM	PXDN	PXDN	KEE	chr2	1733400	1736800	117.109	104.51	0.175243	1	ns
SEM	PXDN	PXDN	nonKEE	chr2	1521600	1523000	8.83053	7.23206	0.323921	1	ns
SEM	PXDN	PXDN	nonKEE	chr2	1568200	1569000	38.0836	49.8164	0.142213	1	ns
SEM	PXDN	PXDN	nonKEE	chr2	1597600	1598200	62.1704	68.9871	1	1	ns
SEM	PXDN	PXDN	nonKEE	chr2	1618400	1619200	62.4082	79.7162	0.422678	1	ns
SEM	PXDN	PXDN	nonKEE	chr2	1631400	1631800	48.0484	42.9518	1	1	ns
SEM	PXDN	PXDN	nonKEE	chr2	1711400	1714600	64.8821	68.8295	0.523722	1	ns
SEM	PXDN	PXDN	nonKEE	chr2	1716200	1717800	52.3496	47.9315	0.465445	1	ns
SEM	PXDN	PXDN	nonKEE	chr2	1724800	1725400	40.3045	47.5931	0.181449	1	ns
SEM	PXDN	PXDN	nonKEE	chr2	1867800	1870200	3.8092	4.73776	0.938145	1	ns
SEM	PXDN	PXDN	nonKEE	chr2	1914200	1916000	4.42424	3.77531	0.799846	1	ns
SEM	PXDN	PXDN	nonKEE	chr2	1970800	1974600	4.69082	3.01439	0.515804	1	ns
SEM	PXDN	PXDN	nonKEE	chr2	1993000	1995600	3.56874	4.68532	0.827421	1	ns
SEM	PXDN	PXDN	nonKEE	chr2	1997200	2001200	9.74229	9.19954	1	1	ns
SEM	PXDN	PXDN	nonKEE	chr2	2003600	2005000	11.9542	8.83926	0.294507	1	ns
SEM	PXDN	PXDN	nonKEE	chr2	2013600	2021800	6.01489	6.51164	0.894921	1	ns
SEM	PXDN	PXDN	nonKEE	chr2	2061200	2062000	7.73795	13.3497	0.294507	1	ns
SEM	PXDN	PXDN	nonKEE	chr2	2064600	2066200	3.22676	7.87997	0.401678	1	ns
SEM	RAD18	RAD18	KEE	chr3	9436600	9437800	7.22936	10.1815	0.283941	1	ns
SEM	RAD18	RAD18	KEE	chr3	9464000	9464600	7.89515	6.36197	1	1	ns
SEM	RAD18	RAD18	nonKEE	chr3	8699200	8702400	16.6908	19.668	0.175243	1	ns
SEM	RAD18	RAD18	nonKEE	chr3	8753400	8755000	8.80996	7.07901	0.755658	1	ns
SEM	RAD18	RAD18	nonKEE	chr3	8906000	8907000	11.3881	6.51127	0.789268	1	ns
SEM	RAD18	RAD18	nonKEE	chr3	8996600	8997600	103.372	111.541	0.556298	1	ns
SEM	RAD18	RAD18	nonKEE	chr3	9151000	9151800	15.5694	11.5478	0.674987	1	ns
SEM	RUNX1	RUNX1_P2	KEE	chr21	36176600	36178000	1.69883	4.44609	0.280713	1	ns
SEM	RUNX1	RUNX1_P2	KEE	chr21	36180600	36183600	6.57622	6.11106	0.587045	1	ns
SEM	RUNX1	RUNX1_P2	KEE	chr21	36207000	36212000	13.8183	11.9449	0.69499	1	ns
SEM	RUNX1	RUNX1_P2	KEE	chr21	36217800	36218800	8.57361	26.4258	0.142213	1	ns
SEM	RUNX1	RUNX1_P2	KEE	chr21	36236400	36250600	66.5376	63.9771	0.76171	1	ns
SEM	RUNX1	RUNX1_P2	KEE	chr21	36266400	36267000	151.236	99.1937	0.422678	1	ns
SEM	RUNX1	RUNX1_P2	KEE	chr21	36273200	36274400	46.0391	17.893	0.00419259	0.1	**
SEM	RUNX1	RUNX1_P2	KEE	chr21	36278200	36285800	60.1813	52.1541	0.103665	1	ns
SEM	RUNX1	RUNX1_P2	KEE	chr21	36288400	36288800	33.3323	31.2371	0.812704	1	ns
SEM	RUNX1	RUNX1_P2	KEE	chr21	36291000	36298200	30.9831	31.5391	0.842297	1	ns
SEM	RUNX1	RUNX1_P2	KEE	chr21	36318200	36318800	36.5235	27.6589	0.477197	1	ns
SEM	RUNX1	RUNX1_P2	KEE	chr21	36335800	36337800	20.9617	14.9986	0.572043	1	ns
SEM	RUNX1	RUNX1_P2	KEE	chr21	36341000	36341800	36.9364	7.21316	0.0591721	1	ns
SEM	RUNX1	RUNX1_P2	KEE	chr21	36355800	36356600	37.7205	47.6	0.422678	1	ns
SEM	RUNX1	RUNX1_P2	KEE	chr21	36358600	36359600	45.51	44.3515	0.844519	1	ns
SEM	RUNX1	RUNX1_P2	KEE	chr21	36379800	36380600	28.2458	19.0055	0.0417967	0.92	*
SEM	RUNX1	RUNX1_P2	KEE	chr21	36382200	36384200	53.989	24.1937	0.00171271	0.043	**
SEM	RUNX1	RUNX1_P2	KEE	chr21	36386200	36390200	46.4775	26.7219	0.0008735	0.023	***
SEM	RUNX1	RUNX1_P2	KEE	chr21	36397400	36398400	104.748	65.5609	0.208413	1	ns
SEM	RUNX1	RUNX1_P2	KEE	chr21	36399800	36404000	41.1409	30.2026	0.010511	0.24	*
SEM	RUNX1	RUNX1_P2	KEE	chr21	36408400	36409000	55.9168	58.5117	0.833935	1	ns
SEM	RUNX1	RUNX1_P2	KEE	chr21	36415800	36416800	92.3283	70.551	0.236137	1	ns
SEM	RUNX1	RUNX1_P2	KEE	chr21	36422200	36424600	42.4984	56.1579	0.789268	1	ns
SEM	RUNX1	RUNX1_P2	nonKEE	chr21	36577600	36578800	19.2901	22.7911	1	1	ns
SEM	RUNX1	RUNX1_P2	nonKEE	chr21	36611600	36612000	11.5615	16.5536	0.406529	1	ns
SEM	RUNX1	RUNX1_P2	nonKEE	chr21	36848200	36849400	14.9435	11.7306	0.422773	1	ns
SEM	SKI	SKI	KEE	chr1	2318600	2322400	45.882	42.6724	0.27626	1	ns
SEM	SKI	SKI	nonKEE	chr1	2126600	2127200	70.8591	65.6111	0.529368	1	ns
SEM	SKI	SKI	nonKEE	chr1	2135600	2136400	55.4116	69.5827	0.294507	1	ns
SEM	SKI	SKI	nonKEE	chr1	2144000	2144800	84.1649	103.968	0.422678	1	ns
SEM	SKI	SKI	nonKEE	chr1	2222400	2223200	74.7552	95.1523	0.789268	1	ns
SEM	SKI	SKI	nonKEE	chr1	2231000	2233600	79.5529	69.5184	0.3268	1	ns
SEM	SKI	SKI	nonKEE	chr1	2316200	2316800	53.7416	53.9885	0.833935	1	ns
SEM	SMYD2	SMYD2	nonKEE	chr1	214309200	214310600	12.9746	19.2742	0.0178172	0.089	*
SEM	SMYD2	SMYD2	nonKEE	chr1	214535400	214535800	25.6447	17.6085	0.294507	1	ns
SEM	SMYD2	SMYD2	nonKEE	chr1	214577800	214578400	14.5824	15.0161	0.812704	1	ns
SEM	SMYD2	SMYD2	nonKEE	chr1	214600600	214601200	9.88738	10.1689	1	1	ns
SEM	SMYD2	SMYD2	nonKEE	chr1	214613000	214613600	21.7168	16.8865	0.529368	1	ns
SEM	SPI1	SPI1	KEE	chr11	47294000	47294400	28.1904	30.055	1	1	ns
SEM	SPI1	SPI1	KEE	chr11	47446400	47447200	28.1832	20.6906	0.477197	1	ns
SEM	SPI1	SPI1	KEE	chr11	47529000	47529800	13.9147	11.8117	0.789268	1	ns
SEM	SPI1	SPI1	KEE	chr11	47545600	47547000	8.86552	3.47393	0.0587074	1	ns
SEM	SPI1	SPI1	KEE	chr11	47554000	47557000	2.4626	2.34786	0.720903	1	ns
SEM	SPI1	SPI1	KEE	chr11	47599200	47599800	8.04349	6.16824	0.440648	1	ns
SEM	SPI1	SPI1	nonKEE	chr11	47199200	47200200	15.88	12.2967	0.401678	1	ns
SEM	SPI1	SPI1	nonKEE	chr11	47206200	47207000	4.53477	4.08213	1	1	ns
SEM	SPI1	SPI1	nonKEE	chr11	47209200	47209800	8.88678	13.4139	0.833935	1	ns
SEM	SPI1	SPI1	nonKEE	chr11	47279400	47279800	18.732	13.8065	0.401678	1	ns
SEM	SPI1	SPI1	nonKEE	chr11	47286400	47290600	15.9686	12.2431	0.160763	1	ns
SEM	SPI1	SPI1	nonKEE	chr11	47338200	47339200	13.3908	14.015	0.798273	1	ns
SEM	SPI1	SPI1	nonKEE	chr11	47349600	47350400	27.7368	27.2304	1	1	ns
SEM	SPI1	SPI1	nonKEE	chr11	47380400	47383400	38.8791	37.8932	0.650906	1	ns
SEM	SPI1	SPI1	nonKEE	chr11	47413400	47418000	128.382	135.138	0.626537	1	ns
SEM	SPI1	SPI1	nonKEE	chr11	47420800	47421800	59.903	76.2368	0.0184212	0.35	*
SEM	SPI1	SPI1	nonKEE	chr11	47428800	47429600	128.259	129.48	1	1	ns
SEM	SPI1	SPI1	nonKEE	chr11	47613200	47614400	8.07696	5.42703	0.362727	1	ns
SEM	SPI1	SPI1	nonKEE	chr11	47633400	47634400	7.45028	5.60643	0.905695	1	ns
SEM	STIM2	STIM2	KEE	chr4	26869000	26870000	70.4623	55.7764	0.286321	1	ns
SEM	STIM2	STIM2	KEE	chr4	26885200	26888200	36.0649	33.9141	0.432035	1	ns
SEM	STIM2	STIM2	nonKEE	chr4	26790600	26791000	46.3266	56.8975	0.208413	1	ns
SEM	STIM2	STIM2	nonKEE	chr4	26804600	26805800	51.2836	31.5481	0.294507	1	ns
SEM	STIM2	STIM2	nonKEE	chr4	26807400	26811200	53.7099	52.6298	0.872243	1	ns
SEM	SUPT3H	SUPT3H	KEE	chr6	44356400	44357400	2.64491	3.42177	0.833635	1	ns
SEM	SUPT3H	SUPT3H	KEE	chr6	45397000	45397800	24.5806	18.9144	0.0309841	0.093	*
SEM	SUPT3H	SUPT3H	nonKEE	chr6	44621400	44622000	21.7042	28.7669	1	1	ns
SEM	SUPT3H	SUPT3H	nonKEE	chr6	44989600	44990000	2.95589	9.23946	0.0208626	0.083	*
SEM	SUZ12	SUZ12	KEE	chr17	29037800	29038600	47.4983	53.075	0.401678	1	ns
SEM	SUZ12	SUZ12	KEE	chr17	29135200	29137000	19.5207	19.024	0.906329	1	ns
SEM	SUZ12	SUZ12	KEE	chr17	29635800	29636600	8.55041	9.70488	1	1	ns
SEM	SUZ12	SUZ12	KEE	chr17	29641400	29642400	3.00495	2.74233	0.906258	1	ns
SEM	SUZ12	SUZ12	KEE	chr17	29648600	29649600	3.7244	2.58534	0.398305	1	ns
SEM	SUZ12	SUZ12	nonKEE	chr17	28877600	28878800	11.4852	11.1517	0.968712	1	ns
SEM	SUZ12	SUZ12	nonKEE	chr17	28982400	28983400	8.35536	5.07729	0.258486	1	ns
SEM	SUZ12	SUZ12	nonKEE	chr17	29034000	29035000	44.8605	41.7862	1	1	ns
SEM	SUZ12	SUZ12	nonKEE	chr17	29106800	29107400	23.4798	21.8676	1	1	ns
SEM	SUZ12	SUZ12	nonKEE	chr17	29279600	29281800	3.37219	4.46269	1	1	ns
SEM	SUZ12	SUZ12	nonKEE	chr17	29285200	29286000	6.33844	12.2781	0.0972011	1	ns
SEM	SUZ12	SUZ12	nonKEE	chr17	29294800	29295600	2.50765	4.5997	0.406941	1	ns
SEM	SUZ12	SUZ12	nonKEE	chr17	29441400	29442000	1.54576	2.79167	0.293029	1	ns
SEM	SUZ12	SUZ12	nonKEE	chr17	29818400	29821400	4.19712	4.93188	0.97226	1	ns
SEM	SUZ12	SUZ12	nonKEE	chr17	29835400	29837600	2.29829	1.69562	0.269224	1	ns
SEM	SUZ12	SUZ12	nonKEE	chr17	29864600	29866000	2.03241	2.05335	0.799846	1	ns
SEM	SUZ12	SUZ12	nonKEE	chr17	29888400	29889000	5.5108	3.23642	0.787406	1	ns
SEM	SUZ12	SUZ12	nonKEE	chr17	29922800	29924600	4.65167	4.04664	0.672604	1	ns
SEM	SUZ12	SUZ12	nonKEE	chr17	30070800	30072000	2.13367	1.21897	0.351681	1	ns
SEM	SUZ12	SUZ12	nonKEE	chr17	30210400	30210800	2.61326	2.89973	1	1	ns
SEM	SUZ12	SUZ12	nonKEE	chr17	30214400	30218400	4.72615	4.15324	0.328953	1	ns
SEM	SUZ12	SUZ12	nonKEE	chr17	30399200	30399400	4.85914	4.5168	1	1	ns
SEM	SUZ12	SUZ12	nonKEE	chr17	30468000	30468800	4.26763	5.07429	0.799846	1	ns
SEM	SUZ12	SUZ12	nonKEE	chr17	30610600	30611400	3.66427	0.846378	0.371093	1	ns
SEM	TAPT1	TAPT1_1	KEE	chr4	16022000	16022800	25.8484	26.8194	0.456126	1	ns
SEM	TAPT1	TAPT1_1	KEE	chr4	16028000	16029600	59.2837	42.4419	0.0253699	0.23	*
SEM	TAPT1	TAPT1_1	KEE	chr4	16037800	16038600	52.9376	26.0753	0.000355446	0.0046	***
SEM	TAPT1	TAPT1_1	KEE	chr4	16040800	16041600	61.4852	31.1514	0.00915169	0.1	**
SEM	TAPT1	TAPT1_1	KEE	chr4	16043000	16045000	57.9991	34.712	0.000187054	0.0026	***
SEM	TAPT1	TAPT1_1	KEE	chr4	16050200	16056600	52.5129	32.4184	9.66871e-09	1.5e-07	****
SEM	TAPT1	TAPT1_1	KEE	chr4	16059000	16065800	48.3394	28.1878	2.22632e-08	3.3e-07	****
SEM	TAPT1	TAPT1_1	KEE	chr4	16068600	16071000	39.5143	24.71	0.000803787	0.0096	***
SEM	TAPT1	TAPT1_1	KEE	chr4	16207200	16208600	128.41	107.08	0.0101094	0.1	*
SEM	TAPT1	TAPT1_1	KEE	chr4	16221600	16222200	199.679	193.618	0.529368	1	ns
SEM	TAPT1	TAPT1_1	nonKEE	chr4	15757400	15759200	7.87591	7.58193	0.635586	1	ns
SEM	TAPT1	TAPT1_1	nonKEE	chr4	15779600	15780200	6.15855	8.89639	0.833935	1	ns
SEM	TAPT1	TAPT1_1	nonKEE	chr4	15965600	15966400	11.6629	13.8922	0.905613	1	ns
SEM	TAPT1	TAPT1_1	nonKEE	chr4	16007000	16007800	16.4814	13.0696	0.674987	1	ns
SEM	TAPT1	TAPT1_1	nonKEE	chr4	16123200	16125600	16.9228	25.6621	0.236137	1	ns
SEM	TAPT1	TAPT1_1	nonKEE	chr4	16234800	16237000	142.959	136.823	0.635586	1	ns
SEM	TEAD4	TEAD4	nonKEE	chr12	3111200	3112400	54.1374	53.6241	0.844519	1	ns
SEM	TEAD4	TEAD4	nonKEE	chr12	3147400	3147600	27.8871	30.7863	0.674987	1	ns
SEM	TGFBR2	TGFBR2	KEE	chr3	30653200	30655600	145.062	132.615	0.224015	1	ns
SEM	TGFBR2	TGFBR2	KEE	chr3	30657600	30658200	166.874	117.871	0.422678	1	ns
SEM	TGFBR2	TGFBR2	KEE	chr3	30659400	30661600	81.33	56.1792	0.00607561	0.073	**
SEM	TGFBR2	TGFBR2	KEE	chr3	30669800	30673600	78.3203	59.2984	0.0181022	0.2	*
SEM	TGFBR2	TGFBR2	KEE	chr3	30677000	30677600	51.4056	57.0093	0.422678	1	ns
SEM	TGFBR2	TGFBR2	KEE	chr3	30680400	30692400	52.1593	53.343	0.834243	1	ns
SEM	TGFBR2	TGFBR2	KEE	chr3	30694600	30701800	42.7149	38.3822	0.150459	1	ns
SEM	TGFBR2	TGFBR2	KEE	chr3	30705200	30709000	30.7713	30.9991	0.874436	1	ns
SEM	TGFBR2	TGFBR2	nonKEE	chr3	30395800	30396400	29.9907	28.6102	0.556298	1	ns
SEM	TGFBR2	TGFBR2	nonKEE	chr3	30619000	30620000	34.9599	33.4633	0.663197	1	ns
SEM	TGFBR2	TGFBR2	nonKEE	chr3	30729600	30733800	32.9231	29.3071	0.10487	1	ns
SEM	TGFBR2	TGFBR2	nonKEE	chr3	30761200	30761600	11.9699	10.0059	1	1	ns
SEM	TRAM2	TRAM2	nonKEE	chr6	52378400	52379000	42.0442	36.4094	0.3268	0.65	ns
SEM	TRAM2	TRAM2	nonKEE	chr6	52399800	52402800	83.4027	52.8327	0.00680165	0.02	**
SEM	TRAM2	TRAM2	nonKEE	chr6	52422400	52423400	62.5193	58.2223	1	1	ns
SEM	ZNRF1	ZNRF1	KEE	chr16	75097200	75099400	36.6144	34.8724	0.727538	1	ns
SEM	ZNRF1	ZNRF1	KEE	chr16	75106400	75111400	64.8996	63.6173	0.849508	1	ns
SEM	ZNRF1	ZNRF1	KEE	chr16	75114600	75115800	37.877	43.5333	0.164072	1	ns
SEM	ZNRF1	ZNRF1	KEE	chr16	75193000	75195200	17.4415	11.8128	0.0952429	0.86	ns
SEM	ZNRF1	ZNRF1	nonKEE	chr16	75119200	75120000	42.9748	38.2313	0.553617	1	ns
SEM	ZNRF1	ZNRF1	nonKEE	chr16	75129400	75129800	71.3724	68.6352	1	1	ns
SEM	ZNRF1	ZNRF1	nonKEE	chr16	75132000	75134800	55.3977	65.6	0.195539	1	ns
SEM	ZNRF1	ZNRF1	nonKEE	chr16	75138600	75142200	86.1634	89.4384	0.471592	1	ns
SEM	ZNRF1	ZNRF1	nonKEE	chr16	75143600	75145600	140.918	133.818	0.812704	1	ns
RS4;11	ARID1B	ARID1B_2	KEE	chr6	157115000	157115800	101.117	78.2191	0.0243902	0.32	*
RS4;11	ARID1B	ARID1B_2	KEE	chr6	157121800	157123200	71.9575	42.8675	0.00697954	0.1	**
RS4;11	ARID1B	ARID1B_2	KEE	chr6	157124400	157125000	53.5108	28.9433	0.044011	0.44	*
RS4;11	ARID1B	ARID1B_2	KEE	chr6	157127000	157131400	74.0436	40.0462	8.88117e-06	0.00017	****
RS4;11	ARID1B	ARID1B_2	KEE	chr6	157138400	157139000	49.6726	21.7278	0.0128512	0.18	*
RS4;11	ARID1B	ARID1B_2	KEE	chr6	157149400	157150000	53.4755	19.5516	0.00252617	0.04	**
RS4;11	ARID1B	ARID1B_2	KEE	chr6	157151600	157152400	22.2966	11.6538	0.0329694	0.36	*
RS4;11	ARID1B	ARID1B_2	KEE	chr6	157160200	157175000	64.8768	25.448	1.21269e-15	2.8e-14	****
RS4;11	ARID1B	ARID1B_2	KEE	chr6	157199800	157200600	40.836	21.4992	0.422678	1	ns
RS4;11	ARID1B	ARID1B_2	KEE	chr6	157237000	157238200	10.4798	6.22075	0.108319	0.65	ns
RS4;11	ARID1B	ARID1B_2	KEE	chr6	157253600	157266200	44.3601	9.33922	1.13831e-11	2.5e-10	****
RS4;11	ARID1B	ARID1B_2	KEE	chr6	157267600	157274800	79.1836	14.2003	5.90737e-08	1.2e-06	****
RS4;11	ARID1B	ARID1B_2	KEE	chr6	157308600	157310600	37.0748	17.0481	0.000580687	0.0099	***
RS4;11	ARID1B	ARID1B_2	KEE	chr6	157339400	157344600	58.0357	21.2592	1.82537e-06	3.7e-05	****
RS4;11	ARID1B	ARID1B_2	KEE	chr6	157354200	157355200	19.6856	7.66957	0.0591721	0.47	ns
RS4;11	ARID1B	ARID1B_2	KEE	chr6	157398400	157400800	13.898	5.18286	0.0753041	0.53	ns
RS4;11	ARID1B	ARID1B_2	nonKEE	chr6	157006800	157009200	40.0042	69.4875	5.07665e-05	0.00091	****
RS4;11	ARID1B	ARID1B_2	nonKEE	chr6	157018600	157020400	26.0904	51.1589	0.0243902	0.32	*
RS4;11	ARID1B	ARID1B_2	nonKEE	chr6	157207000	157208000	13.9539	7.88712	0.0453758	0.44	*
RS4;11	ARID1B	ARID1B_2	nonKEE	chr6	157387800	157388600	2.88629	3.74318	0.583882	1	ns
RS4;11	ARID1B	ARID1B_2	nonKEE	chr6	157414800	157416000	8.31899	7.37725	0.906294	1	ns
RS4;11	ARID1B	ARID1B_2	nonKEE	chr6	157420400	157422400	5.02003	4.73133	0.640541	1	ns
RS4;11	ARID1B	ARID1B_2	nonKEE	chr6	157541800	157546600	14.8256	13.4257	0.672629	1	ns
RS4;11	ASH2L	ASH2L_1	KEE	chr8	37889000	37890000	47.4644	34.0774	0.00531619	0.021	**
RS4;11	ASH2L	ASH2L_1	KEE	chr8	38035400	38035600	32.3379	26.7633	1	1	ns
RS4;11	ASH2L	ASH2L_1	nonKEE	chr8	37991800	37994200	31.1197	29.2876	0.508797	1	ns
RS4;11	ASH2L	ASH2L_1	nonKEE	chr8	38088400	38090000	21.7785	21.0691	0.827623	1	ns
RS4;11	BAZ2B	BAZ2B_2	KEE	chr2	160142400	160144400	20.6521	21.9128	1	1	ns
RS4;11	BAZ2B	BAZ2B_2	nonKEE	chr2	159980800	159981400	9.66814	5.14431	0.208274	1	ns
RS4;11	BAZ2B	BAZ2B_2	nonKEE	chr2	160010600	160011400	22.0326	23.7148	1	1	ns
RS4;11	BAZ2B	BAZ2B_2	nonKEE	chr2	160020000	160021400	18.1708	8.32124	0.0166868	0.22	*
RS4;11	BAZ2B	BAZ2B_2	nonKEE	chr2	160068000	160069200	10.1952	9.17502	0.944559	1	ns
RS4;11	BAZ2B	BAZ2B_2	nonKEE	chr2	160105600	160108200	15.064	11.1198	0.276252	1	ns
RS4;11	BAZ2B	BAZ2B_2	nonKEE	chr2	160138000	160139000	10.8941	12.7895	0.575987	1	ns
RS4;11	BAZ2B	BAZ2B_2	nonKEE	chr2	160146800	160147600	8.18329	15.6893	0.294507	1	ns
RS4;11	BAZ2B	BAZ2B_2	nonKEE	chr2	160256000	160257200	3.35632	13.4522	0.422678	1	ns
RS4;11	BAZ2B	BAZ2B_2	nonKEE	chr2	160372200	160373600	11.6975	15.1139	0.563125	1	ns
RS4;11	BAZ2B	BAZ2B_2	nonKEE	chr2	160451800	160453200	44.3087	48.0526	0.666137	1	ns
RS4;11	BAZ2B	BAZ2B_2	nonKEE	chr2	160658200	160658800	7.73188	10.7389	0.3268	1	ns
RS4;11	BAZ2B	BAZ2B_2	nonKEE	chr2	160759800	160762000	15.3164	13.0489	0.451259	1	ns
RS4;11	BCL11A	BCL11A	KEE	chr2	60711000	60712000	52.617	38.1735	0.181449	1	ns
RS4;11	BCL11A	BCL11A	KEE	chr2	60725800	60726200	38.9563	12.6195	0.00915169	0.082	**
RS4;11	BCL11A	BCL11A	KEE	chr2	60734000	60735800	52.1688	53.4622	0.529368	1	ns
RS4;11	BCL11A	BCL11A	nonKEE	chr2	60616800	60621200	32.5152	26.7075	0.155132	1	ns
RS4;11	BCL11A	BCL11A	nonKEE	chr2	60626400	60629200	46.5959	39.9361	0.133229	1	ns
RS4;11	BCL11A	BCL11A	nonKEE	chr2	60632200	60645000	41.8624	42.5791	0.661347	1	ns
RS4;11	BCL11A	BCL11A	nonKEE	chr2	60664000	60668000	35.7464	33.63	0.471592	1	ns
RS4;11	BCL11A	BCL11A	nonKEE	chr2	60674800	60675600	26.2623	22.2199	0.406941	1	ns
RS4;11	BCL11A	BCL11A	nonKEE	chr2	60813200	60816200	43.5159	39.0484	0.656697	1	ns
RS4;11	BCL2	BCL2	KEE	chr18	60791600	60794600	50.7386	46.7544	0.270107	1	ns
RS4;11	BCL2	BCL2	KEE	chr18	60795800	60800000	132.996	84.1575	0.00583089	0.13	**
RS4;11	BCL2	BCL2	KEE	chr18	60804400	60813400	73.6673	60.6354	0.005923	0.13	**
RS4;11	BCL2	BCL2	KEE	chr18	60821800	60823600	47.1757	74.3753	0.0184212	0.37	*
RS4;11	BCL2	BCL2	KEE	chr18	60829400	60830400	49.3846	36.4219	0.195367	1	ns
RS4;11	BCL2	BCL2	KEE	chr18	60849800	60851400	52.8204	51.1021	0.833935	1	ns
RS4;11	BCL2	BCL2	KEE	chr18	60853000	60855400	17.611	22.4733	0.477197	1	ns
RS4;11	BCL2	BCL2	KEE	chr18	60860000	60860600	25.3961	23.7074	1	1	ns
RS4;11	BCL2	BCL2	KEE	chr18	60864800	60865800	15.035	14.522	0.787406	1	ns
RS4;11	BCL2	BCL2	KEE	chr18	60952800	60953600	100.025	99.1004	1	1	ns
RS4;11	BCL2	BCL2	KEE	chr18	61088600	61090800	38.461	32.279	0.542057	1	ns
RS4;11	BCL2	BCL2	nonKEE	chr18	60619600	60622000	7.99552	24.4539	0.789268	1	ns
RS4;11	BCL2	BCL2	nonKEE	chr18	60683600	60684800	117.507	102.657	0.221948	1	ns
RS4;11	BCL2	BCL2	nonKEE	chr18	60692800	60695400	57.8754	64.6897	0.330447	1	ns
RS4;11	BCL2	BCL2	nonKEE	chr18	60697400	60699600	35.0279	20.6322	0.0206565	0.39	*
RS4;11	BCL2	BCL2	nonKEE	chr18	60716800	60719800	38.2987	34.3936	0.79386	1	ns
RS4;11	BCL2	BCL2	nonKEE	chr18	60721800	60723600	37.3823	36.6825	1	1	ns
RS4;11	BCL2	BCL2	nonKEE	chr18	60742000	60743200	27.2573	34.6834	0.799846	1	ns
RS4;11	BCL2	BCL2	nonKEE	chr18	60752800	60753400	37.8349	23.212	0.154769	1	ns
RS4;11	BCL2	BCL2	nonKEE	chr18	60757600	60760600	110.628	54.7534	0.044011	0.79	*
RS4;11	BCL2	BCL2	nonKEE	chr18	60762200	60789200	73.1304	65.2263	0.121351	1	ns
RS4;11	BCL2	BCL2	nonKEE	chr18	61111600	61112600	14.4867	16.2578	0.624065	1	ns
RS4;11	CDK6	CDK6	KEE	chr7	92218600	92220000	39.7183	42.0168	0.932107	0.99	ns
RS4;11	CDK6	CDK6	KEE	chr7	92248800	92282400	58.891	51.6938	1.59618e-05	0.00016	****
RS4;11	CDK6	CDK6	KEE	chr7	92286600	92287400	38.583	32.7187	0.123534	0.99	ns
RS4;11	CDK6	CDK6	KEE	chr7	92300800	92301400	28.7883	41.5037	0.0934925	0.84	ns
RS4;11	CDK6	CDK6	KEE	chr7	92302800	92306800	19.2795	23.4396	0.330547	0.99	ns
RS4;11	CDK6	CDK6	KEE	chr7	92311600	92313800	33.6093	43.7623	0.132299	0.99	ns
RS4;11	CDK6	CDK6	KEE	chr7	92316400	92317000	38.2846	47.5504	0.208413	0.99	ns
RS4;11	CDK6	CDK6	KEE	chr7	92320600	92325600	39.952	42.689	0.341971	0.99	ns
RS4;11	CDK6	CDK6	KEE	chr7	92334600	92334800	35.1768	61.5427	0.181449	0.99	ns
RS4;11	CDK6	CDK6	KEE	chr7	92338200	92340400	36.8888	29.3714	0.146708	0.99	ns
RS4;11	ELL2	ELL2	KEE	chr5	95153200	95160800	20.2859	14.4489	0.00474114	0.047	**
RS4;11	ELL2	ELL2	nonKEE	chr5	95143600	95145800	7.86986	9.158	0.553617	1	ns
RS4;11	ELL2	ELL2	nonKEE	chr5	95178400	95179600	24.111	26.8586	0.401678	1	ns
RS4;11	ELL2	ELL2	nonKEE	chr5	95194400	95195400	54.8939	58.3909	0.330447	1	ns
RS4;11	ELL2	ELL2	nonKEE	chr5	95204000	95207800	37.6474	31.6994	0.0345906	0.31	*
RS4;11	ELL2	ELL2	nonKEE	chr5	95259800	95260800	69.0485	63.9597	1	1	ns
RS4;11	ELL2	ELL2	nonKEE	chr5	95265200	95266200	44.0989	38.4801	0.294507	1	ns
RS4;11	ELL2	ELL2	nonKEE	chr5	95389600	95390800	16.0588	21.1522	0.3268	1	ns
RS4;11	ELL2	ELL2	nonKEE	chr5	95405400	95407000	36.8146	40.1615	0.366986	1	ns
RS4;11	ELL2	ELL2	nonKEE	chr5	95425200	95427200	25.8019	24.4985	0.289587	1	ns
RS4;11	EP300	EP300	nonKEE	chr22	41464400	41467000	56.3392	55.0126	0.833935	0.83	ns
RS4;11	EP300	EP300	nonKEE	chr22	41474600	41475200	76.4652	67.0997	0.0755606	0.3	ns
RS4;11	EP300	EP300	nonKEE	chr22	41571600	41572200	26.0622	19.583	0.155132	0.31	ns
RS4;11	EP300	EP300	nonKEE	chr22	41574200	41576600	15.1754	21.5287	0.097942	0.3	ns
RS4;11	EZH2	EZH2_2	KEE	chr7	148397000	148398400	28.7698	34.9422	1	1	ns
RS4;11	EZH2	EZH2_2	KEE	chr7	148535800	148536800	48.8765	35.4566	0.0832231	0.5	ns
RS4;11	EZH2	EZH2_2	KEE	chr7	148556800	148557400	41.7166	40.9836	0.906329	1	ns
RS4;11	EZH2	EZH2_2	nonKEE	chr7	148470000	148471400	25.4532	22.2387	0.905695	1	ns
RS4;11	EZH2	EZH2_2	nonKEE	chr7	148609400	148610800	30.4165	35.229	0.459031	1	ns
RS4;11	EZH2	EZH2_2	nonKEE	chr7	148639800	148640000	45.0567	52.7067	1	1	ns
RS4;11	FLT3	FLT3	KEE	chr13	28713800	28718200	82.6523	53.169	2.63394e-08	1.3e-07	****
RS4;11	FLT3	FLT3	KEE	chr13	28801000	28801600	185.669	94.4495	0.0128512	0.051	*
RS4;11	FLT3	FLT3	KEE	chr13	28814400	28850400	62.1283	35.3655	1.06189e-30	6.4e-30	****
RS4;11	FLT3	FLT3	KEE	chr13	28860200	28860400	16.8424	16.2995	1	1	ns
RS4;11	FLT3	FLT3	nonKEE	chr13	28764600	28766200	28.262	19.5215	0.0952429	0.29	ns
RS4;11	FLT3	FLT3	nonKEE	chr13	28898000	28899200	9.06384	9.56743	0.930583	1	ns
RS4;11	FOS	FOS	KEE	chr14	75604400	75606200	36.9575	34.4219	0.410198	1	ns
RS4;11	FOS	FOS	KEE	chr14	75642400	75644400	56.8125	56.6037	0.722283	1	ns
RS4;11	FOS	FOS	nonKEE	chr14	75654400	75657000	47.2271	46.6774	0.965259	1	ns
RS4;11	FOS	FOS	nonKEE	chr14	75688400	75689400	45.9526	52.5863	0.155132	1	ns
RS4;11	FOS	FOS	nonKEE	chr14	75713600	75717200	76.1125	75.6767	0.914625	1	ns
RS4;11	FOS	FOS	nonKEE	chr14	75753600	75755600	134.947	121.841	0.175243	1	ns
RS4;11	FOS	FOS	nonKEE	chr14	75800000	75802000	13.116	13.4594	1	1	ns
RS4;11	FOS	FOS	nonKEE	chr14	75807400	75808200	9.57454	8.57676	0.456126	1	ns
RS4;11	FUT10	FUT10	KEE	chr8	33343400	33343800	155.205	125.544	0.123534	0.49	ns
RS4;11	FUT10	FUT10	KEE	chr8	33410600	33416600	32.5753	30.5787	0.238159	0.71	ns
RS4;11	FUT10	FUT10	nonKEE	chr8	33313000	33313600	79.6598	57.9913	0.0376329	0.19	*
RS4;11	FUT10	FUT10	nonKEE	chr8	33355600	33356400	54.3475	65.4378	0.529368	1	ns
RS4;11	FUT10	FUT10	nonKEE	chr8	33400400	33401400	23.4539	22.406	0.629261	1	ns
RS4;11	GADD45A	GADD45A	KEE	chr1	67893800	67894800	18.6147	16.2571	0.905695	1	ns
RS4;11	GADD45A	GADD45A	KEE	chr1	67896200	67901400	11.1662	14.2272	0.132185	1	ns
RS4;11	GADD45A	GADD45A	nonKEE	chr1	67905800	67908200	7.31546	9.87888	0.147624	1	ns
RS4;11	GADD45A	GADD45A	nonKEE	chr1	68022800	68024600	68.6254	52.8647	0.00697954	0.084	**
RS4;11	GADD45A	GADD45A	nonKEE	chr1	68070600	68072200	41.0737	35.8925	0.0403389	0.44	*
RS4;11	GADD45A	GADD45A	nonKEE	chr1	68073600	68079400	55.8914	52.2173	0.30346	1	ns
RS4;11	GADD45A	GADD45A	nonKEE	chr1	68098200	68098800	43.2017	45.4078	0.236137	1	ns
RS4;11	GADD45A	GADD45A	nonKEE	chr1	68100600	68102600	36.8666	40.311	0.556298	1	ns
RS4;11	GADD45A	GADD45A	nonKEE	chr1	68138200	68143000	114.515	93.469	6.65176e-05	0.00086	****
RS4;11	GADD45A	GADD45A	nonKEE	chr1	68176800	68177800	53.773	52.2984	0.889426	1	ns
RS4;11	GADD45A	GADD45A	nonKEE	chr1	68199600	68203000	49.1259	44.1017	0.133209	1	ns
RS4;11	GADD45A	GADD45A	nonKEE	chr1	68295000	68295200	10.0112	12.4921	0.181449	1	ns
RS4;11	GADD45A	GADD45A	nonKEE	chr1	68300400	68301600	10.9888	10.6948	1	1	ns
RS4;11	JARID1A	JARID1A_1	nonKEE	chr12	510200	511600	90.6054	109.988	0.142213	0.43	ns
RS4;11	JARID1A	JARID1A_1	nonKEE	chr12	660600	663800	34.1744	29.5283	0.391064	0.78	ns
RS4;11	JARID1A	JARID1A_1	nonKEE	chr12	684800	686400	9.11957	9.89757	0.672629	0.78	ns
RS4;11	JMJD1C	JMJD1C	KEE	chr10	65148000	65148800	9.47284	10.2564	1	1	ns
RS4;11	JMJD1C	JMJD1C	KEE	chr10	65181000	65181800	12.6627	16.9422	0.223302	0.8	ns
RS4;11	JMJD1C	JMJD1C	KEE	chr10	65189000	65189800	24.8335	12.2499	0.0423153	0.23	*
RS4;11	JMJD1C	JMJD1C	KEE	chr10	65210200	65211800	69.7621	37.4372	0.000493927	0.0035	***
RS4;11	JMJD1C	JMJD1C	KEE	chr10	65256200	65279600	161.882	101.903	2.1034e-23	1.9e-22	****
RS4;11	JMJD1C	JMJD1C	KEE	chr10	65282800	65298000	133.997	88.7862	1.14557e-20	9.2e-20	****
RS4;11	JMJD1C	JMJD1C	KEE	chr10	65299400	65301600	32.984	18.4678	0.0376329	0.23	*
RS4;11	JMJD1C	JMJD1C	KEE	chr10	65386800	65392000	47.6351	49.7967	0.972273	1	ns
RS4;11	JMJD1C	JMJD1C	nonKEE	chr10	65314000	65315200	11.1179	16.4662	0.201189	0.8	ns
RS4;11	JUN	JUN	KEE	chr1	59164800	59165400	23.2643	21.1518	0.893904	1	ns
RS4;11	JUN	JUN	nonKEE	chr1	59114200	59115000	6.26324	4.37697	0.399075	1	ns
RS4;11	JUN	JUN	nonKEE	chr1	59238400	59240200	155.659	156.674	0.833935	1	ns
RS4;11	JUN	JUN	nonKEE	chr1	59280600	59283000	81.6306	81.5207	0.830324	1	ns
RS4;11	JUN	JUN	nonKEE	chr1	59368400	59370400	37.7755	40.7954	0.626459	1	ns
RS4;11	LMO4	LMO4	KEE	chr1	87664600	87678600	42.1597	38.2974	0.170038	1	ns
RS4;11	LMO4	LMO4	KEE	chr1	87690000	87692800	56.7315	38.9614	0.0209897	0.23	*
RS4;11	LMO4	LMO4	nonKEE	chr1	87592200	87593600	40.1278	28.8704	0.147532	1	ns
RS4;11	LMO4	LMO4	nonKEE	chr1	87596800	87600800	66.9837	62.5157	0.578127	1	ns
RS4;11	LMO4	LMO4	nonKEE	chr1	87610200	87610800	57.5643	68.7028	1	1	ns
RS4;11	LMO4	LMO4	nonKEE	chr1	87661400	87662600	25.3628	26.6505	0.666137	1	ns
RS4;11	LMO4	LMO4	nonKEE	chr1	87696600	87699600	32.1795	27.7178	0.259079	1	ns
RS4;11	LMO4	LMO4	nonKEE	chr1	87714800	87719400	31.2657	22.8583	0.0241668	0.24	*
RS4;11	LMO4	LMO4	nonKEE	chr1	87745000	87745600	22.0941	26.2139	0.422678	1	ns
RS4;11	LMO4	LMO4	nonKEE	chr1	87758200	87759200	50.2555	40.7389	0.635586	1	ns
RS4;11	LMO4	LMO4	nonKEE	chr1	87859200	87861400	11.6303	25.4748	0.108319	0.97	ns
RS4;11	MBNL1	MBNL1_2	KEE	chr3	151901200	151901800	53.0737	63.7349	0.044011	0.35	*
RS4;11	MBNL1	MBNL1_2	KEE	chr3	151906000	151924600	96.5678	68.0144	1.42208e-09	1.4e-08	****
RS4;11	MBNL1	MBNL1_2	KEE	chr3	151936200	151942200	95.6071	74.4189	0.00451359	0.041	**
RS4;11	MBNL1	MBNL1_2	KEE	chr3	151969200	151975800	147.421	125.646	0.0798204	0.56	ns
RS4;11	MBNL1	MBNL1_2	KEE	chr3	152022800	152023600	41.1817	42.2528	1	1	ns
RS4;11	MBNL1	MBNL1_2	KEE	chr3	152037000	152041200	16.7003	16.3113	0.892965	1	ns
RS4;11	MBNL1	MBNL1_2	nonKEE	chr3	151791000	151791800	26.8104	29.4511	0.255158	1	ns
RS4;11	MBNL1	MBNL1_2	nonKEE	chr3	151798800	151800400	25.1653	23.0972	0.393129	1	ns
RS4;11	MBNL1	MBNL1_2	nonKEE	chr3	151801600	151804400	17.1641	16.3201	0.772626	1	ns
RS4;11	MBNL1	MBNL1_2	nonKEE	chr3	151966400	151966600	43.0941	70.4987	0.181449	1	ns
RS4;11	MBNL1	MBNL1_3	KEE	chr3	151901200	151901800	17.0289	32.3967	0.418492	1	ns
RS4;11	MBNL1	MBNL1_3	KEE	chr3	151906000	151924600	42.975	39.0337	0.390801	1	ns
RS4;11	MBNL1	MBNL1_3	KEE	chr3	151936200	151942200	44.8012	52.3418	0.293702	1	ns
RS4;11	MBNL1	MBNL1_3	KEE	chr3	151969200	151975800	44.5092	41.3985	0.955315	1	ns
RS4;11	MBNL1	MBNL1_3	KEE	chr3	152037000	152041200	4.07299	21.5811	0.17753	1	ns
RS4;11	MBNL1	MBNL1_3	nonKEE	chr3	151791000	151791800	30.5462	31.2062	1	1	ns
RS4;11	MBNL1	MBNL1_3	nonKEE	chr3	151798800	151800400	25.8667	21.5883	0.783408	1	ns
RS4;11	MBNL1	MBNL1_3	nonKEE	chr3	151801600	151804400	13.5173	21.5978	0.587937	1	ns
RS4;11	MBNL1	MBNL1_3	nonKEE	chr3	151966400	151966600	0	14.4175	1	1	ns
RS4;11	MEF2C	MEF2C	KEE	chr5	87967400	87970200	39.4562	18.631	0.104352	1	ns
RS4;11	MEF2C	MEF2C	KEE	chr5	88025600	88041600	41.9962	33.0803	0.129833	1	ns
RS4;11	MEF2C	MEF2C	KEE	chr5	88080400	88083800	22.4585	15.5386	0.14197	1	ns
RS4;11	MEF2C	MEF2C	KEE	chr5	88088200	88089200	10.6269	14.2324	0.540818	1	ns
RS4;11	MEF2C	MEF2C	nonKEE	chr5	87962400	87964200	8.54444	9.73659	0.569455	1	ns
RS4;11	MEF2C	MEF2C	nonKEE	chr5	88044800	88045200	14.1815	20.0828	0.401678	1	ns
RS4;11	MEF2C	MEF2C	nonKEE	chr5	88554000	88555800	33.4098	34.9624	0.968712	1	ns
RS4;11	MEF2C	MEF2C	nonKEE	chr5	88563400	88571600	32.3098	39.8657	0.107949	1	ns
RS4;11	MEF2C	MEF2C	nonKEE	chr5	88609000	88612000	30.7187	25.7777	0.724082	1	ns
RS4;11	MEF2C	MEF2C	nonKEE	chr5	88691600	88693400	10.9343	6.91736	0.363314	1	ns
RS4;11	MYC	MYC	KEE	chr8	128808200	128809200	43.7663	30.6392	0.0329694	1	*
RS4;11	MYC	MYC	KEE	chr8	128896800	128897600	29.2089	30.416	1	1	ns
RS4;11	MYC	MYC	KEE	chr8	128899200	128905200	22.762	21.2763	0.287047	1	ns
RS4;11	MYC	MYC	KEE	chr8	128929200	128930800	35.8037	31.4885	0.360333	1	ns
RS4;11	MYC	MYC	KEE	chr8	128987400	128988800	20.9203	17.077	0.833935	1	ns
RS4;11	MYC	MYC	KEE	chr8	130406000	130407400	2.57241	5.75053	0.371093	1	ns
RS4;11	MYC	MYC	KEE	chr8	130546200	130590200	34.2177	31.2169	0.0062759	0.2	**
RS4;11	MYC	MYC	KEE	chr8	130592200	130607000	60.1763	55.9243	0.12084	1	ns
RS4;11	MYC	MYC	KEE	chr8	130675200	130680800	16.8077	13.5072	0.0890616	1	ns
RS4;11	MYC	MYC	nonKEE	chr8	127970200	127972400	1.42392	2.93129	0.31398	1	ns
RS4;11	MYC	MYC	nonKEE	chr8	128180000	128183600	14.2283	12.8163	0.352462	1	ns
RS4;11	MYC	MYC	nonKEE	chr8	128191800	128193000	18.5537	17.9752	0.850618	1	ns
RS4;11	MYC	MYC	nonKEE	chr8	128202400	128203200	7.27307	5.21472	0.635289	1	ns
RS4;11	MYC	MYC	nonKEE	chr8	128208400	128209800	7.47676	12.1258	0.0775562	1	ns
RS4;11	MYC	MYC	nonKEE	chr8	128222200	128225200	11.308	15.036	0.115532	1	ns
RS4;11	MYC	MYC	nonKEE	chr8	128516000	128519000	9.122	11.0041	0.745425	1	ns
RS4;11	MYC	MYC	nonKEE	chr8	128523000	128523200	7.76383	9.35776	1	1	ns
RS4;11	MYC	MYC	nonKEE	chr8	128568200	128571000	11.738	13.8583	0.237265	1	ns
RS4;11	MYC	MYC	nonKEE	chr8	128590000	128590800	18.3944	11.3982	0.294507	1	ns
RS4;11	MYC	MYC	nonKEE	chr8	128707000	128708000	31.1355	34.7093	0.789268	1	ns
RS4;11	MYC	MYC	nonKEE	chr8	128772000	128772600	61.5927	88.4545	0.181449	1	ns
RS4;11	MYC	MYC	nonKEE	chr8	128775200	128777200	33.5531	29.7633	0.424043	1	ns
RS4;11	MYC	MYC	nonKEE	chr8	129027800	129028400	10.5383	4.84878	0.12609	1	ns
RS4;11	MYC	MYC	nonKEE	chr8	129032400	129034600	19.7999	17.1749	0.247166	1	ns
RS4;11	MYC	MYC	nonKEE	chr8	129076400	129077200	10.888	14.8503	0.529368	1	ns
RS4;11	MYC	MYC	nonKEE	chr8	129278400	129279400	11.4132	9.38884	0.529368	1	ns
RS4;11	MYC	MYC	nonKEE	chr8	129724800	129726000	5.07351	4.50898	0.589639	1	ns
RS4;11	MYC	MYC	nonKEE	chr8	130266000	130267200	8.60057	10.177	0.410117	1	ns
RS4;11	MYC	MYC	nonKEE	chr8	130432600	130433200	1.56209	6.27661	0.422678	1	ns
RS4;11	MYC	MYC	nonKEE	chr8	130644000	130644800	17.3736	9.84566	0.057804	1	ns
RS4;11	MYC	MYC	nonKEE	chr8	130647200	130656400	11.8233	11.4366	0.857998	1	ns
RS4;11	MYC	MYC	nonKEE	chr8	130667000	130668800	17.9846	13.3211	0.410198	1	ns
RS4;11	OGT	OGT_1	KEE	chrX	70328600	70333800	9.19053	5.43566	0.00447898	0.031	**
RS4;11	OGT	OGT_1	KEE	chrX	70504200	70504600	25.1358	26.0968	1	1	ns
RS4;11	OGT	OGT_1	nonKEE	chrX	70415800	70418600	6.08787	4.05294	0.0652262	0.33	ns
RS4;11	OGT	OGT_1	nonKEE	chrX	70474400	70475400	14.87	16.4173	0.666137	1	ns
RS4;11	OGT	OGT_1	nonKEE	chrX	70826600	70827000	46.659	27.9365	0.0360317	0.22	*
RS4;11	OGT	OGT_1	nonKEE	chrX	70837800	70839000	41.2727	37.7782	0.711997	1	ns
RS4;11	OGT	OGT_1	nonKEE	chrX	70849000	70850200	43.5081	37.094	0.25534	1	ns
RS4;11	PROM1	PROM1_LI	KEE	chr4	15781800	15782000	11.5196	11.8003	1	1	ns
RS4;11	PROM1	PROM1_LI	KEE	chr4	15795400	15804000	7.40866	4.59274	0.00165013	0.03	**
RS4;11	PROM1	PROM1_LI	KEE	chr4	16027800	16065400	107.865	61.7497	6.91685e-50	1.4e-48	****
RS4;11	PROM1	PROM1_LI	KEE	chr4	16067200	16069600	152.384	99.5822	4.96713e-06	9.4e-05	****
RS4;11	PROM1	PROM1_LI	nonKEE	chr4	15729800	15730200	1.30916	2.11666	0.351681	1	ns
RS4;11	PROM1	PROM1_LI	nonKEE	chr4	15735200	15735800	3.33865	3.95028	0.624595	1	ns
RS4;11	PROM1	PROM1_LI	nonKEE	chr4	15755000	15759600	9.4579	7.63265	0.326114	1	ns
RS4;11	PROM1	PROM1_LI	nonKEE	chr4	15767000	15768600	7.89482	11.0578	0.343253	1	ns
RS4;11	PROM1	PROM1_LI	nonKEE	chr4	15772800	15774000	7.51631	7.82723	0.783571	1	ns
RS4;11	PROM1	PROM1_LI	nonKEE	chr4	15783400	15784200	10.0261	9.25927	0.812704	1	ns
RS4;11	PROM1	PROM1_LI	nonKEE	chr4	15806800	15807800	10.8911	6.76569	0.0934925	1	ns
RS4;11	PROM1	PROM1_LI	nonKEE	chr4	15810200	15811800	7.96803	9.72247	0.25534	1	ns
RS4;11	PROM1	PROM1_LI	nonKEE	chr4	15892400	15894000	4.73983	7.49845	0.0720029	1	ns
RS4;11	PROM1	PROM1_LI	nonKEE	chr4	15931000	15933000	6.11085	8.31929	0.263494	1	ns
RS4;11	PROM1	PROM1_LI	nonKEE	chr4	15957400	15958200	15.8404	14.9992	0.833935	1	ns
RS4;11	PROM1	PROM1_LI	nonKEE	chr4	16006000	16007600	25.6877	23.4437	0.3268	1	ns
RS4;11	PROM1	PROM1_LI	nonKEE	chr4	16021200	16022200	47.6414	43.4874	0.477197	1	ns
RS4;11	PROM1	PROM1_LI	nonKEE	chr4	16119000	16119600	115.945	156.352	0.181449	1	ns
RS4;11	PROM1	PROM1_LI	nonKEE	chr4	16121800	16128000	96.8861	96.0721	0.807607	1	ns
RS4;11	PROM1	PROM1_LI	nonKEE	chr4	16262400	16266800	34.3145	37.1241	0.57743	1	ns
RS4;11	PROM1	PROM1_SI	KEE	chr4	15781800	15782000	5.72066	8.86465	1	1	ns
RS4;11	PROM1	PROM1_SI	KEE	chr4	15795400	15804000	5.7538	4.48885	0.268022	1	ns
RS4;11	PROM1	PROM1_SI	KEE	chr4	16027800	16065400	96.0037	75.2732	8.76012e-14	1.8e-12	****
RS4;11	PROM1	PROM1_SI	KEE	chr4	16067200	16069600	336.506	246.357	2.48113e-05	0.00047	****
RS4;11	PROM1	PROM1_SI	nonKEE	chr4	15729800	15730200	11.9807	0	0.0975125	1	ns
RS4;11	PROM1	PROM1_SI	nonKEE	chr4	15735200	15735800	3.49234	3.23124	0.799846	1	ns
RS4;11	PROM1	PROM1_SI	nonKEE	chr4	15755000	15759600	7.05494	6.73688	0.954589	1	ns
RS4;11	PROM1	PROM1_SI	nonKEE	chr4	15767000	15768600	11.3712	13.3921	0.812542	1	ns
RS4;11	PROM1	PROM1_SI	nonKEE	chr4	15772800	15774000	8.31062	10.5403	0.72398	1	ns
RS4;11	PROM1	PROM1_SI	nonKEE	chr4	15783400	15784200	15.9864	5.10388	0.142213	1	ns
RS4;11	PROM1	PROM1_SI	nonKEE	chr4	15806800	15807800	3.53362	6.76154	0.201243	1	ns
RS4;11	PROM1	PROM1_SI	nonKEE	chr4	15810200	15811800	2.89563	3.8575	0.623639	1	ns
RS4;11	PROM1	PROM1_SI	nonKEE	chr4	15892400	15894000	9.12111	7.99021	0.706289	1	ns
RS4;11	PROM1	PROM1_SI	nonKEE	chr4	15931000	15933000	5.41618	12.4381	0.183967	1	ns
RS4;11	PROM1	PROM1_SI	nonKEE	chr4	15957400	15958200	13.4308	10.4175	0.554113	1	ns
RS4;11	PROM1	PROM1_SI	nonKEE	chr4	16006000	16007600	32.7989	24.3337	0.224015	1	ns
RS4;11	PROM1	PROM1_SI	nonKEE	chr4	16021200	16022200	54.3835	31.0488	0.0243902	0.44	*
RS4;11	PROM1	PROM1_SI	nonKEE	chr4	16119000	16119600	93.7482	100.559	1	1	ns
RS4;11	PROM1	PROM1_SI	nonKEE	chr4	16121800	16128000	69.8139	68.5344	0.60963	1	ns
RS4;11	PROM1	PROM1_SI	nonKEE	chr4	16262400	16266800	25.872	31.0071	0.29699	1	ns
RS4;11	SMYD2	SMYD2	KEE	chr1	214470600	214472800	115.337	93.0553	0.0570833	0.86	ns
RS4;11	SMYD2	SMYD2	nonKEE	chr1	214270400	214272000	4.3095	8.14633	0.204894	1	ns
RS4;11	SMYD2	SMYD2	nonKEE	chr1	214293600	214294400	6.5872	11.0257	0.0293825	0.47	*
RS4;11	SMYD2	SMYD2	nonKEE	chr1	214297400	214299400	12.2011	14.4307	0.409937	1	ns
RS4;11	SMYD2	SMYD2	nonKEE	chr1	214302600	214303400	11.3139	7.23446	0.234811	1	ns
RS4;11	SMYD2	SMYD2	nonKEE	chr1	214306000	214307000	16.6182	16.6874	0.905695	1	ns
RS4;11	SMYD2	SMYD2	nonKEE	chr1	214308400	214311000	14.8031	16.4862	0.477645	1	ns
RS4;11	SMYD2	SMYD2	nonKEE	chr1	214331400	214332000	4.99236	17.8474	0.0591721	0.86	ns
RS4;11	SMYD2	SMYD2	nonKEE	chr1	214336200	214339400	13.1713	9.49114	0.147394	1	ns
RS4;11	SMYD2	SMYD2	nonKEE	chr1	214421600	214422600	44.5193	38.8678	0.222041	1	ns
RS4;11	SMYD2	SMYD2	nonKEE	chr1	214475400	214476800	94.7321	89.5454	0.812704	1	ns
RS4;11	SMYD2	SMYD2	nonKEE	chr1	214576000	214578600	21.4127	19.9137	0.905695	1	ns
RS4;11	SMYD2	SMYD2	nonKEE	chr1	214599200	214602800	9.77919	9.28818	0.92034	1	ns
RS4;11	SMYD2	SMYD2	nonKEE	chr1	214611200	214621800	15.0796	13.7174	0.457587	1	ns
RS4;11	SMYD2	SMYD2	nonKEE	chr1	214628000	214629800	18.8044	14.2904	0.343253	1	ns
RS4;11	SMYD2	SMYD2	nonKEE	chr1	214698000	214699400	10.8327	8.3012	0.448804	1	ns
RS4;11	SPI1	SPI1	KEE	chr11	47197200	47197600	21.7312	13.6152	0.422678	1	ns
RS4;11	SPI1	SPI1	KEE	chr11	47293800	47294800	20.844	20.7178	0.666137	1	ns
RS4;11	SPI1	SPI1	KEE	chr11	47446800	47448200	40.7782	41.3172	0.6319	1	ns
RS4;11	SPI1	SPI1	KEE	chr11	47528600	47529400	7.13634	9.22316	0.787406	1	ns
RS4;11	SPI1	SPI1	KEE	chr11	47573400	47575800	11.4664	15.2532	0.138637	1	ns
RS4;11	SPI1	SPI1	KEE	chr11	47601000	47601600	10.6038	10.2415	0.905613	1	ns
RS4;11	SPI1	SPI1	nonKEE	chr11	47286600	47287600	20.7716	14.2769	0.050058	0.6	ns
RS4;11	SPI1	SPI1	nonKEE	chr11	47380800	47383600	94.1554	89.1038	0.17465	1	ns
RS4;11	SPI1	SPI1	nonKEE	chr11	47413800	47418200	187.553	222.196	0.107101	1	ns
RS4;11	SPI1	SPI1	nonKEE	chr11	47430400	47430800	198.235	170.355	0.422678	1	ns
RS4;11	SPI1	SPI1	nonKEE	chr11	47612400	47614800	10.579	13.1213	0.640686	1	ns
RS4;11	SPI1	SPI1	nonKEE	chr11	47632000	47635400	11.4999	9.14099	0.127794	1	ns
RS4;11	SUPT3H	SUPT3H	KEE	chr6	45277000	45293600	34.3495	26.8386	1.17778e-05	0.00031	****
RS4;11	SUPT3H	SUPT3H	KEE	chr6	45382800	45387600	83.0338	55.6517	1.11857e-05	0.0003	****
RS4;11	SUPT3H	SUPT3H	KEE	chr6	45392200	45402800	44.4481	32.0323	1.0074e-06	2.8e-05	****
RS4;11	SUPT3H	SUPT3H	nonKEE	chr6	44430200	44433800	14.2415	16.0584	0.674987	1	ns
RS4;11	SUPT3H	SUPT3H	nonKEE	chr6	44494400	44496000	15.7037	16.2073	0.968712	1	ns
RS4;11	SUPT3H	SUPT3H	nonKEE	chr6	44523600	44524600	7.63619	10.0992	0.556298	1	ns
RS4;11	SUPT3H	SUPT3H	nonKEE	chr6	44561000	44562800	14.721	25.2197	0.0652573	1	ns
RS4;11	SUPT3H	SUPT3H	nonKEE	chr6	44585400	44587200	22.4879	19.2613	0.513656	1	ns
RS4;11	SUPT3H	SUPT3H	nonKEE	chr6	44589400	44596000	24.9767	25.6242	0.179183	1	ns
RS4;11	SUPT3H	SUPT3H	nonKEE	chr6	44597400	44598800	38.4336	37.4244	0.932093	1	ns
RS4;11	SUPT3H	SUPT3H	nonKEE	chr6	44620200	44623600	57.1938	53.5686	0.629261	1	ns
RS4;11	SUPT3H	SUPT3H	nonKEE	chr6	44746800	44748200	14.0307	15.1935	0.711942	1	ns
RS4;11	SUPT3H	SUPT3H	nonKEE	chr6	44796400	44798400	5.57024	9.05656	0.1098	1	ns
RS4;11	SUPT3H	SUPT3H	nonKEE	chr6	44835600	44836400	10.1991	11.314	0.401678	1	ns
RS4;11	SUPT3H	SUPT3H	nonKEE	chr6	44944600	44945600	5.97028	6.00469	0.689084	1	ns
RS4;11	SUPT3H	SUPT3H	nonKEE	chr6	44988200	44991000	9.35836	9.55872	0.965812	1	ns
RS4;11	SUPT3H	SUPT3H	nonKEE	chr6	45093800	45094800	17.4501	7.38304	0.0934925	1	ns
RS4;11	SUPT3H	SUPT3H	nonKEE	chr6	45454200	45456000	20.0445	11.1311	0.0329694	0.79	*
RS4;11	SUPT3H	SUPT3H	nonKEE	chr6	45462600	45464000	24.9988	11.9079	0.0360317	0.83	*
RS4;11	SUPT3H	SUPT3H	nonKEE	chr6	45575800	45576600	13.6295	24.78	0.422678	1	ns
RS4;11	SUPT3H	SUPT3H	nonKEE	chr6	45577800	45579600	8.3706	9.84415	0.615431	1	ns
RS4;11	SUPT3H	SUPT3H	nonKEE	chr6	45628800	45629200	9.70185	14.7606	0.401678	1	ns
RS4;11	SUPT3H	SUPT3H	nonKEE	chr6	45633200	45634200	11.049	10.3611	0.84243	1	ns
RS4;11	SUPT3H	SUPT3H	nonKEE	chr6	45644600	45648200	11.7501	12.0498	1	1	ns
RS4;11	SUPT3H	SUPT3H	nonKEE	chr6	45654800	45655800	21.059	20.0706	0.635586	1	ns
RS4;11	SUPT3H	SUPT3H	nonKEE	chr6	45708400	45711200	21.8205	14.9562	0.134995	1	ns
RS4;11	SUPT3H	SUPT3H	nonKEE	chr6	45775000	45777200	12.4367	9.34885	0.338763	1	ns
RS4;11	SUPT3H	SUPT3H	nonKEE	chr6	45933800	45939400	10.224	4.79414	0.000306911	0.0077	***
RS4;11	SUZ12	SUZ12	KEE	chr17	28618400	28618600	6.46493	7.99825	0.787406	1	ns
RS4;11	SUZ12	SUZ12	KEE	chr17	29135800	29137600	27.1926	25.3138	0.754753	1	ns
RS4;11	SUZ12	SUZ12	KEE	chr17	29148400	29152400	29.4522	25.8127	0.21392	1	ns
RS4;11	SUZ12	SUZ12	KEE	chr17	29635200	29641600	5.12359	3.51087	0.228547	1	ns
RS4;11	SUZ12	SUZ12	KEE	chr17	29647600	29649800	3.13404	3.8031	0.562685	1	ns
RS4;11	SUZ12	SUZ12	KEE	chr17	29818200	29819600	9.36768	7.48868	0.195539	1	ns
RS4;11	SUZ12	SUZ12	KEE	chr17	30228000	30229200	16.6609	16.4192	1	1	ns
RS4;11	SUZ12	SUZ12	nonKEE	chr17	28422000	28423000	4.95451	5.54416	0.905613	1	ns
RS4;11	SUZ12	SUZ12	nonKEE	chr17	28584800	28586200	5.73906	4.21812	0.169646	1	ns
RS4;11	SUZ12	SUZ12	nonKEE	chr17	28659000	28660200	7.23368	6.35223	0.724082	1	ns
RS4;11	SUZ12	SUZ12	nonKEE	chr17	28982600	28983200	20.4318	13.9671	0.343253	1	ns
RS4;11	SUZ12	SUZ12	nonKEE	chr17	29279400	29282200	4.35299	6.57001	0.100001	1	ns
RS4;11	SUZ12	SUZ12	nonKEE	chr17	29440200	29442400	3.684	2.44827	0.132073	1	ns
RS4;11	SUZ12	SUZ12	nonKEE	chr17	29820800	29823000	4.85236	6.36186	0.338602	1	ns
RS4;11	SUZ12	SUZ12	nonKEE	chr17	29826600	29828000	3.31335	4.02283	0.477351	1	ns
RS4;11	SUZ12	SUZ12	nonKEE	chr17	29834800	29838800	4.90802	4.29471	0.643567	1	ns
RS4;11	SUZ12	SUZ12	nonKEE	chr17	29864000	29868400	7.11593	8.48474	0.473132	1	ns
RS4;11	SUZ12	SUZ12	nonKEE	chr17	29870400	29872000	3.32975	4.30351	0.204655	1	ns
RS4;11	SUZ12	SUZ12	nonKEE	chr17	29875600	29876600	4.61778	3.07404	0.358639	1	ns
RS4;11	SUZ12	SUZ12	nonKEE	chr17	29894000	29896400	5.27678	6.97087	0.286321	1	ns
RS4;11	SUZ12	SUZ12	nonKEE	chr17	29922600	29926000	3.53235	6.81417	0.0104798	0.32	*
RS4;11	SUZ12	SUZ12	nonKEE	chr17	30070000	30072400	2.03121	1.89387	0.974084	1	ns
RS4;11	SUZ12	SUZ12	nonKEE	chr17	30105200	30106400	1.5238	5.54746	0.0090907	0.29	**
RS4;11	SUZ12	SUZ12	nonKEE	chr17	30214800	30218200	5.14175	6.20522	0.297842	1	ns
RS4;11	SUZ12	SUZ12	nonKEE	chr17	30393200	30393800	4.83716	6.01818	0.422678	1	ns
RS4;11	SUZ12	SUZ12	nonKEE	chr17	30398600	30399400	11.2564	7.93069	0.073602	1	ns
RS4;11	SUZ12	SUZ12	nonKEE	chr17	30406800	30407600	4.44283	7.00016	0.0831609	1	ns
RS4;11	SUZ12	SUZ12	nonKEE	chr17	30453800	30455400	4.4263	2.86969	0.200825	1	ns
RS4;11	SUZ12	SUZ12	nonKEE	chr17	30602600	30604800	1.86873	3.12909	0.358951	1	ns
RS4;11	SUZ12	SUZ12	nonKEE	chr17	30610600	30616600	2.34888	2.73572	0.400113	1	ns
RS4;11	SUZ12	SUZ12	nonKEE	chr17	30637800	30638400	1.93366	3.14436	1	1	ns
RS4;11	SUZ12	SUZ12	nonKEE	chr17	30657200	30659000	0.92304	1.85003	0.0766437	1	ns
RS4;11	TAPT1	TAPT1_1	KEE	chr4	15781800	15782000	26.2425	17.6817	0.789268	1	ns
RS4;11	TAPT1	TAPT1_1	KEE	chr4	15795400	15804000	14.2449	9.59024	0.0384958	0.69	*
RS4;11	TAPT1	TAPT1_1	KEE	chr4	16027800	16065400	109.83	49.0835	8.17115e-46	1.6e-44	****
RS4;11	TAPT1	TAPT1_1	KEE	chr4	16067200	16069600	71.3008	38.0566	6.04795e-05	0.0011	****
RS4;11	TAPT1	TAPT1_1	nonKEE	chr4	15729800	15730200	2.1835	0.797524	0.414216	1	ns
RS4;11	TAPT1	TAPT1_1	nonKEE	chr4	15735200	15735800	4.08127	2.66373	0.55292	1	ns
RS4;11	TAPT1	TAPT1_1	nonKEE	chr4	15755000	15759600	11.887	14.472	0.257883	1	ns
RS4;11	TAPT1	TAPT1_1	nonKEE	chr4	15767000	15768600	16.0428	13.585	0.553617	1	ns
RS4;11	TAPT1	TAPT1_1	nonKEE	chr4	15772800	15774000	7.04615	12.9801	0.107666	1	ns
RS4;11	TAPT1	TAPT1_1	nonKEE	chr4	15783400	15784200	17.1731	15.9138	1	1	ns
RS4;11	TAPT1	TAPT1_1	nonKEE	chr4	15806800	15807800	5.82605	11.1145	0.587937	1	ns
RS4;11	TAPT1	TAPT1_1	nonKEE	chr4	15810200	15811800	12.271	11.0804	0.893852	1	ns
RS4;11	TAPT1	TAPT1_1	nonKEE	chr4	15892400	15894000	8.30311	9.15389	0.660175	1	ns
RS4;11	TAPT1	TAPT1_1	nonKEE	chr4	15931000	15933000	6.26477	9.38962	0.366801	1	ns
RS4;11	TAPT1	TAPT1_1	nonKEE	chr4	15957400	15958200	14.5803	15.9138	0.726286	1	ns
RS4;11	TAPT1	TAPT1_1	nonKEE	chr4	16006000	16007600	26.4866	21.8896	0.289402	1	ns
RS4;11	TAPT1	TAPT1_1	nonKEE	chr4	16021200	16022200	51.3616	32.8919	0.47681	1	ns
RS4;11	TAPT1	TAPT1_1	nonKEE	chr4	16119000	16119600	44.2239	54.1643	0.789268	1	ns
RS4;11	TAPT1	TAPT1_1	nonKEE	chr4	16121800	16128000	33.2099	37.8854	0.427547	1	ns
RS4;11	TAPT1	TAPT1_1	nonKEE	chr4	16262400	16266800	83.1401	78.4192	0.597103	1	ns
RS4;11	NA	MSL3	nonKEE	chrX	11434400	11435000	15.7621	6.51463	0.181449	1	ns
RS4;11	NA	MSL3	nonKEE	chrX	11441200	11442400	12.1889	11.7183	1	1	ns
RS4;11	NA	MSL3	nonKEE	chrX	11558200	11559800	38.9233	38.4074	0.944575	1	ns
RS4;11	NA	MSL3	nonKEE	chrX	11597600	11601400	26.1882	17.3324	0.058024	0.49	ns
RS4;11	NA	MSL3	nonKEE	chrX	11630000	11631000	12.3872	10.5813	0.663197	1	ns
RS4;11	NA	MSL3	nonKEE	chrX	11793200	11794800	83.9074	50.9844	0.0309841	0.31	*
RS4;11	NA	MSL3	nonKEE	chrX	11799200	11800800	102.424	76.4208	0.0546135	0.49	ns
RS4;11	NA	MSL3	nonKEE	chrX	11807800	11813000	44.162	47.0662	0.673557	1	ns
RS4;11	NA	MSL3	nonKEE	chrX	11841800	11846200	12.6953	20.5666	0.00257063	0.028	**
RS4;11	NA	MSL3	nonKEE	chrX	11855400	11856000	9.17551	9.04808	0.634992	1	ns
RS4;11	NA	MSL3	nonKEE	chrX	11888400	11889400	15.6158	14.6366	0.635586	1	ns
THP1	ARID1B	ARID1B_2	KEE	chr6	157129000	157131200	71.0062	53.2847	0.0214343	0.15	*
THP1	ARID1B	ARID1B_2	KEE	chr6	157273400	157274200	59.6267	22.1074	0.0360317	0.22	*
THP1	ARID1B	ARID1B_2	KEE	chr6	157277000	157277400	41.7012	17.9337	0.181449	0.91	ns
THP1	ARID1B	ARID1B_2	KEE	chr6	157340400	157341000	72.9417	33.5203	0.181449	0.91	ns
THP1	ARID1B	ARID1B_2	nonKEE	chr6	157042400	157043000	62.0263	63.6054	0.635586	1	ns
THP1	ARID1B	ARID1B_2	nonKEE	chr6	157449200	157450000	12.3082	19.4613	0.181449	0.91	ns
THP1	ARID1B	ARID1B_2	nonKEE	chr6	157542400	157545000	16.4967	16.1401	0.722283	1	ns
THP1	ASH2L	ASH2L_1	KEE	chr8	38032000	38032800	23.0778	27.3781	0.257504	1	ns
THP1	ASH2L	ASH2L_1	KEE	chr8	38036000	38036600	54.5875	49.8745	0.789268	1	ns
THP1	ASH2L	ASH2L_1	KEE	chr8	38039400	38039800	23.5539	19.3235	0.529368	1	ns
THP1	ASH2L	ASH2L_1	nonKEE	chr8	37947800	37948600	79.3871	81.4802	0.550935	1	ns
THP1	ASH2L	ASH2L_1	nonKEE	chr8	37985400	37987800	68.632	69.9386	0.889418	1	ns
THP1	ASH2L	ASH2L_1	nonKEE	chr8	37989600	37996400	36.4073	37.789	0.640263	1	ns
THP1	ASH2L	ASH2L_1	nonKEE	chr8	38007600	38008200	80.5225	63.1498	0.294507	1	ns
THP1	BAZ2B	BAZ2B_2	KEE	chr2	160409600	160410200	31.5239	18.811	0.0078866	0.087	**
THP1	BAZ2B	BAZ2B_2	KEE	chr2	160421600	160422200	86.3812	57.5245	0.00419259	0.055	**
THP1	BAZ2B	BAZ2B_2	KEE	chr2	160431000	160431800	96.2164	58.8495	0.0329694	0.3	*
THP1	BAZ2B	BAZ2B_2	KEE	chr2	160453000	160453600	56.7942	42.0702	0.107802	0.75	ns
THP1	BAZ2B	BAZ2B_2	KEE	chr2	160610800	160611400	14.4012	19.4166	0.456126	0.91	ns
THP1	BAZ2B	BAZ2B_2	KEE	chr2	160648800	160650400	9.70197	14.3787	0.107666	0.75	ns
THP1	BAZ2B	BAZ2B_2	nonKEE	chr2	159945600	159949400	9.66162	6.16192	0.179314	0.9	ns
THP1	BAZ2B	BAZ2B_2	nonKEE	chr2	159963200	159963400	14.0404	13.073	0.789268	0.91	ns
THP1	BAZ2B	BAZ2B_2	nonKEE	chr2	159980000	159982600	14.1993	9.73236	0.0262514	0.26	*
THP1	BAZ2B	BAZ2B_2	nonKEE	chr2	160107200	160107600	15.4919	9.24868	0.183431	0.9	ns
THP1	BAZ2B	BAZ2B_2	nonKEE	chr2	160354000	160354600	18.1071	32.6013	0.0934925	0.75	ns
THP1	BAZ2B	BAZ2B_2	nonKEE	chr2	160405200	160407000	73.5473	55.1996	0.00680165	0.082	**
THP1	BAZ2B	BAZ2B_2	nonKEE	chr2	160674000	160674600	7.58313	16.1929	0.294507	0.9	ns
THP1	BCL11A	BCL11A	nonKEE	chr2	60640200	60641800	36.2097	31.0591	0.169811	0.17	ns
THP1	BCL11A	BCL11A	nonKEE	chr2	60754400	60757600	91.195	72.4569	0.0375594	0.075	*
THP1	BCL2	BCL2	KEE	chr18	60793000	60796400	99.39	81.0737	0.297074	1	ns
THP1	BCL2	BCL2	KEE	chr18	60808200	60812600	68.5755	62.6869	0.468309	1	ns
THP1	BCL2	BCL2	KEE	chr18	60859600	60860400	45.8775	46.5209	1	1	ns
THP1	BCL2	BCL2	KEE	chr18	60864600	60867600	53.6732	35.7763	0.208413	1	ns
THP1	BCL2	BCL2	KEE	chr18	60874200	60875000	47.7352	30.7132	0.529368	1	ns
THP1	BCL2	BCL2	KEE	chr18	60876600	60877800	37.8633	33.8895	1	1	ns
THP1	BCL2	BCL2	KEE	chr18	60881000	60881800	46.2871	36.1584	1	1	ns
THP1	BCL2	BCL2	KEE	chr18	60891400	60892200	55.3854	59.5286	0.812704	1	ns
THP1	BCL2	BCL2	KEE	chr18	60903000	60906400	46.0428	45.349	0.856623	1	ns
THP1	BCL2	BCL2	KEE	chr18	60912400	60912600	73.6178	54.263	0.789268	1	ns
THP1	BCL2	BCL2	KEE	chr18	60920000	60922000	40.5526	36.4233	0.711997	1	ns
THP1	BCL2	BCL2	KEE	chr18	60938800	60939400	47.7531	60.6165	0.401678	1	ns
THP1	BCL2	BCL2	KEE	chr18	60960000	60960600	109.293	98.9167	0.422678	1	ns
THP1	BCL2	BCL2	KEE	chr18	60968800	60970800	70.7125	77.7291	0.283977	1	ns
THP1	BCL2	BCL2	nonKEE	chr18	60738400	60739600	55.4537	47.7111	0.674987	1	ns
THP1	BCL2	BCL2	nonKEE	chr18	60759000	60759800	124.736	70.2165	0.181449	1	ns
THP1	BCL2	BCL2	nonKEE	chr18	60764400	60769800	85.5909	76.5618	0.578659	1	ns
THP1	BCL2	BCL2	nonKEE	chr18	60776800	60780400	81.4919	72.3604	0.324273	1	ns
THP1	BCL2	BCL2	nonKEE	chr18	61107200	61108000	36.4143	36.1038	1	1	ns
THP1	BCL2	BCL2	nonKEE	chr18	61111400	61111800	17.0295	25.2812	0.286321	1	ns
THP1	CDK6	CDK6	KEE	chr7	92250400	92251600	139.483	134.295	0.812704	1	ns
THP1	CDK6	CDK6	KEE	chr7	92260400	92262800	77.3942	77.3844	0.932107	1	ns
THP1	CDK6	CDK6	KEE	chr7	92265000	92266000	48.4192	42.0132	0.459084	1	ns
THP1	CDK6	CDK6	KEE	chr7	92267200	92270000	71.8244	53.0465	0.00350433	0.06	**
THP1	CDK6	CDK6	KEE	chr7	92271600	92275000	67.4202	54.1015	0.040296	0.6	*
THP1	CDK6	CDK6	KEE	chr7	92276200	92277800	53.0179	42.4617	0.236137	1	ns
THP1	CDK6	CDK6	KEE	chr7	92310200	92312400	81.9799	53.2696	0.000747622	0.013	***
THP1	CDK6	CDK6	KEE	chr7	92314600	92315000	66.2215	81.6731	0.422678	1	ns
THP1	CDK6	CDK6	KEE	chr7	92321000	92321600	114.863	99.8368	0.406941	1	ns
THP1	CDK6	CDK6	KEE	chr7	92347400	92348400	64.464	56.4506	0.3268	1	ns
THP1	CDK6	CDK6	KEE	chr7	92358600	92359000	53.4071	44.6908	0.529368	1	ns
THP1	CDK6	CDK6	KEE	chr7	92360600	92362400	70.2243	62.5121	0.244294	1	ns
THP1	CDK6	CDK6	KEE	chr7	92384800	92385400	59.2187	41.7083	0.0591721	0.83	ns
THP1	CDK6	CDK6	KEE	chr7	92395800	92396200	40.159	49.1205	0.789268	1	ns
THP1	CDK6	CDK6	KEE	chr7	92410400	92412200	139.376	73.9593	0.0360317	0.58	*
THP1	CDK6	CDK6	KEE	chr7	92438400	92440800	76.2411	63.1229	0.132299	1	ns
THP1	CDK6	CDK6	KEE	chr7	92442800	92443200	108.614	94.8542	0.789268	1	ns
THP1	CDK6	CDK6	KEE	chr7	92455400	92456200	106.674	82.1325	0.236137	1	ns
THP1	ELL2	ELL2	nonKEE	chr5	95145200	95145600	5.9385	8.32514	0.672604	1	ns
THP1	ELL2	ELL2	nonKEE	chr5	95153200	95155000	15.3182	14.9301	0.833935	1	ns
THP1	ELL2	ELL2	nonKEE	chr5	95158600	95159400	22.0783	19.0086	0.123534	0.74	ns
THP1	ELL2	ELL2	nonKEE	chr5	95206000	95206800	49.3418	41.6538	0.477197	1	ns
THP1	ELL2	ELL2	nonKEE	chr5	95251800	95252600	23.3155	20.0306	0.674987	1	ns
THP1	ELL2	ELL2	nonKEE	chr5	95260600	95260800	71.7593	81.7025	0.529368	1	ns
THP1	EP300	EP300	KEE	chr22	41502600	41503200	68.3527	57.5649	0.0938386	0.19	ns
THP1	EP300	EP300	nonKEE	chr22	41464200	41467800	49.2266	52.1449	0.571289	0.57	ns
THP1	EZH2	EZH2_2	KEE	chr7	148398600	148399000	13.1348	15.6899	0.674987	0.67	ns
THP1	EZH2	EZH2_2	KEE	chr7	148569800	148570800	92.0887	82.4076	0.259079	0.52	ns
THP1	FLT3	FLT3	KEE	chr13	28822400	28826400	21.5552	18.4812	0.318746	1	ns
THP1	FLT3	FLT3	nonKEE	chr13	28604200	28608000	53.6794	49.8937	0.391873	1	ns
THP1	FLT3	FLT3	nonKEE	chr13	28611600	28612800	51.2725	47.8782	0.486959	1	ns
THP1	FLT3	FLT3	nonKEE	chr13	28614600	28618400	52.0318	48.6106	0.463703	1	ns
THP1	FLT3	FLT3	nonKEE	chr13	28621400	28622000	47.1838	38.7672	0.208413	1	ns
THP1	FLT3	FLT3	nonKEE	chr13	28626200	28627000	31.3976	38.7718	0.12609	1	ns
THP1	FLT3	FLT3	nonKEE	chr13	28696400	28696800	58.0428	53.0872	0.635586	1	ns
THP1	FLT3	FLT3	nonKEE	chr13	28818800	28819600	11.2425	16.1456	0.254975	1	ns
THP1	FOS	FOS	KEE	chr14	75590600	75591400	26.5094	34.363	0.123534	1	ns
THP1	FOS	FOS	KEE	chr14	75599200	75600000	70.7597	82.9376	0.208413	1	ns
THP1	FOS	FOS	KEE	chr14	75604000	75605400	37.2476	35.5293	0.695093	1	ns
THP1	FOS	FOS	KEE	chr14	75607200	75609600	60.0223	68.3374	0.289587	1	ns
THP1	FOS	FOS	KEE	chr14	75611200	75612000	92.0863	70.6782	0.0934925	1	ns
THP1	FOS	FOS	KEE	chr14	75640200	75641400	75.8665	64.0982	0.289587	1	ns
THP1	FOS	FOS	nonKEE	chr14	75648000	75652600	75.4686	73.6823	0.68058	1	ns
THP1	FOS	FOS	nonKEE	chr14	75654400	75656600	90.7267	88.1499	1	1	ns
THP1	FOS	FOS	nonKEE	chr14	75662800	75663600	80.2147	70.5136	0.401678	1	ns
THP1	FOS	FOS	nonKEE	chr14	75665000	75666200	61.6651	54.8348	1	1	ns
THP1	FOS	FOS	nonKEE	chr14	75672000	75672800	34.3605	35.1843	0.844519	1	ns
THP1	FOS	FOS	nonKEE	chr14	75696400	75697000	96.9917	108.005	0.789268	1	ns
THP1	FOS	FOS	nonKEE	chr14	75700600	75702800	74.005	59.5254	0.0235361	0.42	*
THP1	FOS	FOS	nonKEE	chr14	75714200	75714800	93.423	93.1461	1	1	ns
THP1	FOS	FOS	nonKEE	chr14	75754800	75755800	103.183	95.2195	0.239651	1	ns
THP1	FOS	FOS	nonKEE	chr14	75762200	75763000	186.673	172.441	0.529368	1	ns
THP1	FOS	FOS	nonKEE	chr14	75764200	75770600	87.0099	93.1735	0.16374	1	ns
THP1	FOS	FOS	nonKEE	chr14	75807400	75808200	10.7891	11.7124	0.783652	1	ns
THP1	FUT10	FUT10	KEE	chr8	33343400	33344200	98.5022	89.8168	0.107802	0.65	ns
THP1	FUT10	FUT10	nonKEE	chr8	33369400	33369600	36.3893	39.7652	0.422678	1	ns
THP1	FUT10	FUT10	nonKEE	chr8	33411000	33411600	42.7524	30.7204	0.208413	1	ns
THP1	FUT10	FUT10	nonKEE	chr8	33412800	33413600	19.7373	16.6688	0.410117	1	ns
THP1	FUT10	FUT10	nonKEE	chr8	33419000	33419800	24.0335	21.6923	0.666137	1	ns
THP1	FUT10	FUT10	nonKEE	chr8	33423000	33423200	43.179	34.1961	0.789268	1	ns
THP1	GADD45A	GADD45A	KEE	chr1	67891400	67892000	9.36022	10.6977	0.812704	1	ns
THP1	GADD45A	GADD45A	KEE	chr1	67897400	67899800	16.2724	17.8848	0.556298	1	ns
THP1	JARID1A	JARID1A_1	KEE	chr12	685600	686400	11.6891	5.63226	0.150786	0.3	ns
THP1	JARID1A	JARID1A_1	nonKEE	chr12	670200	670800	30.1704	43.8211	0.294507	0.3	ns
THP1	JMJD1C	JMJD1C	KEE	chr10	65137000	65137800	35.4896	23.5862	0.132299	1	ns
THP1	JMJD1C	JMJD1C	KEE	chr10	65169000	65172200	82.5124	59.6406	0.00472213	0.08	**
THP1	JMJD1C	JMJD1C	KEE	chr10	65177200	65177800	85.6699	87.8841	0.833935	1	ns
THP1	JMJD1C	JMJD1C	KEE	chr10	65180600	65181400	107.063	66.9575	0.00680165	0.11	**
THP1	JMJD1C	JMJD1C	KEE	chr10	65185000	65185800	107.64	86.377	0.224015	1	ns
THP1	JMJD1C	JMJD1C	KEE	chr10	65189000	65190000	57.9586	66.9638	0.477197	1	ns
THP1	JMJD1C	JMJD1C	KEE	chr10	65191200	65192600	70.311	57.9047	0.666137	1	ns
THP1	JMJD1C	JMJD1C	KEE	chr10	65211600	65211800	83.0949	80.214	1	1	ns
THP1	JMJD1C	JMJD1C	KEE	chr10	65242000	65242800	92.2949	85.191	0.906329	1	ns
THP1	JMJD1C	JMJD1C	KEE	chr10	65252000	65254200	85.4419	64.5409	0.0938386	1	ns
THP1	JMJD1C	JMJD1C	KEE	chr10	65257400	65258200	107.218	87.1369	0.401678	1	ns
THP1	JMJD1C	JMJD1C	KEE	chr10	65263800	65264400	169.24	129.264	0.422678	1	ns
THP1	JMJD1C	JMJD1C	KEE	chr10	65274600	65278600	138.403	99.2469	0.000876408	0.017	***
THP1	JMJD1C	JMJD1C	KEE	chr10	65288000	65290000	85.0535	59.2399	0.00144397	0.026	**
THP1	JMJD1C	JMJD1C	KEE	chr10	65293600	65294400	35.5737	28.0667	0.201098	1	ns
THP1	JMJD1C	JMJD1C	KEE	chr10	65304000	65304200	51.1349	32.7782	0.142213	1	ns
THP1	JMJD1C	JMJD1C	KEE	chr10	65392400	65393000	54.6907	40.8412	0.12609	1	ns
THP1	JMJD1C	JMJD1C	nonKEE	chr10	65374000	65374600	19.3655	30.8128	0.142213	1	ns
THP1	JMJD1C	JMJD1C	nonKEE	chr10	65387600	65388200	92.9735	51.8486	0.422678	1	ns
THP1	JUN	JUN	nonKEE	chr1	59204400	59205000	88.1763	80.752	1	1	ns
THP1	JUN	JUN	nonKEE	chr1	59274400	59275200	58.9912	58.4928	0.906329	1	ns
THP1	JUN	JUN	nonKEE	chr1	59279800	59282800	85.0531	91.078	0.508767	1	ns
THP1	JUN	JUN	nonKEE	chr1	59360400	59365800	41.5675	51.5505	0.0720407	0.29	ns
THP1	LMO4	LMO4	nonKEE	chr1	87613600	87615600	62.8476	50.2988	0.0553377	0.33	ns
THP1	LMO4	LMO4	nonKEE	chr1	87618600	87618800	58.7192	69.4549	0.422678	1	ns
THP1	LMO4	LMO4	nonKEE	chr1	87644000	87647200	36.1795	39.1546	0.263908	1	ns
THP1	LMO4	LMO4	nonKEE	chr1	87677600	87678600	58.1363	45.0461	0.181449	0.91	ns
THP1	LMO4	LMO4	nonKEE	chr1	87685200	87686200	37.4283	57.3907	0.422678	1	ns
THP1	LMO4	LMO4	nonKEE	chr1	87691600	87692200	33.6169	36.4432	0.553617	1	ns
THP1	MBNL1	MBNL1_2	KEE	chr3	151910800	151913800	74.7403	71.6752	0.74341	1	ns
THP1	MBNL1	MBNL1_2	KEE	chr3	151915600	151917800	142.323	104.874	0.142213	1	ns
THP1	MBNL1	MBNL1_2	KEE	chr3	151969400	151975600	126.929	142.954	0.0862881	1	ns
THP1	MBNL1	MBNL1_2	KEE	chr3	152000600	152001800	103.219	109.574	0.833935	1	ns
THP1	MBNL1	MBNL1_2	KEE	chr3	152014800	152016000	82.1273	76.6941	0.504903	1	ns
THP1	MBNL1	MBNL1_2	KEE	chr3	152024600	152026800	67.8527	59.8533	0.257504	1	ns
THP1	MBNL1	MBNL1_2	KEE	chr3	152032600	152032800	45.6535	49.6374	1	1	ns
THP1	MBNL1	MBNL1_2	KEE	chr3	152040400	152042600	58.7559	51.8717	0.609983	1	ns
THP1	MBNL1	MBNL1_2	KEE	chr3	152123600	152124200	16.608	12.4696	0.477197	1	ns
THP1	MBNL1	MBNL1_2	nonKEE	chr3	151817000	151817800	41.4849	45.9438	1	1	ns
THP1	MBNL1	MBNL1_2	nonKEE	chr3	151822000	151822800	19.9815	21.7525	1	1	ns
THP1	MBNL1	MBNL1_2	nonKEE	chr3	151931000	151931800	93.0944	95.3201	1	1	ns
THP1	MBNL1	MBNL1_3	KEE	chr3	151910800	151913800	64.1298	59.7816	0.915876	1	ns
THP1	MBNL1	MBNL1_3	KEE	chr3	151915600	151917800	0	64.4327	0.181449	1	ns
THP1	MBNL1	MBNL1_3	KEE	chr3	151969400	151975600	47.0626	60.7682	0.0114402	0.14	*
THP1	MBNL1	MBNL1_3	KEE	chr3	152000600	152001800	45.1429	73.0161	0.401678	1	ns
THP1	MBNL1	MBNL1_3	KEE	chr3	152014800	152016000	98.7024	82.2382	0.563318	1	ns
THP1	MBNL1	MBNL1_3	KEE	chr3	152024600	152026800	98.7314	65.8016	0.244648	1	ns
THP1	MBNL1	MBNL1_3	KEE	chr3	152032600	152032800	17.0068	40.4772	0.371093	1	ns
THP1	MBNL1	MBNL1_3	KEE	chr3	152040400	152042600	25.7364	36.6964	0.528612	1	ns
THP1	MBNL1	MBNL1_3	KEE	chr3	152123600	152124200	0	16.907	0.0567594	0.62	ns
THP1	MBNL1	MBNL1_3	nonKEE	chr3	151817000	151817800	12.7869	36.1174	0.182893	1	ns
THP1	MBNL1	MBNL1_3	nonKEE	chr3	151822000	151822800	37.5148	24.8603	0.44606	1	ns
THP1	MBNL1	MBNL1_3	nonKEE	chr3	151931000	151931800	30.3968	38.5996	0.722049	1	ns
THP1	MEF2C	MEF2C	KEE	chr5	88028200	88029400	69.7856	68.3924	0.844519	1	ns
THP1	MEF2C	MEF2C	KEE	chr5	88129600	88130200	34.2976	48.0754	0.422678	1	ns
THP1	MEF2C	MEF2C	KEE	chr5	88140600	88142200	53.2397	51.667	0.84243	1	ns
THP1	MEF2C	MEF2C	nonKEE	chr5	88691800	88692600	12.9007	18.8086	0.126279	0.63	ns
THP1	MEF2C	MEF2C	nonKEE	chr5	88753000	88754400	8.90957	13.9644	0.28905	1	ns
THP1	MYC	MYC	KEE	chr8	128808800	128809400	35.097	40.3496	0.343253	1	ns
THP1	MYC	MYC	KEE	chr8	128811200	128811800	44.7672	65.7315	0.422678	1	ns
THP1	MYC	MYC	KEE	chr8	128890800	128891000	34.4719	23.398	0.0972011	1	ns
THP1	MYC	MYC	KEE	chr8	128901800	128904400	34.333	29.2659	0.187151	1	ns
THP1	MYC	MYC	KEE	chr8	128928800	128930800	37.412	37.4883	0.894876	1	ns
THP1	MYC	MYC	KEE	chr8	130424400	130424600	5.31417	0	0.371093	1	ns
THP1	MYC	MYC	KEE	chr8	130431000	130433200	8.25971	4.0586	0.208413	1	ns
THP1	MYC	MYC	KEE	chr8	130434600	130435200	4.39696	4.34833	1	1	ns
THP1	MYC	MYC	KEE	chr8	130500800	130503000	4.54871	7.06652	0.0881707	1	ns
THP1	MYC	MYC	KEE	chr8	130540600	130541400	14.5605	14.7771	0.724082	1	ns
THP1	MYC	MYC	KEE	chr8	130547000	130549200	37.3349	20.3402	0.0253699	0.74	*
THP1	MYC	MYC	KEE	chr8	130556000	130556800	22.7161	23.906	0.905695	1	ns
THP1	MYC	MYC	nonKEE	chr8	128137400	128138200	15.2728	10.5654	0.674987	1	ns
THP1	MYC	MYC	nonKEE	chr8	128181400	128182000	13.1132	23.5948	0.057804	1	ns
THP1	MYC	MYC	nonKEE	chr8	128234800	128235000	18.4641	8.71323	0.422678	1	ns
THP1	MYC	MYC	nonKEE	chr8	128377800	128378000	15.1452	13.9737	0.529368	1	ns
THP1	MYC	MYC	nonKEE	chr8	128438400	128440000	7.9847	9.63102	0.755658	1	ns
THP1	MYC	MYC	nonKEE	chr8	128469800	128470400	21.9755	14.506	0.789268	1	ns
THP1	MYC	MYC	nonKEE	chr8	128770800	128772000	46.8891	43.2656	0.670129	1	ns
THP1	MYC	MYC	nonKEE	chr8	128923800	128924000	46.6394	33.838	0.181449	1	ns
THP1	MYC	MYC	nonKEE	chr8	129745600	129746400	4.04556	10.1411	0.293177	1	ns
THP1	MYC	MYC	nonKEE	chr8	130561400	130564000	30.1411	28.2752	0.727538	1	ns
THP1	MYC	MYC	nonKEE	chr8	130565600	130568600	14.1107	16.5211	0.179987	1	ns
THP1	MYC	MYC	nonKEE	chr8	130593400	130595400	30.9055	27.3936	0.477645	1	ns
THP1	MYC	MYC	nonKEE	chr8	130603600	130605600	26.6819	34.1487	0.181971	1	ns
THP1	MYC	MYC	nonKEE	chr8	130647800	130649400	8.82351	9.89549	0.266853	1	ns
THP1	MYC	MYC	nonKEE	chr8	130676400	130679800	18.9313	17.5292	0.656991	1	ns
THP1	MYC	MYC	nonKEE	chr8	130693000	130694000	66.2266	50.5163	0.0309841	0.87	*
THP1	MYC	MYC	nonKEE	chr8	130819000	130819600	5.13136	5.55109	1	1	ns
THP1	OGT	OGT_1	KEE	chrX	70587600	70588400	33.1065	24.7183	0.401678	1	ns
THP1	OGT	OGT_1	nonKEE	chrX	70695200	70695400	38.4332	36.825	0.553617	1	ns
THP1	OGT	OGT_1	nonKEE	chrX	70837400	70839400	45.7835	38.6743	0.17521	0.88	ns
THP1	OGT	OGT_1	nonKEE	chrX	70918200	70919200	12.2872	13.1968	1	1	ns
THP1	OGT	OGT_1	nonKEE	chrX	71002200	71003000	10.1347	14.0241	0.401678	1	ns
THP1	PROM1	PROM1_LI	KEE	chr4	16213600	16214600	25.1536	21.8842	0.529368	1	ns
THP1	PROM1	PROM1_LI	nonKEE	chr4	15757800	15759000	5.30684	12.2556	0.789268	1	ns
THP1	PROM1	PROM1_LI	nonKEE	chr4	15784000	15784200	9.28513	3.61565	0.422678	1	ns
THP1	PROM1	PROM1_LI	nonKEE	chr4	15807400	15808000	9.34454	11.3827	0.553617	1	ns
THP1	PROM1	PROM1_LI	nonKEE	chr4	15810000	15810800	13.3805	11.7907	0.812704	1	ns
THP1	PROM1	PROM1_LI	nonKEE	chr4	15813800	15814600	9.99017	6.48285	0.0914309	0.82	ns
THP1	PROM1	PROM1_LI	nonKEE	chr4	15834000	15834600	4.08601	6.1555	0.352542	1	ns
THP1	PROM1	PROM1_LI	nonKEE	chr4	16239800	16240400	14.0104	15.1528	0.783652	1	ns
THP1	PROM1	PROM1_LI	nonKEE	chr4	16379800	16381800	10.8013	8.71802	0.406941	1	ns
THP1	PROM1	PROM1_SI	KEE	chr4	16213600	16214600	10.9111	31.2053	0.0591721	0.52	ns
THP1	PROM1	PROM1_SI	nonKEE	chr4	15757800	15759000	13.6685	1.69869	0.181449	1	ns
THP1	PROM1	PROM1_SI	nonKEE	chr4	15784000	15784200	13.6235	7.94133	0.422678	1	ns
THP1	PROM1	PROM1_SI	nonKEE	chr4	15807400	15808000	5.30616	5.86045	0.932647	1	ns
THP1	PROM1	PROM1_SI	nonKEE	chr4	15810000	15810800	8.43196	14.5271	0.286321	1	ns
THP1	PROM1	PROM1_SI	nonKEE	chr4	15813800	15814600	7.77877	7.10506	0.78349	1	ns
THP1	PROM1	PROM1_SI	nonKEE	chr4	15834000	15834600	3.24044	6.81544	0.141482	0.99	ns
THP1	PROM1	PROM1_SI	nonKEE	chr4	16239800	16240400	12.7353	12.3179	0.838464	1	ns
THP1	PROM1	PROM1_SI	nonKEE	chr4	16379800	16381800	5.32117	12.298	0.058024	0.52	ns
THP1	SMYD2	SMYD2	nonKEE	chr1	214534400	214536800	27.3516	30.3186	0.169811	0.51	ns
THP1	SMYD2	SMYD2	nonKEE	chr1	214612000	214614200	20.6154	25.8322	0.289402	0.58	ns
THP1	SMYD2	SMYD2	nonKEE	chr1	214724400	214724600	29.7455	32.7041	1	1	ns
THP1	SPI1	SPI1	KEE	chr11	47196800	47197800	16.4134	24.8702	0.294507	1	ns
THP1	SPI1	SPI1	KEE	chr11	47380200	47384600	94.6565	83.5238	0.0344975	0.66	*
THP1	SPI1	SPI1	KEE	chr11	47409200	47414800	288.448	284.315	0.852669	1	ns
THP1	SPI1	SPI1	KEE	chr11	47446400	47447000	51.8262	44.7682	0.406941	1	ns
THP1	SPI1	SPI1	KEE	chr11	47527600	47528400	4.08733	6.6664	0.833484	1	ns
THP1	SPI1	SPI1	KEE	chr11	47554800	47555600	2.2408	3.90763	0.589639	1	ns
THP1	SPI1	SPI1	KEE	chr11	47568800	47570200	5.97933	5.05637	0.722798	1	ns
THP1	SPI1	SPI1	KEE	chr11	47574800	47575200	9.54757	11.5213	0.529368	1	ns
THP1	SPI1	SPI1	KEE	chr11	47601600	47602200	11.8574	11.1646	0.674987	1	ns
THP1	SPI1	SPI1	nonKEE	chr11	47208000	47208600	22.8365	9.8577	0.181449	1	ns
THP1	SPI1	SPI1	nonKEE	chr11	47246200	47248200	9.86566	12.8623	0.276252	1	ns
THP1	SPI1	SPI1	nonKEE	chr11	47278400	47279200	20.2291	20.7256	1	1	ns
THP1	SPI1	SPI1	nonKEE	chr11	47349600	47350800	43.6363	35.036	0.293383	1	ns
THP1	SPI1	SPI1	nonKEE	chr11	47416400	47418200	174.587	181.757	0.286321	1	ns
THP1	SPI1	SPI1	nonKEE	chr11	47482400	47482800	13.7316	16.437	0.789268	1	ns
THP1	SPI1	SPI1	nonKEE	chr11	47536600	47537000	8.07609	10.0239	0.529368	1	ns
THP1	SPI1	SPI1	nonKEE	chr11	47581800	47583000	3.05292	4.42532	0.484375	1	ns
THP1	SPI1	SPI1	nonKEE	chr11	47612400	47614200	13.1098	8.56264	0.142245	1	ns
THP1	SPI1	SPI1	nonKEE	chr11	47633600	47634400	4.03891	4.56917	0.725964	1	ns
THP1	SUPT3H	SUPT3H	KEE	chr6	44356800	44357600	4.89968	6.96333	0.401678	1	ns
THP1	SUPT3H	SUPT3H	KEE	chr6	45393800	45394600	45.3706	32.8665	0.142213	1	ns
THP1	SUPT3H	SUPT3H	KEE	chr6	45401400	45406600	16.8352	17.031	0.670746	1	ns
THP1	SUPT3H	SUPT3H	KEE	chr6	45410600	45414400	16.0943	17.5331	0.507514	1	ns
THP1	SUPT3H	SUPT3H	KEE	chr6	45446200	45446400	24.1782	26.3304	0.789268	1	ns
THP1	SUPT3H	SUPT3H	KEE	chr6	45461800	45464800	14.8298	19.8568	0.0381666	0.62	*
THP1	SUPT3H	SUPT3H	KEE	chr6	45472800	45473000	22.1195	13.7413	0.208413	1	ns
THP1	SUPT3H	SUPT3H	nonKEE	chr6	44398200	44399000	11.5503	5.69204	0.155132	1	ns
THP1	SUPT3H	SUPT3H	nonKEE	chr6	44424800	44426000	11.7654	7.8079	0.201189	1	ns
THP1	SUPT3H	SUPT3H	nonKEE	chr6	44531200	44532000	15.306	11.8277	0.289402	1	ns
THP1	SUPT3H	SUPT3H	nonKEE	chr6	44561600	44568400	17.0503	13.5522	0.0144325	0.26	*
THP1	SUPT3H	SUPT3H	nonKEE	chr6	44584600	44598600	23.7706	19.4913	0.00317051	0.06	**
THP1	SUPT3H	SUPT3H	nonKEE	chr6	44602000	44603800	33.5881	34.5548	0.905695	1	ns
THP1	SUPT3H	SUPT3H	nonKEE	chr6	44623000	44623400	39.8518	32.0302	0.401678	1	ns
THP1	SUPT3H	SUPT3H	nonKEE	chr6	45644800	45646000	9.79397	15.921	0.0365804	0.62	*
THP1	SUPT3H	SUPT3H	nonKEE	chr6	45677000	45679200	25.3681	26.3957	0.602113	1	ns
THP1	SUPT3H	SUPT3H	nonKEE	chr6	45680600	45681400	23.9952	22.4333	0.905695	1	ns
THP1	SUPT3H	SUPT3H	nonKEE	chr6	45708600	45710600	24.035	23.083	0.84243	1	ns
THP1	SUPT3H	SUPT3H	nonKEE	chr6	46021600	46022200	3.19235	4.32509	0.783571	1	ns
THP1	SUZ12	SUZ12	KEE	chr17	28446400	28447000	5.85246	2.10034	0.00858996	0.32	**
THP1	SUZ12	SUZ12	KEE	chr17	28805400	28806000	11.7737	9.85004	0.722283	1	ns
THP1	SUZ12	SUZ12	KEE	chr17	29032600	29034600	39.0333	37.7068	0.554571	1	ns
THP1	SUZ12	SUZ12	KEE	chr17	29037800	29040200	66.6115	64.0635	0.513592	1	ns
THP1	SUZ12	SUZ12	KEE	chr17	29041600	29044200	50.7344	45.5502	0.125576	1	ns
THP1	SUZ12	SUZ12	KEE	chr17	29080000	29080600	31.7594	37.6119	0.0938386	1	ns
THP1	SUZ12	SUZ12	KEE	chr17	29141000	29142600	10.2237	10.9921	0.727507	1	ns
THP1	SUZ12	SUZ12	KEE	chr17	29147000	29148000	16.7133	19.0123	0.286321	1	ns
THP1	SUZ12	SUZ12	KEE	chr17	29423200	29423800	3.82435	5.85783	0.401678	1	ns
THP1	SUZ12	SUZ12	KEE	chr17	29633800	29638200	2.64741	2.40777	0.729258	1	ns
THP1	SUZ12	SUZ12	KEE	chr17	30213200	30218200	4.58067	4.18386	0.664543	1	ns
THP1	SUZ12	SUZ12	KEE	chr17	30679600	30681000	1.10054	1.29818	0.406529	1	ns
THP1	SUZ12	SUZ12	nonKEE	chr17	28430600	28432800	5.73098	5.64925	0.830299	1	ns
THP1	SUZ12	SUZ12	nonKEE	chr17	28550800	28552600	7.10444	5.43137	0.233953	1	ns
THP1	SUZ12	SUZ12	nonKEE	chr17	28557200	28558200	3.63806	3.0549	1	1	ns
THP1	SUZ12	SUZ12	nonKEE	chr17	28677800	28678600	9.08377	6.26404	0.073602	1	ns
THP1	SUZ12	SUZ12	nonKEE	chr17	29021600	29022400	16.1106	19.5192	0.192518	1	ns
THP1	SUZ12	SUZ12	nonKEE	chr17	29135200	29136000	14.1218	13.4964	0.553617	1	ns
THP1	SUZ12	SUZ12	nonKEE	chr17	29151800	29152800	16.4407	19.9125	0.320255	1	ns
THP1	SUZ12	SUZ12	nonKEE	chr17	29166600	29167400	6.17749	7.86262	0.289587	1	ns
THP1	SUZ12	SUZ12	nonKEE	chr17	29248800	29249600	4.34847	3.94657	0.833935	1	ns
THP1	SUZ12	SUZ12	nonKEE	chr17	29279200	29281200	5.45995	4.53266	0.887065	1	ns
THP1	SUZ12	SUZ12	nonKEE	chr17	29378400	29380400	2.29843	3.41733	0.154813	1	ns
THP1	SUZ12	SUZ12	nonKEE	chr17	29416000	29416800	2.00163	3.43843	0.286321	1	ns
THP1	SUZ12	SUZ12	nonKEE	chr17	29419200	29420000	2.66883	2.3766	0.799846	1	ns
THP1	SUZ12	SUZ12	nonKEE	chr17	29648800	29649600	1.56917	2.54682	0.234488	1	ns
THP1	SUZ12	SUZ12	nonKEE	chr17	29666800	29667400	2.00531	3.81824	0.181449	1	ns
THP1	SUZ12	SUZ12	nonKEE	chr17	29742400	29743200	2.42537	3.05633	0.528612	1	ns
THP1	SUZ12	SUZ12	nonKEE	chr17	29820800	29821600	3.2953	1.52823	0.0413072	1	*
THP1	SUZ12	SUZ12	nonKEE	chr17	29922800	29924600	4.60903	2.75742	0.446873	1	ns
THP1	SUZ12	SUZ12	nonKEE	chr17	30161000	30162200	2.40238	1.75735	0.455432	1	ns
THP1	SUZ12	SUZ12	nonKEE	chr17	30185200	30185600	7.70167	8.65706	0.674987	1	ns
THP1	SUZ12	SUZ12	nonKEE	chr17	30209400	30210200	2.58821	2.71575	0.669941	1	ns
THP1	SUZ12	SUZ12	nonKEE	chr17	30479600	30480200	2.4135	2.35534	1	1	ns
THP1	SUZ12	SUZ12	nonKEE	chr17	30511200	30512200	1.87201	0.445442	0.36131	1	ns
THP1	SUZ12	SUZ12	nonKEE	chr17	30602400	30604200	2.47147	1.84613	0.83836	1	ns
THP1	SUZ12	SUZ12	nonKEE	chr17	30715800	30716000	0	0.890884	1	1	ns
THP1	TAPT1	TAPT1_1	KEE	chr4	16213600	16214600	134.426	124.832	0.674987	1	ns
THP1	TAPT1	TAPT1_1	nonKEE	chr4	15757800	15759000	7.95065	9.46664	1	1	ns
THP1	TAPT1	TAPT1_1	nonKEE	chr4	15784000	15784200	20.4803	6.70585	0.422678	1	ns
THP1	TAPT1	TAPT1_1	nonKEE	chr4	15807400	15808000	19.955	14.8377	0.236137	1	ns
THP1	TAPT1	TAPT1_1	nonKEE	chr4	15810000	15810800	17.2558	21.7547	0.553269	1	ns
THP1	TAPT1	TAPT1_1	nonKEE	chr4	15813800	15814600	12.4133	9.56174	0.50488	1	ns
THP1	TAPT1	TAPT1_1	nonKEE	chr4	15834000	15834600	7.74109	7.66054	0.944114	1	ns
THP1	TAPT1	TAPT1_1	nonKEE	chr4	16239800	16240400	90.9959	83.4505	0.456126	1	ns
THP1	TAPT1	TAPT1_1	nonKEE	chr4	16379800	16381800	14.1578	15.9674	0.635586	1	ns
THP1	NA	MSL3	nonKEE	chrX	11793000	11793600	112.602	101.649	0.789268	1	ns
THP1	NA	MSL3	nonKEE	chrX	11909000	11909600	31.8682	39.9881	1	1	ns
