# Supplementary material for: DOT1L inhibition reveals a distinct subset of enhancers dependent on H3K79 methylation
Source: Nat Commun. 2019 Jun 26;10:2803. doi: 10.1038/s41467-019-10844-3 (PMC6594956; doi:10.1038/s41467-019-10844-3)
Supplement: Supplementary file 10 — Supplementary Data 6 [file 41467_2019_10844_MOESM10_ESM.xlsx]

## Sheet: Sheet1
Figure	Comparison	Condition 1	Condition 2	Test	P value	Significance
1a	ChIP-seq read count at enhancers (KEEs and non-KEEs)	H3K79me2 ChIP-seq	H3K79me3 ChIP-seq	Spearmans rank correlation	R=0.97
1d	Gene expression in SEM, K79me2-marked genes only	KEE-associated genes	non-KEE-associated genes	Mann Whitney U test	5.53329e-54	****
1d	Gene expression in THP1, K79me2-marked genes only	KEE-associated genes	non-KEE-associated genes	Mann Whitney U test	3.20626e-54	****
1d	Gene expression in ML-2, K79me2-marked genes only	KEE-associated genes	non-KEE-associated genes	Mann Whitney U test	2.8342e-07	****
1d	Gene expression in K562, K79me2-marked genes only	KEE-associated genes	non-KEE-associated genes	Mann Whitney U test	2.29599e-262	****
1d	Gene expression in GM-12878, K79me2-marked genes only	KEE-associated genes	non-KEE-associated genes	Mann Whitney U test	4.22694e-23	****
1d	Gene expression in HeLa, K79me2-marked genes only	KEE-associated genes	non-KEE-associated genes	Mann Whitney U test	5.4849e-19	****
1d	Gene expression in H1-hESC, K79me2-marked genes only	KEE-associated genes	non-KEE-associated genes	Mann Whitney U test	7.95362e-64	****
2a	Gene expression in ARID1B CRISPR mutants	Wildtype	Mutant	Mann Whitney U test	0.0031	**
2a	Gene expression in CDK6 CRISPR mutants	Wildtype	Mutant	Mann Whitney U test	0.0256	*
2e	proportion of downregulated genes	KEE-associated genes	nonKEE-associated genes	Fisher's exact test	4.786e-16	****
2f	logFC, H3K79me3-marked genes	KEE	nonKEE	Mann Whitney U test	1.17557e-20	****
3b	proportion of downregulated genes with decreased ATAC peaks	KEE	non-KEE	Fisher's exact test	<2.2E-16	****
4c	ELF1 binding at ARID1B KEE1	Control	DOT1Li	Mann Whitney U test	0.01208	*
4c	ELF1 binding at ARID1B KEE2	Control	DOT1Li	Mann Whitney U test	0.03662	*
4c	ELF1 binding at LMO4 non-KEE	Control	DOT1Li	Mann Whitney U test	ns	ns
4c	ELF1 binding at negative control	Control	DOT1Li	Mann Whitney U test	ns	ns
4c	H3K79me3 binding at ARID1B KEE1	Control	DOT1Li	Mann Whitney U test	<0.0001	****
4c	H3K79me3 binding at ARID1B KEE2	Control	DOT1Li	Mann Whitney U test	0.0022	**
4c	H3K79me3 binding at LMO4 non-KEE	Control	DOT1Li	Mann Whitney U test	ns	ns
4c	H3K79me3 binding at negative control	Control	DOT1Li	Mann Whitney U test	ns	ns
4c	H3K27ac binding at ARID1B KEE1	Control	DOT1Li	Mann Whitney U test	0.0022	**
4c	H3K27ac binding at ARID1B KEE2	Control	DOT1Li	Mann Whitney U test	0.0152	**
4c	H3K27ac binding at LMO4 non-KEE	Control	DOT1Li	Mann Whitney U test	ns	ns
4c	H3K27ac binding at negative control	Control	DOT1Li	Mann Whitney U test	ns	ns
S1e	proportion of KEE genes	spreading genes	nonspreading genes	Fisher's exact test	<2.2E-16	****
S2e	proportion of KEE genes	downregulated	upregulated	Fisher's exact test	2.21e-12	****
S2e	proportion of KEE genes	downregulated	insensitive	Fisher's exact test	5.058e-16	****
S3e	proportion of decreased ATAC peaks within genes	KEE	non-KEE	Fisher's exact test	2.92e-10	****
S3f	proportion of decreased ATAC peaks within genes	downregulated	upregulated	Fisher's exact test	3.703e-15	****
S3f	proportion of decreased ATAC peaks within genes	downregulated	insensitive	Fisher's exact test	1.371e-09	****
S4e	ELF1 binding at JMJD1C KEE1	Control	DOT1Li	Mann Whitney U test	0.01208	*
S4e	ELF1 binding at JMJD1C KEE2	Control	DOT1Li	Mann Whitney U test	0.02144	*
S4e	ELF1 binding at BCL11A non-KEE1	Control	DOT1Li	Mann Whitney U test	ns	ns
S4e	ELF1 binding at BCL11A non-KEE2	Control	DOT1Li	Mann Whitney U test	0.01208	*
S4e	ELF1 binding at SPI1 non-KEE1	Control	DOT1Li	Mann Whitney U test	ns	ns
S4e	ELF1 binding at SPI1 non-KEE2	Control	DOT1Li	Mann Whitney U test	ns	ns
S4e	ELF1 binding at BCL2 non-KEE1	Control	DOT1Li	Mann Whitney U test	ns	ns
S4e	ELF1 binding at BCL2 non-KEE2	Control	DOT1Li	Mann Whitney U test	0.03	*
S4e	H3K79me3 binding at JMJD1C KEE1	Control	DOT1Li	Mann Whitney U test	0.0022	**
S4e	H3K79me3 binding at JMJD1C KEE2	Control	DOT1Li	Mann Whitney U test	0.0022	**
S4e	H3K79me3 binding at BCL11A non-KEE1	Control	DOT1Li	Mann Whitney U test	0.0022	**
S4e	H3K79me3 binding at BCL11A non-KEE2	Control	DOT1Li	Mann Whitney U test	0.0022	**
S4e	H3K79me3 binding at SPI1 non-KEE1	Control	DOT1Li	Mann Whitney U test	0.132	ns
S4e	H3K79me3 binding at SPI1 non-KEE2	Control	DOT1Li	Mann Whitney U test	0.3939	ns
S4e	H3K79me3 binding at BCL2 nonKEE1	Control	DOT1Li	Mann Whitney U test	ns	ns
S4e	H3K79me3 binding at BCL2 nonKEE2	Control	DOT1Li	Mann Whitney U test	ns	ns
S4e	H3K27ac binding at JMJD1C KEE1	Control	DOT1Li	Mann Whitney U test	0.0022	**
S4e	H3K27ac binding at JMJD1C KEE2	Control	DOT1Li	Mann Whitney U test	0.0043	**
S4e	H3K27ac binding at BCL11A non-KEE1	Control	DOT1Li	Mann Whitney U test	0.0022	**
S4e	H3K27ac binding at BCL11A non-KEE2	Control	DOT1Li	Mann Whitney U test	0.0022	**
S4e	H3K27ac binding at SPI1 non-KEE1	Control	DOT1Li	Mann Whitney U test	0.5887	ns
S4e	H3K27ac binding at SPI1 non-KEE2	Control	DOT1Li	Mann Whitney U test	0.6991	ns
S4e	H3K27ac binding at BCL2 non-KEE1	Control	DOT1Li	Mann Whitney U test	ns	ns
S4e	H3K27ac binding at BCL2 non-KEE2	Control	DOT1Li	Mann Whitney U test	ns	ns
