# Supplementary material for: DOT1L inhibition reveals a distinct subset of enhancers dependent on H3K79 methylation
Source: Nat Commun. 2019 Jun 26;10:2803. doi: 10.1038/s41467-019-10844-3 (PMC6594956; doi:10.1038/s41467-019-10844-3)
Supplement: Supplementary file 11 — Source Data [file 41467_2019_10844_MOESM11_ESM.xlsx]

## Sheet: Figure 2a
CRISPR mutants gene expression
WT	ARID1B	WT	CDK6
0.081894	0.053781	0.452485	0.081987
0.399232	0.085781	0.183308	0.056696
0.155609	0.077859	0.5785	0.06374
0.189501	0.031174	0.110371	0.066445
0.135327	0.038655	0.051902	0.058236
0.064418	0.035992	0.14302	0.039951
	0.104846		0.066501
	0.031174		0.082887
	0.024246		0.056666
	0.018112
	0.009547
	0.082315
	0.044661

## Sheet: Figure 4b
ELF1/GAPDH western blot
Antibodies	Manufacturer	Dilution
Anti-ELF1	Bethyl A301-443A	1/10000
Anti-GAPDH	Bethyl A300-641A	1/10000

## Sheet: Figure 4c
DOT1Li ChIP qPCR
ELF1 ChIP % input	ARID1B KEE1	ARID1B KEE2	LMO4 nonKEE	Negative control
0uM 1	0.126558	0.169193	0.0225856	0.0113239
0uM 2	0.114577	0.178239	0.0471982	0.0103462
0uM 3	0.11113	0.137699	0.0283224	0.00904077
0uM 4			0.0254033
0uM 5			0.0463757
2uM 1	0.0181221	0.0591137	0.0194759	0.0135644
2uM 2	0.0175871	0.0838149	0.0115756	0.0104376
2uM 3	0.0307758	0.0630975	0.0103398	0.00845357
2uM 4			0.0102957
2uM 5			0.0407765
H3K79me3 ChIP % Input
	ARID1B KEE1	ARID1B KEE2	LMO4 nonKEE	Negative control
0uM 1	1.73697	1.8399	0.063783	0.131782
0uM 2	1.30948	1.2886	0.02576	0.043445
0uM 3	1.46655	1.44541	0.038814	0.075844
0uM 4	1.81361	1.53687		0.039205
0uM 5	2.21132	1.8698		0.051959
0uM 6	1.3026	1.98749		0.023353
0uM 7	1.53278			0.000778
0uM 8	1.73064			0.001065
0uM 9	1.76063			0.001212
2uM 1	0.152233	0.205617	0.030828	0.123986
2uM 2	0.126667	0.166302	0.021081	0.076072
2uM 3	0.157602	0.242227	0.052878	0.146761
2uM 4	0.018881	0.047071		0.005556
2uM 5	0.01528	0.063663		0.002563
2uM 6	0.006451	0.044409		0.004414
2uM 7	0.0460581			0.000729
2uM 8	0.0428792			0.000799
2uM 9	0.0452429			0.001182
H3K27ac ChIP % Input
	ARID1B KEE1	ARID1B KEE2	LMO4 nonKEE	Negative control
0uM 1	0.177021	0.284292	0.38316	0.040972
0uM 2	0.153295	0.197181	0.337828	0.014706
0uM 3	0.190216	0.236548	0.345797	0.041559
0uM 4	0.15743	0.094447		0.015758
0uM 5	0.124611	0.086286		0.034541
0uM 6	0.176507	0.088299		0.012558
2uM 1	0.050488	0.138184	0.495126	0.026539
2uM 2	0.052133	0.072725	0.476888	0.00683
2uM 3	0.05471	0.036554	0.600355	0.009485
2uM 4	0.059779	0.019092		0.012008
2uM 5	0.032609	0.02586		0.010441
2uM 6	0.015544	0.033053		0.03539

## Sheet: Supplementary Figure 2a
Enhancer Luciferase data
Sample	RLU
pGL3-Promoter (Empty vector) 1	6.32647
pGL3-Promoter (Empty vector) 2	5.46227
pGL3-Promoter (Empty vector) 3	5.69388
pGL3-Promoter-ARID1B-KEE1 1	15.2601
pGL3-Promoter-ARID1B-KEE1 2	16.6242
pGL3-Promoter-ARID1B-Region-KEE1 3	15.6437
pGL3-JMJD1C_sites1-2	11.4361
pGL3-JMJD1C_sites1-2	15.3983
pGL3-JMJD1C_sites1-2	17.6591

## Sheet: Supplementary Figure 2c
H3K79me2 ChIP qPCR- % input
	ARID1B	BCL11A	Negative control
0uM 1	0.0709714	0.261181	0.0165334
0uM 2	0.0302815	0.121752	0.012044
0uM 3	0.0576393	0.154175	0.0122061
2uM 1	0.0237397	0.0436714	0.0336877
2uM 2	0.010055	0.0246736	0.0183588
2uM 3	0.00562934	0.0131478	0.00721778
H3K79me3 ChIP qPCR- % input
	ARID1B	PROM1	Negative control
0uM 1	2.78007	3.85339	0.0199354
0uM 2	2.55884	4.01174	0.0325015
0uM 3	2.81528	3.88506	0.0274884
2uM 1	0.0559746	0.219382	0.00592861
2uM 2	0.0687889	0.271206	0.00518887
2uM 3	0.0609795	0.250899	0.0077952

## Sheet: Supplementary Figure 2d
H3K79me3/H4 western blot
Antibody	Manufacturer	Dilution
Anti-H3K79me3	Diagenode pAb-068-050	1/5000
Anti-H4	Abcam ab7311	1/100000

## Sheet: Supplementary Figure 2f
RT-qPCR
		ARID1B	BCL2	CDK6	BCL11A
	0uM 1	1	1	1	1
	0uM 2	1.33795	1.32344	1.45839	1.12455
	0uM 3	1	1	1.59955	1.05061
	0uM 4	1.04773	0.930261
	0uM 5	0.893172	0.840179
	2uM 1	0.81458	0.946332	0.445734	0.431732
	2uM 2	0.810884	0.760743	0.509844	0.476445
	2uM 3	0.680052	0.804194	0.545516	0.449261
	2uM 4	0.834798	0.842017
	2uM 5	0.645579	0.555858

## Sheet: Supplementary Figure 3a
DOT1Li western blots
Antibody	Manufacturer	Dilution
Anti-H3K9me3	Abcam ab8898	1/20000
Anti-H3K27ac	Diagenode C15410196	1/20000
Anti-H3K4me1	abcam ab8895	1/100000

## Sheet: Supplementary Figure 3c
RS4;11 ChIP qPCR % Input
H3K79me2
		ARID1B KEE	BCL11A KEE	Control
	0uM 1	2.31782	7.72588	1.24016
	0uM 2	1.96322	6.40924	1.40063
	0uM 3	1.78981	5.47223	0.916822
	2uM 1	0.368678	0.492865	0.46784
	2uM 2	0.128153	0.236771	0.135325
	2uM 3	0.449292	0.551143	0.441841
H3K27ac
		ARID1B KEE	BCL11A KEE	Control
	0uM 1	0.314897	2.5825	0.0453006
	0uM 2	0.255051	2.65621	0.0529339
	0uM 3	0.272388	2.48091	0.0502597
	2uM 1	0.0708028	1.22218	0.0428939
	2uM 2	0.0752022	0.59549	0.0363418
	2uM 3	0.154702	1.3705	0.0502597

## Sheet: Supplementary Figure 3d
K562 ChIP qPCR % Input
H3K79me2
		Control	GNAQ KEE	JMJD1C KEE
	0uM 1	0.13318	0.37141	0.22468
	0uM 2	0.21307	0.60343	0.42385
	0uM 3	0.20275	0.46548	0.30011
	2uM 1	0.04347	0.0284	0.02216
	2uM 2	0.12281	0.10456	0.06484
	2uM 3	0.05376	0.05652	0.02677
H3K27ac		Control	GNAQ KEE	JMJD1C KEE
	0uM 1	0.0638627	1.28882	1.22884
	0uM 2	0.105975	1.3722	1.18482
	0uM 3	0.0546207	1.3612	1.09673
	2uM 1	0.122226	0.157857	0.319011
	2uM 2	0.125601	0.883653	0.509843
	2uM 3	0.139864	0.811259	0.620982

[truncated: 4 more sheets: Supplementary Figure 4b, Supplementary Figure 4c, Supplementary Figure 4d, Supplementary Figure 4e]
